# Supplementary material for: Ferricyanide photo-aquation pathway revealed by combined femtosecond Kβ main line and valence-to-core x-ray emission spectroscopy
Source: Nat Commun. 2023 May 5;14:2443. doi: 10.1038/s41467-023-37922-x (PMC10163258; doi:10.1038/s41467-023-37922-x)
Supplement: Supplementary file 3 — Source Data [file 41467_2023_37922_MOESM3_ESM.zip]

Archive with 2 entries (2 files):
- dataset 1.xlsx
- dataset 2.xlsx
