# Supplementary material for: Ferricyanide photo-aquation pathway revealed by combined femtosecond Kβ main line and valence-to-core x-ray emission spectroscopy
Source: Nat Commun. 2023 May 5;14:2443. doi: 10.1038/s41467-023-37922-x (PMC10163258; doi:10.1038/s41467-023-37922-x)
Supplement: Supplementary file 3 — Source Data [file 41467_2023_37922_MOESM3_ESM.zip › dataset 1.xlsx]

## Sheet: delays
-1.625
-0.875
-0.425
-0.275
-0.128333
-0.055
-0.025
0.005
0.035
0.065
0.095
0.125
0.155
0.185
0.215
0.245
0.275
0.305
0.335
0.365
0.395
0.425
0.455
0.485
0.515
0.545
0.575
0.605
0.635
0.665
0.695
0.725
0.755
0.785
0.815
0.845
0.875
0.905
0.935
0.965
0.995
1.025
1.055
1.085
1.115
1.145
1.175
1.205
1.235
1.265
1.295
1.325
1.355
1.385
1.415
1.445
1.475
1.495
1.55
1.65
1.75
1.85
1.95
2.125
2.375
2.625
2.875
3.5
4.5
5.5
6.5
7.5
8.5
9.5
10.5
11.5
12.5
13.5
14.5
15.5
17.5
20.5
23.5
26.5
29.5
32.5
35.5
38.5

## Sheet: energy
7125.52
7125.36
7125.2
7125.03
7124.87
7124.71
7124.55
7124.39
7124.23
7124.07
7123.91
7123.75
7123.59
7123.43
7123.27
7123.11
7122.95
7122.79
7122.63
7122.47
7122.31
7122.15
7121.99
7121.83
7121.67
7121.51
7121.35
7121.19
7121.03
7120.87
7120.71
7120.55
7120.39
7120.23
7120.07
7119.92
7119.76
7119.6
7119.44
7119.28
7119.12
7118.96
7118.8
7118.65
7118.49
7118.33
7118.17
7118.01
7117.85
7117.7
7117.54
7117.38
7117.22
7117.06
7116.91
7116.75
7116.59
7116.43
7116.28
7116.12
7115.96
7115.8
7115.65
7115.49
7115.33
7115.18
7115.02
7114.86
7114.71
7114.55
7114.39
7114.23
7114.08
7113.92
7113.77
7113.61
7113.45
7113.3
7113.14
7112.98
7112.83
7112.67
7112.52
7112.36
7112.2
7112.05
7111.89
7111.74
7111.58
7111.43
7111.27
7111.11
7110.96
7110.8
7110.65
7110.49
7110.34
7110.18
7110.03
7109.87
7109.72
7109.56
7109.41
7109.26
7109.1
7108.95
7108.79
7108.64
7108.48
7108.33
7108.17
7108.02
7107.87
7107.71
7107.56
7107.4
7107.25
7107.1
7106.94
7106.79
7106.64
7106.48
7106.33
7106.18
7106.02
7105.87
7105.72
7105.56
7105.41
7105.26
7105.1
7104.95
7104.8
7104.65
7104.49
7104.34
7104.19
7104.04
7103.88
7103.73
7103.58
7103.43
7103.28
7103.12
7102.97
7102.82
7102.67
7102.52
7102.36
7102.21
7102.06
7101.91
7101.76
7101.61
7101.45
7101.3
7101.15
7101
7100.85
7100.7
7100.55
7100.4
7100.25
7100.1
7099.95
7099.79
7099.64
7099.49
7099.34
7099.19
7099.04
7098.89
7098.74
7098.59
7098.44
7098.29
7098.14
7097.99
7097.84
7097.69
7097.54
7097.39
7097.24
7097.09
7096.94
7096.8
7096.65
7096.5
7096.35
7096.2
7096.05
7095.9
7095.75
7095.6
7095.45
7095.31
7095.16
7095.01
7094.86
7094.71
7094.56
7094.41
7094.27
7094.12
7093.97
7093.82
7093.67
7093.53
7093.38
7093.23
7093.08
7092.94
7092.79
7092.64
7092.49
7092.35
7092.2
7092.05
7091.9
7091.76
7091.61
7091.46
7091.32
7091.17
7091.02
7090.87
7090.73
7090.58
7090.43
7090.29
7090.14
7090
7089.85
7089.7
7089.56
7089.41
7089.26
7089.12
7088.97
7088.83
7088.68
7088.54
7088.39
7088.24
7088.1
7087.95
7087.81
7087.66
7087.52
7087.37
7087.23
7087.08
7086.94
7086.79
7086.65
7086.5
7086.36
7086.21
7086.07
7085.92
7085.78
7085.63
7085.49
7085.35
7085.2
7085.06
7084.91
7084.77
7084.63
7084.48
7084.34
7084.19
7084.05
7083.91
7083.76
7083.62
7083.48
7083.33
7083.19
7083.05
7082.9
7082.76
7082.62
7082.47
7082.33
7082.19
7082.05
7081.9
7081.76
7081.62
7081.47
7081.33
7081.19
7081.05
7080.91
7080.76
7080.62
7080.48
7080.34
7080.19
7080.05
7079.91
7079.77
7079.63
7079.49
7079.34
7079.2
7079.06
7078.92
7078.78
7078.64
7078.5
7078.36
7078.21
7078.07
7077.93
7077.79
7077.65
7077.51
7077.37
7077.23
7077.09
7076.95
7076.81
7076.67
7076.53
7076.39
7076.25
7076.11
7075.97
7075.83
7075.69
7075.55
7075.41
7075.27
7075.13
7074.99
7074.85
7074.71
7074.57
7074.43
7074.29
7074.15
7074.01
7073.87
7073.73
7073.6
7073.46
7073.32
7073.18
7073.04
7072.9
7072.76
7072.63
7072.49
7072.35
7072.21
7072.07
7071.93
7071.8
7071.66
7071.52
7071.38
7071.24
7071.11
7070.97
7070.83
7070.69
7070.56
7070.42
7070.28
7070.14
7070.01
7069.87
7069.73
7069.6
7069.46
7069.32
7069.19
7069.05
7068.91
7068.78
7068.64
7068.5
7068.37
7068.23
7068.09
7067.96
7067.82
7067.68
7067.55
7067.41
7067.28
7067.14
7067.01
7066.87
7066.73
7066.6
7066.46
7066.33
7066.19
7066.06
7065.92
7065.79
7065.65
7065.52
7065.38
7065.25
7065.11
7064.98
7064.84
7064.71
7064.57
7064.44
7064.3
7064.17
7064.04
7063.9
7063.77
7063.63
7063.5
7063.36
7063.23
7063.1
7062.96
7062.83
7062.7
7062.56
7062.43
7062.29
7062.16
7062.03
7061.89
7061.76
7061.63
7061.5
7061.36
7061.23
7061.1
7060.96
7060.83
7060.7
7060.57
7060.43
7060.3
7060.17
7060.04
7059.9
7059.77
7059.64
7059.51
7059.37
7059.24
7059.11
7058.98
7058.85
7058.72
7058.58
7058.45
7058.32
7058.19
7058.06
7057.93
7057.8
7057.66
7057.53
7057.4
7057.27
7057.14
7057.01
7056.88
7056.75
7056.62
7056.49
7056.36
7056.23
7056.1
7055.96
7055.83
7055.7
7055.57
7055.44
7055.31
7055.18
7055.05
7054.92
7054.79
7054.67
7054.54
7054.41
7054.28
7054.15
7054.02
7053.89
7053.76
7053.63
7053.5
7053.37
7053.24
7053.11
7052.99
7052.86
7052.73
7052.6
7052.47
7052.34
7052.21
7052.09
7051.96
7051.83
7051.7
7051.57
7051.44
7051.32
7051.19
7051.06
7050.93
7050.81
7050.68
7050.55
7050.42
7050.3
7050.17
7050.04
7049.91
7049.79
7049.66
7049.53
7049.41
7049.28
7049.15
7049.02
7048.9
7048.77
7048.64
7048.52
7048.39
7048.27
7048.14
7048.01
7047.89
7047.76
7047.63
7047.51
7047.38
7047.26
7047.13
7047.01
7046.88
7046.75
7046.63
7046.5
7046.38
7046.25
7046.13
7046
7045.88
7045.75
7045.63
7045.5
7045.38
7045.25
7045.13
7045
7044.88
7044.75
7044.63
7044.5
7044.38
7044.26
7044.13
7044.01
7043.88
7043.76
7043.64
7043.51
7043.39
7043.26
7043.14
7043.02
7042.89
7042.77
7042.65
7042.52
7042.4
7042.28
7042.15
7042.03
7041.91
7041.78
7041.66
7041.54
7041.42
7041.29
7041.17
7041.05
7040.93
7040.8
7040.68
7040.56
7040.44
7040.31
7040.19
7040.07
7039.95
7039.83
7039.7
7039.58
7039.46
7039.34
7039.22
7039.1
7038.97
7038.85
7038.73
7038.61
7038.49
7038.37
7038.25
7038.13
7038.01
7037.88
7037.76
7037.64
7037.52
7037.4
7037.28
7037.16
7037.04
7036.92
7036.8
7036.68
7036.56
7036.44
7036.32
7036.2
7036.08
7035.96
7035.84
7035.72
7035.6
7035.48
7035.36
7035.24
7035.12
7035
7034.89
7034.77
7034.65
7034.53
7034.41
7034.29
7034.17
7034.05
7033.93
7033.82
7033.7
7033.58
7033.46
7033.34
7033.22
7033.11
7032.99
7032.87
7032.75
7032.63
7032.52
7032.4
7032.28
7032.16
7032.04
7031.93
7031.81
7031.69
7031.57
7031.46
7031.34
7031.22
7031.11
7030.99
7030.87
7030.76
7030.64
7030.52
7030.41
7030.29
7030.17
7030.06
7029.94
7029.82
7029.71
7029.59
7029.47
7029.36
7029.24
7029.13
7029.01
7028.89
7028.78
7028.66
7028.55
7028.43
7028.32
7028.2

## Sheet: difference
8.03867e-06	1.1304e-05	1.06671e-06	-4.89148e-07	6.43614e-05	8.12549e-05	-4.34063e-05	2.46359e-05	6.66489e-05	-3.02811e-05	-2.65362e-05	3.91009e-05	6.4148e-06	-2.01691e-05	-2.7263e-05	-1.34118e-05	3.91997e-05	3.54624e-05	1.35318e-05	2.38226e-07	7.83412e-06	6.23891e-05	-4.21105e-05	-5.61958e-05	8.93563e-06	-1.608e-05	-2.23685e-05	-2.94068e-05	2.64331e-05	-2.47707e-05	-7.1725e-07	0.000108576	-3.5553e-06	1.09326e-05	2.22683e-05	5.24668e-05	-9.85607e-06	5.10877e-06	4.97953e-05	1.02742e-05	3.81826e-05	5.08902e-05	5.15598e-05	-6.04871e-06	1.55258e-06	7.19786e-05	7.41134e-05	9.41921e-06	-2.10138e-05	5.15775e-05
0.000128594	8.26124e-05	-1.48845e-05	3.81412e-05	6.31947e-05	4.04863e-05	1.78129e-05	-7.8026e-05	7.8535e-05	7.89604e-05	-2.98142e-05	-3.70403e-05	-0.000119411	-0.000181749	-1.30624e-05	-0.000100343	9.98604e-05	8.51176e-05	0.000190878	7.81522e-06	6.59874e-05	-6.19442e-05	-5.05003e-05	9.71325e-05	8.72918e-05	1.63008e-05	-0.000131842	-3.59479e-05	-0.000100346	7.30017e-05	3.46606e-05	-0.000155077	-7.28774e-05	-9.20978e-05	2.13156e-05	0.00014238	2.19362e-05	4.61965e-05	3.70164e-05	-1.12569e-05	6.88963e-05	-4.23486e-05	-5.12246e-05	2.27135e-05	4.3541e-05	3.99489e-05	-7.22983e-05	3.68304e-05	-4.63154e-05	0.000125127
0.000189501	2.39656e-05	4.00069e-05	-5.2379e-05	3.50852e-05	-2.91406e-05	-2.44787e-05	-1.34246e-05	2.33729e-05	0.000128513	5.90046e-05	-7.25215e-05	4.09228e-05	0.000149067	5.7009e-05	1.29571e-05	0.00015431	9.81799e-05	-3.48591e-06	-4.82366e-05	8.25043e-05	5.80629e-05	5.59028e-05	-8.83922e-05	0.000117306	0.00014597	7.15509e-05	-6.72571e-05	-0.000109726	2.83887e-05	-9.8276e-05	0.000161568	1.58102e-05	0.000103841	-3.49414e-05	4.26366e-05	4.52061e-05	7.41098e-05	4.04717e-05	4.39068e-06	8.40648e-05	0.000110825	-2.30079e-05	4.30507e-05	7.52341e-05	-0.000100391	8.30287e-05	2.16827e-05	1.82124e-05	3.06188e-06
0.000106581	7.92036e-05	-0.000178553	-8.48076e-05	3.67302e-05	5.7807e-05	-1.24053e-05	1.23781e-05	4.65768e-05	-4.99778e-05	0.000108523	-6.80095e-05	1.00346e-05	-4.19191e-05	4.75346e-05	-0.000123895	6.19404e-05	-1.3966e-06	-7.29372e-05	7.15686e-05	-9.52862e-05	1.25803e-05	0.000126201	6.58875e-05	8.45061e-05	-5.77787e-05	2.22982e-06	3.30169e-05	9.87361e-06	-1.43987e-06	-0.000133274	-9.12444e-05	-3.48545e-05	1.67377e-05	-0.000115814	-2.2031e-05	-3.63017e-05	-1.10039e-05	0.000108954	-4.25509e-05	-9.2673e-05	-8.92135e-05	-9.70911e-05	3.29178e-05	7.91921e-06	-5.6501e-05	-7.94803e-05	-5.77486e-05	-7.98767e-06	8.65911e-05
-9.11544e-05	-3.80318e-05	-0.000148062	-4.17469e-05	3.19864e-05	-0.000107641	8.85114e-05	7.98417e-05	-1.00545e-05	-0.000100172	-0.000131225	-5.68393e-05	7.7348e-05	-4.3196e-05	0.000100762	6.97995e-05	-2.30727e-05	-0.000109147	-3.59892e-05	1.82371e-05	-0.000139665	-6.21359e-05	7.48388e-05	-4.2918e-05	-3.63753e-05	-0.000118167	5.0078e-05	-8.25319e-05	-7.99649e-05	6.79678e-06	-1.10619e-05	-1.26854e-05	3.43831e-05	6.94714e-05	3.91708e-05	3.75448e-05	-3.23295e-05	-5.41259e-05	0.000106606	-7.30088e-05	5.90092e-05	-8.11992e-05	-1.02423e-05	8.10754e-05	2.48129e-05	3.73213e-05	0.000135239	0.000104653	-2.24608e-05	-8.7852e-05
-2.87977e-05	-0.00010108	-9.32351e-05	6.23522e-05	7.44682e-06	8.06792e-05	3.44473e-05	-0.000111211	1.14125e-05	5.71877e-05	-2.05312e-05	4.51948e-06	-4.67483e-05	-3.75386e-05	-6.57183e-05	5.40752e-05	0.000173979	-7.94253e-05	4.76175e-05	0.000114811	8.61863e-05	-0.000122431	-1.87768e-05	9.11454e-05	0.000129728	2.17344e-06	9.77747e-06	3.86074e-05	0.000134973	8.0536e-06	1.16578e-05	-7.64979e-05	3.36395e-05	-6.68876e-05	-1.54939e-05	-4.05485e-06	-0.000104001	-4.35321e-05	0.000100747	-8.23968e-05	0.000106169	-8.09177e-05	3.50951e-05	-3.5014e-05	4.05776e-05	0.000106492	7.45713e-05	5.64399e-06	-8.99852e-05	-4.02309e-05
9.63295e-05	8.16365e-06	-3.15762e-05	-5.99694e-05	6.28878e-06	0.000162697	-7.60711e-05	-3.41374e-05	-3.51504e-05	1.49365e-05	2.23941e-05	0.000145632	5.07363e-05	7.77509e-05	-4.57243e-05	0.000102417	-9.94482e-05	4.0344e-05	-7.3962e-05	4.29531e-06	-0.000149471	3.26194e-05	-7.40491e-05	4.55032e-05	3.14307e-06	9.05793e-05	-6.32286e-05	-1.40875e-05	-1.47167e-05	7.79981e-06	-4.5312e-05	9.16714e-05	3.86417e-05	-4.99735e-05	-7.23688e-05	-7.50557e-05	2.42941e-05	2.92229e-06	2.6838e-05	-1.25941e-05	7.10528e-05	6.45891e-05	8.09519e-05	-4.76342e-05	7.68673e-05	0.000143809	6.42468e-05	-1.15564e-05	-9.13362e-05	-8.48454e-05
-7.69918e-05	-4.47646e-05	-6.55012e-05	-0.000121118	-0.000110943	1.34968e-05	0.000138327	-0.000103869	-2.43196e-05	3.85227e-05	6.74398e-05	9.83939e-06	3.93064e-05	-2.1457e-05	-5.47406e-05	-8.68298e-05	-7.33282e-06	-7.68761e-05	-7.15252e-05	-8.61453e-05	-4.66588e-05	-1.83379e-05	-7.5842e-05	-6.08693e-05	4.42727e-05	-4.96879e-05	-0.000126571	2.42428e-05	-2.07194e-05	-0.000183436	-7.47513e-06	-7.24421e-06	-7.86722e-06	5.05101e-05	-3.79619e-06	-0.000100974	-1.42533e-05	-5.91339e-05	3.76619e-05	1.6178e-05	6.7618e-06	-3.89299e-05	4.6291e-06	4.33545e-05	3.88493e-05	-7.98376e-05	-8.76019e-05	-4.60055e-05	4.45509e-05	-0.000134773
3.1803e-05	2.44717e-05	4.21259e-05	5.78525e-05	-2.11853e-05	-0.000183085	1.00266e-05	-0.000133059	-4.95422e-05	-8.58243e-05	9.57102e-05	8.18159e-05	-2.79492e-05	2.55259e-05	-9.14952e-05	-6.80109e-06	3.75514e-05	-4.00764e-05	4.7872e-05	-4.76087e-05	5.18221e-05	-0.000110014	0.000151584	3.17302e-05	-7.97264e-05	1.05968e-05	-5.59374e-05	1.16397e-05	-2.8584e-05	0.000109322	2.07114e-05	-6.59684e-05	1.59765e-05	5.69341e-05	0.000108678	-4.69181e-05	4.63644e-05	1.34966e-05	7.6991e-06	0.000127287	1.64633e-05	2.38899e-05	4.982e-05	-1.78961e-05	-4.47298e-05	-0.000100048	9.54317e-06	-4.58667e-05	0.000157245	1.82487e-05
-6.7726e-05	-6.38816e-05	6.01532e-05	4.04354e-05	-4.72071e-05	7.88139e-05	-4.5518e-07	-0.000136147	4.69104e-06	-4.44152e-05	7.26976e-05	-9.17364e-05	-0.000103999	-4.04867e-05	-2.92049e-05	3.53432e-05	2.01705e-05	5.67078e-05	-5.16349e-08	-2.19307e-05	7.93115e-05	-0.000162934	7.74004e-05	3.25064e-05	-8.61238e-05	-0.000135547	-8.53359e-05	-0.000121787	4.41689e-05	7.00954e-05	0.000144139	-0.000202767	-8.51676e-05	-3.21582e-05	-7.70905e-05	1.31635e-05	-4.61402e-05	-7.71145e-05	4.31864e-05	-7.12364e-05	2.72163e-06	6.68181e-05	-7.76276e-05	-6.5699e-05	-3.76023e-05	-0.000110306	0.000134897	-3.77037e-05	-2.43205e-05	4.26391e-05
3.40853e-05	-9.23246e-05	9.31727e-06	-8.62876e-06	1.33434e-05	0.000108717	-9.72167e-05	-2.85707e-05	-0.000155478	-0.000100066	-1.36092e-05	0.0001226	-4.09593e-05	-0.000123542	-7.86665e-05	-0.000106145	3.32674e-05	-0.000111149	-1.54068e-05	-2.36509e-05	-0.000192436	-8.4467e-05	-4.11188e-05	7.35336e-05	1.82193e-05	-1.89159e-05	2.94999e-05	-5.49314e-05	-4.87983e-05	-2.05336e-05	-2.30243e-05	-5.23385e-05	-2.98686e-05	-8.5061e-05	-3.89478e-06	-2.50094e-05	-0.000152347	-6.71901e-05	3.04313e-05	-1.41372e-05	0.00010479	7.9577e-05	3.2348e-05	1.37837e-06	-6.6368e-05	-1.45286e-05	-8.21088e-05	-9.94477e-05	3.94597e-05	-4.33853e-05
-1.53093e-05	1.24103e-05	-4.90219e-05	6.9157e-05	-2.21351e-05	3.06936e-05	-0.000104772	9.09066e-05	-7.2515e-05	-0.000141188	2.129e-05	-7.08302e-06	-7.18844e-05	-5.86979e-05	6.90674e-06	6.13284e-05	-4.48909e-05	1.21999e-05	-7.29389e-05	7.0026e-05	-2.6206e-05	-3.12133e-05	6.58741e-05	4.2202e-05	-2.00756e-05	3.72742e-05	-3.54017e-05	4.08065e-05	4.74384e-05	-2.85489e-06	-2.58235e-05	2.58271e-05	1.66266e-05	-1.90178e-05	-5.31798e-05	-7.12407e-05	9.732e-05	-6.65945e-06	-2.91289e-05	-7.86869e-05	1.27454e-06	-6.35463e-05	-1.08736e-05	4.03127e-06	6.87612e-07	-4.01109e-05	-4.09326e-06	3.94711e-05	2.45656e-06	-6.61784e-06
-2.50905e-05	-6.54133e-05	-5.1788e-06	-4.65285e-05	-2.88612e-06	9.98489e-05	-0.000108408	-6.54834e-05	7.72561e-05	-0.000163003	6.04003e-05	-8.50305e-05	-0.00013721	-4.01832e-05	-0.000138735	4.42204e-05	-0.000114031	1.16854e-05	0.000150411	7.48245e-05	4.34449e-05	2.69261e-05	-3.51128e-05	0.000119043	4.53333e-05	-1.84794e-05	5.99556e-05	-1.10555e-05	-5.11082e-05	-7.08801e-05	-1.80221e-05	-2.13469e-05	1.69112e-05	-9.74867e-05	-3.23121e-05	-5.80021e-05	-2.14946e-05	-1.11379e-05	-4.90009e-05	-1.24739e-05	6.48907e-05	-3.7157e-05	7.33389e-05	-5.95139e-05	-8.97027e-05	-1.75701e-05	5.82008e-05	-2.97047e-05	1.09405e-05	-7.15626e-06
-0.000105342	7.09309e-05	5.51106e-05	-6.88538e-05	4.34702e-05	0.000223804	7.68623e-05	7.47603e-06	5.74022e-05	-3.01657e-05	-6.87065e-05	-6.2015e-06	3.57289e-05	-8.02715e-05	-2.50091e-05	-7.46221e-05	-1.20203e-05	-7.12298e-05	-0.000195576	3.53165e-05	6.39398e-05	-3.03353e-05	-5.94816e-05	-7.30183e-05	9.108e-06	-1.92926e-05	-1.36907e-05	-0.000168426	-0.000114328	-0.000107622	-1.74551e-05	4.77591e-05	-7.05699e-05	-5.93423e-05	-0.000126339	-3.87503e-05	1.49262e-05	0.000100387	-4.72092e-05	-6.92806e-05	2.15322e-05	-2.91169e-05	2.22208e-05	-0.000174044	1.56126e-05	-1.12436e-05	-4.7303e-07	-1.32658e-06	-5.04147e-06	-5.75979e-06
2.80372e-06	2.93444e-05	-1.21072e-06	1.18152e-05	-4.66743e-05	-0.000102524	-0.000114237	-5.68018e-05	4.63101e-05	-0.00011937	6.97725e-05	5.73933e-05	-1.20574e-05	4.9494e-05	5.93411e-05	0.000100933	-9.27295e-06	-5.43141e-06	-0.000138066	1.44842e-05	3.6398e-05	-2.89679e-05	-0.000137296	8.31306e-06	1.48532e-05	-9.9861e-06	-7.65169e-05	-5.37357e-05	-5.4323e-05	-7.45371e-05	2.71984e-05	-2.03947e-05	-4.33808e-05	-1.56702e-05	-6.61796e-05	1.84748e-05	5.85375e-05	8.27242e-05	-6.9906e-05	-3.98596e-05	-6.71721e-05	-9.23593e-05	4.15932e-05	1.12168e-06	-8.91341e-05	6.16097e-05	-2.30533e-05	6.56209e-06	-5.3957e-05	-8.94388e-05
7.53087e-05	5.80964e-05	1.55186e-05	5.76116e-05	-7.47008e-05	-7.04288e-05	-4.76321e-07	-0.000116714	9.10404e-05	-0.000123235	-3.93095e-05	5.66035e-06	-0.000144498	-7.81813e-05	-1.81353e-05	-4.09024e-05	3.70648e-05	5.83353e-05	7.01825e-05	6.68532e-06	-0.000126742	6.75094e-05	-7.27215e-05	-2.66947e-05	9.71387e-06	0.000158069	-4.67966e-05	-8.85634e-05	-0.000104971	-2.54062e-06	-5.70546e-05	2.6584e-05	0.000114795	-7.31422e-05	-7.40912e-05	-0.000120342	5.53221e-05	-5.80595e-05	-3.18434e-05	9.41751e-05	-0.000139072	-9.55737e-06	2.92169e-05	2.65017e-05	3.92738e-05	4.65931e-06	3.62261e-06	3.21917e-05	-8.0138e-05	2.7163e-06
6.45181e-05	-2.98377e-05	-1.83732e-06	-3.8176e-05	8.09873e-05	1.07239e-05	9.40435e-05	-2.73669e-06	1.89139e-05	5.23125e-06	-1.04813e-05	2.83668e-05	5.14596e-05	4.00675e-05	0.000114675	-0.000103625	-1.44078e-05	3.65411e-05	-0.00016046	6.92091e-06	6.42289e-05	-1.09686e-05	0.000103082	-1.19327e-05	2.90397e-05	-5.2586e-05	-0.000105266	8.53694e-05	9.82554e-05	-5.08588e-06	3.40637e-05	9.22681e-05	5.6536e-05	-2.24656e-05	6.18132e-05	-0.000111225	-1.3958e-05	6.78894e-05	5.29673e-05	-6.50293e-05	-0.000115542	6.88623e-05	-2.37112e-05	-3.54309e-05	-3.17809e-05	7.25944e-05	-7.42481e-05	5.93972e-05	-4.99356e-05	5.18393e-05
-2.21691e-05	-7.76336e-05	1.14271e-05	6.54263e-06	-6.05288e-05	0.000228511	0.000259861	0.000100611	-7.51617e-05	1.12532e-05	-2.85612e-05	-5.18445e-05	2.18607e-05	-1.55682e-05	8.81075e-05	-4.70295e-05	-1.82459e-05	3.84363e-05	-3.48603e-05	6.7743e-06	2.91672e-05	-8.97362e-05	-5.19738e-05	-6.25611e-05	3.25056e-05	-2.09842e-07	-1.7107e-05	8.60226e-05	3.72685e-06	4.88872e-05	1.46811e-05	-4.067e-06	-9.15325e-05	-3.74591e-05	-7.894e-05	7.82599e-05	7.13835e-05	-7.03285e-06	-5.55975e-05	-1.27025e-05	7.12062e-06	4.56312e-05	-1.24686e-05	2.63186e-05	2.14917e-05	2.84682e-05	-3.35617e-05	2.08516e-05	-4.46865e-05	-0.000113716
-2.32408e-05	-2.58875e-05	-1.38476e-05	-7.81267e-05	1.52932e-05	0.000147533	8.50488e-05	-5.62261e-05	-0.000154694	2.47073e-05	2.8891e-05	0.000137142	-5.52175e-05	-4.49031e-05	7.62761e-06	0.000101699	-1.17072e-05	-2.80662e-05	-0.000115197	-6.53534e-05	7.51313e-05	4.86333e-05	-8.06003e-05	-8.95051e-05	-6.13152e-05	-2.69838e-05	-0.000138396	0.000154126	-9.28965e-05	5.22282e-05	8.79778e-05	-7.53025e-05	-9.41234e-05	5.7505e-06	-9.33467e-05	5.34178e-05	9.17642e-05	-9.0436e-05	-7.16007e-05	-1.84747e-05	5.27222e-05	5.69638e-05	9.7396e-05	5.26872e-05	2.20649e-05	0.000100819	9.05518e-05	-3.88365e-05	-6.45934e-05	-0.000111268
5.1626e-05	3.49932e-05	0.000107191	-5.45799e-05	0.000122665	7.69368e-05	-5.04293e-05	-2.41627e-05	4.71416e-05	-9.58468e-06	4.53942e-05	-4.77043e-05	-1.72317e-05	2.32248e-05	-8.36335e-05	8.59509e-05	-0.000115184	-7.96505e-05	-3.92939e-05	-3.56607e-05	-5.07838e-05	7.22105e-05	8.89005e-05	-0.000128326	-3.18179e-05	-1.37684e-05	-1.03867e-05	-1.27836e-05	-7.65183e-06	-4.1363e-05	1.40021e-06	4.68712e-06	8.13858e-06	6.14681e-05	-7.47708e-05	-5.67927e-05	-3.8517e-05	-5.18916e-05	1.41834e-05	2.04612e-05	-8.56936e-06	4.07989e-05	-3.81148e-06	-1.17498e-05	7.49213e-05	7.56445e-05	5.572e-06	-1.36388e-05	3.42921e-05	4.27551e-05
2.55759e-05	2.63455e-05	-7.99575e-05	4.12975e-05	7.26006e-05	1.32232e-06	-5.97606e-05	0.000137158	-6.38441e-05	-0.000151985	9.31773e-07	8.24644e-06	-0.000123881	6.27907e-05	-3.35321e-05	1.37028e-05	-0.000123001	-4.19864e-05	3.53111e-05	-6.47695e-05	1.3268e-05	-9.81324e-05	8.17046e-05	-0.000118324	-1.68416e-05	5.03783e-05	-3.46425e-05	-5.75253e-05	0.000107664	-5.67649e-05	-8.90798e-06	-6.73756e-05	7.74973e-05	-1.99203e-05	-0.0001271	-3.95363e-05	3.24953e-05	5.97036e-05	-2.40543e-05	2.03326e-05	0.000119566	4.13871e-05	-4.51475e-05	3.33582e-05	5.46663e-05	9.56078e-05	5.04803e-05	3.23759e-05	5.92572e-06	-1.14903e-05
-6.79943e-05	-5.92629e-05	3.62045e-05	1.35532e-05	-3.71784e-05	-3.38335e-05	3.99999e-05	3.96842e-05	-6.40473e-05	-0.000196767	0.000103858	0.000200883	4.44766e-05	4.14521e-05	4.61621e-05	-0.000129764	-4.84005e-05	-4.22467e-05	7.23254e-06	2.8785e-05	0.000147537	1.79886e-07	-6.76355e-06	-4.49037e-05	6.9357e-05	1.63527e-05	1.47424e-05	-9.47179e-05	-1.02772e-05	-5.87375e-05	-3.6198e-05	-6.06724e-06	-1.22102e-05	-8.05148e-05	6.76776e-06	8.33271e-06	8.75734e-05	-5.60715e-05	-1.60495e-05	3.73166e-05	5.41119e-05	-3.0649e-05	3.03523e-05	2.61022e-05	1.72534e-05	5.89136e-05	0.00011299	-4.35686e-06	5.83835e-05	-6.09167e-05
4.49065e-05	2.16989e-05	0.000120201	8.24561e-05	-7.14319e-05	7.3722e-05	-7.01707e-05	5.84553e-05	-6.46378e-05	9.16731e-06	0.000107491	0.000186675	-8.72106e-05	-0.000106032	-4.07484e-05	5.38162e-05	4.7085e-05	-1.17257e-05	-3.39295e-05	-2.18144e-05	7.59216e-05	7.683e-05	-9.80048e-05	9.91787e-06	9.33551e-05	8.97701e-05	6.96957e-06	-2.38558e-05	-5.77151e-05	-2.38677e-05	4.56961e-05	9.01044e-05	-5.44664e-05	0.000124731	-2.94891e-05	-2.67468e-06	-2.08154e-05	2.62548e-05	5.30964e-05	5.43662e-06	6.00396e-05	-3.03478e-06	-2.79984e-05	6.15163e-05	5.29332e-05	-7.3917e-05	-6.33443e-06	2.92286e-05	8.19506e-05	7.28267e-05
-3.52808e-05	-6.57198e-05	5.2898e-05	0.000129665	6.55161e-05	0.000203674	3.15437e-06	-2.29139e-05	-0.000114903	2.60754e-05	4.73734e-07	7.21227e-05	-2.75243e-05	-2.01452e-05	-2.12666e-05	3.03721e-05	2.38695e-05	-9.5212e-06	-0.000136152	7.91033e-05	3.14299e-05	-3.55296e-05	-8.97211e-05	2.27243e-06	-4.80003e-05	3.80393e-05	-3.70066e-05	-4.88909e-05	-5.78513e-05	5.78298e-05	1.19192e-05	-3.09578e-05	-3.48369e-05	0.000111478	8.37106e-05	0.000163809	2.32666e-05	-2.99883e-05	6.74983e-05	-1.03702e-06	4.99163e-05	2.57982e-05	-5.46144e-05	2.55335e-05	-1.82458e-06	6.75013e-05	1.62858e-05	4.64833e-05	-7.26377e-06	4.7021e-05
-4.00274e-05	-6.31025e-05	-3.9294e-05	-1.34472e-06	-9.25956e-06	6.21833e-05	0.000139544	-5.44837e-06	-6.03975e-05	-7.26046e-05	2.37149e-05	0.000157387	0.000134761	-0.000113069	-3.2821e-05	-8.48731e-05	-0.000107329	-1.63494e-05	-7.7113e-05	6.5069e-05	-3.36106e-05	5.37547e-05	-3.35291e-05	4.03114e-05	-1.41448e-05	1.02602e-05	-0.000129753	-0.00010287	-1.9591e-05	-4.11582e-05	7.15784e-06	-7.8121e-05	-3.94224e-05	0.000101346	3.8206e-05	-2.76995e-05	-9.63877e-05	-9.69307e-05	3.05329e-05	-4.79054e-06	-1.58951e-06	-3.11567e-05	-2.89509e-05	-3.85898e-05	-2.6911e-05	-2.32157e-05	4.20399e-05	-4.13124e-05	-5.57263e-06	3.99485e-05
-0.000116023	-9.95132e-05	4.55665e-05	-5.0176e-05	1.84792e-05	0.000129751	0.000116296	1.79531e-05	1.53262e-05	8.11931e-05	-4.67288e-05	-0.000157865	-2.36893e-06	3.43961e-05	4.23578e-05	1.82523e-05	-5.59759e-05	-2.62857e-05	2.29182e-05	-1.5013e-05	-4.39403e-05	9.10129e-05	-6.02009e-05	2.56039e-05	-4.15269e-06	7.80604e-05	3.29172e-05	-4.36996e-05	-6.9685e-05	7.60681e-05	-6.10621e-05	-5.39408e-05	-5.0127e-06	-7.72931e-05	5.86943e-05	2.81344e-05	-7.45456e-05	-1.07328e-05	9.26519e-06	-1.27466e-05	-5.03684e-05	1.92252e-05	0.000135979	-3.37489e-05	1.93935e-07	8.27479e-06	3.57579e-05	2.70466e-05	2.31169e-05	6.99967e-05
-7.45331e-05	-7.65363e-05	7.16048e-05	5.24812e-05	1.18609e-06	2.59625e-05	9.16784e-05	-1.09188e-05	-6.2038e-06	0.000145315	8.72624e-05	1.86965e-05	6.47665e-05	-3.88846e-05	8.98519e-05	1.034e-05	-4.67926e-05	5.54564e-05	4.87879e-05	6.96298e-05	8.05746e-05	-0.000157349	1.36501e-05	-1.95707e-05	5.31338e-05	2.33751e-05	5.20063e-05	-2.34277e-05	3.07067e-05	3.06213e-05	-5.15151e-05	6.78276e-05	7.02184e-05	6.11493e-05	-2.22948e-05	0.000142246	-9.71941e-05	2.39125e-05	-5.09233e-05	-6.17315e-05	0.000107581	-8.38357e-05	-6.16928e-05	3.73858e-06	3.68815e-05	-6.19423e-05	-0.000110899	9.44703e-05	9.86581e-05	-1.72722e-05
-0.000113807	3.29306e-05	2.99117e-05	3.72427e-05	2.45211e-06	6.02817e-05	9.49788e-06	-8.77136e-05	0.000164551	-2.38116e-05	-1.40736e-06	-6.27462e-05	-4.10429e-05	-5.9853e-05	6.2782e-05	1.84208e-05	3.91317e-05	1.44552e-05	5.9658e-05	-5.80849e-05	-5.3505e-05	-1.26365e-05	-4.8753e-05	8.00667e-05	3.76571e-05	0.000112097	9.42949e-06	-2.51402e-05	-3.16346e-05	-7.35543e-05	4.78966e-07	7.15759e-06	8.65309e-05	0.000116595	2.89903e-05	-1.81637e-05	-3.78913e-05	-2.38367e-05	7.63852e-06	-3.60596e-05	-1.45498e-05	-2.81247e-06	4.44152e-05	-3.04887e-06	-4.54289e-05	-2.98147e-05	6.3988e-06	-7.4372e-05	4.37836e-05	-3.42567e-06
-6.36186e-05	-0.000108085	5.26928e-06	-7.64661e-05	-3.23946e-05	5.81574e-05	3.51322e-05	9.94063e-06	-4.37792e-05	-4.27774e-05	-2.78748e-05	9.31117e-05	0.000121797	-2.30479e-05	-5.56652e-05	-7.61918e-05	4.06475e-05	-0.00013576	9.13204e-05	-1.74138e-05	-5.63086e-05	-0.000127012	5.83399e-05	-5.65612e-06	4.17167e-05	4.88417e-05	-3.12374e-05	1.73309e-05	5.844e-05	5.15575e-05	5.05714e-05	-1.76762e-05	3.33418e-05	-2.76864e-06	-9.63614e-05	-1.03844e-05	3.19713e-05	-1.89542e-05	3.00286e-05	0.000138839	9.12951e-05	6.60427e-05	-6.54059e-06	-8.0507e-07	5.21491e-05	-8.49111e-05	5.98195e-05	-5.53176e-05	-2.60164e-05	9.8179e-05
-5.61768e-05	5.98401e-05	-7.32472e-05	-9.15129e-05	-2.59888e-05	0.000172424	0.000109685	-1.41623e-05	-6.82023e-06	3.36294e-05	4.73394e-05	-0.000139741	-5.24836e-07	1.0925e-05	-0.000100596	5.26119e-05	2.97391e-05	-2.66792e-05	1.37661e-05	-1.95149e-05	5.59055e-06	-3.01063e-05	-9.85095e-05	-6.15879e-05	-4.23928e-06	2.32015e-05	-4.72527e-06	-2.5955e-05	-5.76851e-05	3.69076e-05	-4.82391e-05	8.49074e-05	-2.16656e-05	-4.66281e-05	3.80276e-05	2.34616e-05	-2.9881e-05	-2.27019e-05	3.29424e-05	-6.26365e-06	-6.48399e-05	6.44928e-05	-7.48425e-05	-5.55319e-05	7.90728e-05	-0.000119426	4.76462e-05	1.69009e-05	-8.12801e-05	9.83398e-05
3.73778e-05	2.62614e-05	9.09269e-05	6.55041e-05	9.2983e-05	-7.882e-06	-0.000120313	-7.61381e-05	-0.000110792	3.42673e-05	-6.20826e-05	-0.000119104	5.94385e-05	0.000131367	7.9916e-05	-6.95553e-05	-3.94272e-05	3.64766e-05	-0.000146581	5.05645e-05	-3.47295e-05	2.11511e-05	2.28805e-05	-5.12128e-05	0.000136368	5.44383e-06	-2.46829e-05	-2.08952e-05	7.355e-06	-1.47671e-05	1.7707e-05	0.000121057	4.24222e-05	2.57404e-05	-7.83998e-05	-2.5615e-05	1.90248e-05	-3.08959e-05	9.63401e-05	-3.70359e-05	2.56472e-05	4.09457e-05	-6.1695e-05	5.56514e-05	0.000119531	7.67162e-05	7.82002e-06	5.33706e-05	-0.000134497	3.27272e-05
-2.50311e-05	4.79419e-05	6.4694e-05	-7.60798e-06	1.32231e-06	-0.000133914	4.88188e-05	-4.65703e-05	2.08734e-05	-6.34629e-05	3.70215e-05	-7.91827e-05	-2.61041e-05	1.76364e-05	8.75271e-05	-0.000107394	-5.23833e-05	0.000121322	5.04723e-05	-2.85944e-06	0.000162065	3.38201e-05	8.87036e-05	6.29602e-06	5.40578e-05	5.3936e-05	5.17882e-05	-0.000112674	-8.94747e-05	-3.93287e-05	1.22362e-05	4.35127e-05	0.000164293	-5.70332e-05	-1.81782e-05	-7.83489e-05	8.76532e-05	-8.40524e-06	5.36818e-05	-4.64807e-05	5.3324e-06	2.51251e-05	-2.13598e-05	3.05971e-05	-1.15279e-08	3.35322e-05	3.36582e-05	8.30338e-05	3.208e-05	4.89457e-06
-9.5146e-05	1.17845e-05	5.23289e-05	5.06506e-06	-2.92463e-05	1.98179e-05	0.00011848	5.34564e-05	-3.3781e-05	2.38119e-05	0.000122275	-1.05444e-05	1.02159e-06	5.1741e-05	-0.00013719	-2.93277e-05	-1.06676e-06	-2.1255e-05	5.72746e-05	2.26134e-06	6.547e-05	1.81258e-05	-7.24118e-05	2.62064e-05	8.46636e-05	7.09959e-05	7.88769e-05	-3.70661e-05	4.91356e-05	-2.00061e-05	3.63939e-05	-1.27607e-05	3.91069e-05	-5.13276e-05	-1.83875e-05	-4.51454e-05	8.05193e-05	1.46706e-06	-2.69282e-05	-6.23692e-05	-4.89533e-05	3.68391e-05	-7.4724e-05	-7.43332e-06	4.67979e-05	0.00010866	0.000104478	5.08782e-05	0.000112762	8.56857e-05
0.00011355	-1.91311e-05	1.5544e-05	-9.31128e-06	-2.86385e-05	0.000124108	-6.37372e-06	9.74225e-05	3.62717e-05	-2.22445e-05	0.000107587	-2.21395e-05	0.000112494	0.000193695	-3.18462e-05	-0.000121469	3.91469e-05	2.71482e-05	4.83298e-05	6.09447e-05	3.81279e-05	3.50115e-05	-4.32135e-05	-1.07387e-06	4.53052e-05	0.000132085	-7.33344e-06	-4.03454e-05	8.46588e-06	-4.13263e-05	-1.80738e-05	5.93055e-05	2.55903e-05	5.92558e-05	3.96228e-05	-7.01577e-05	3.90408e-05	-1.48628e-05	7.9175e-05	9.91882e-05	-6.91242e-06	-4.72185e-05	-1.91776e-05	6.60396e-05	-4.94931e-05	0.000134253	-7.41714e-06	-1.82715e-05	-3.68843e-05	-9.47899e-05
2.73886e-05	-4.08171e-05	-4.92492e-05	4.11294e-05	9.93386e-05	-7.32522e-05	-7.55204e-05	5.30536e-05	-6.24634e-05	4.25507e-05	-1.19427e-05	-3.38223e-05	-2.67628e-06	1.11876e-05	0.00010841	-7.06497e-05	2.96014e-05	-4.98485e-05	5.04304e-05	-6.17831e-05	5.49889e-05	-5.55248e-05	-5.08211e-07	-0.000100427	-3.75128e-05	-5.76162e-06	-4.08912e-05	0.000178165	-0.000101938	2.35218e-05	-4.52653e-05	0.000121585	7.15526e-05	8.03347e-05	5.93664e-05	-2.76312e-05	0.000125281	-5.92332e-05	-2.56321e-05	-4.67514e-06	-3.95562e-06	1.51772e-05	-5.0015e-06	-0.00010706	-3.3018e-05	-5.25149e-05	4.86442e-06	4.96887e-05	-4.39511e-05	2.59057e-05
1.12778e-05	3.00774e-05	4.60025e-05	-8.96133e-05	-3.32289e-05	-6.53098e-05	-6.40437e-05	-9.00317e-06	-5.55634e-05	-1.69059e-06	-2.22645e-05	3.69169e-05	-1.55937e-05	5.02842e-05	4.35605e-05	-0.000100183	5.8806e-05	-7.79508e-06	-3.81415e-05	-3.15181e-05	-5.36074e-05	0.000139646	-5.53718e-05	1.70505e-05	7.68594e-05	0.00012596	6.11918e-05	2.50017e-05	-5.17414e-06	2.35076e-05	-0.00011071	-5.29477e-05	-9.70159e-05	2.37514e-05	0.000119817	4.23598e-05	1.81621e-05	-9.10094e-06	8.88289e-06	-1.28354e-05	0.000101215	0.000125156	-4.94328e-05	-6.70825e-05	5.63704e-06	-2.53468e-05	-5.64604e-05	1.46556e-05	2.07362e-06	-3.04544e-05
-2.18417e-05	7.33391e-05	5.05071e-05	3.73671e-05	-1.30787e-05	6.93386e-05	0.000120037	-2.0477e-05	0.000125022	4.16476e-05	0.000177582	-5.59895e-05	7.92864e-05	-4.23857e-05	5.34014e-06	-0.000154332	-5.50437e-05	-4.7414e-05	-7.22223e-05	-1.83298e-08	-5.28569e-05	0.000139438	-4.14813e-05	0.000119661	2.83365e-05	4.28665e-06	0.000157454	9.31396e-05	-1.79181e-05	0.000134983	-1.20712e-05	-1.32554e-05	-0.000109786	-3.51961e-05	-2.73702e-05	1.09172e-05	-1.45198e-05	-4.78125e-05	-8.17356e-05	-7.94796e-05	4.3345e-05	2.77201e-06	-8.4576e-05	-0.000105251	0.000107187	-5.05063e-05	2.98804e-05	0.000136538	9.98646e-05	-7.3243e-05
0.000158849	-1.29422e-05	-6.25682e-06	6.14429e-06	-5.42757e-06	-8.16269e-05	-6.10451e-05	9.55691e-06	-2.18616e-05	3.70456e-05	2.77141e-05	-1.10516e-05	3.97597e-05	-5.32565e-05	-3.59225e-05	0.00010445	-2.13226e-05	2.66034e-06	1.54796e-05	-2.68001e-05	9.12956e-05	0.000118224	-1.45934e-05	1.09106e-05	4.31724e-05	-1.07609e-05	4.24904e-05	-0.000112459	6.60314e-05	7.93867e-05	3.31242e-06	-9.48688e-05	-8.03758e-05	-5.47929e-05	5.81987e-05	2.43634e-05	-1.18972e-05	-1.30412e-05	7.52136e-05	-2.67397e-05	6.50653e-05	-5.22184e-05	-3.70285e-05	-3.66673e-05	3.17622e-05	1.19231e-05	6.60841e-06	1.62325e-05	3.8048e-05	-5.9745e-05
-5.39175e-05	0.000120738	4.09686e-05	0.000132299	-5.30288e-05	2.21567e-05	-0.000134442	-6.37269e-05	8.95078e-05	-3.19792e-05	-7.32819e-05	-4.20556e-05	-4.32274e-05	2.3178e-05	2.52418e-05	5.47118e-05	-4.47092e-05	5.92952e-05	-4.48296e-05	-0.000110082	-9.26654e-05	1.60408e-05	-5.16875e-06	-8.35309e-05	-2.19569e-05	7.39844e-05	1.70809e-05	-2.09207e-05	3.3572e-05	-1.0024e-05	5.44572e-07	0.00010247	0.000105504	5.48019e-05	3.44702e-05	5.62687e-06	9.88862e-06	-1.3769e-05	7.82817e-05	5.9478e-05	0.000147452	-5.70627e-05	-9.69664e-05	-4.36341e-06	8.41588e-07	-1.13868e-05	6.21125e-05	-3.43294e-05	-6.74302e-05	-0.000106229
-0.000148878	8.60851e-05	-8.80177e-05	-2.68102e-05	6.95582e-05	3.60426e-06	7.99446e-05	-1.13427e-05	7.59804e-05	6.72451e-05	-6.24127e-05	-3.26624e-05	-3.91968e-05	0.000116797	3.34408e-05	-6.33378e-05	-7.76451e-05	1.32379e-05	1.66949e-05	0.000103745	-5.05289e-07	2.05462e-05	-4.60132e-05	7.85678e-05	0.000119793	-0.000199144	2.92177e-05	-1.51459e-05	1.15995e-05	0.00011598	0.00012134	-2.17432e-06	1.95324e-05	-6.64448e-05	-6.69634e-05	-3.30506e-05	-2.78662e-05	-4.36893e-05	-6.48879e-05	2.30238e-06	-6.40775e-05	-5.64786e-06	-2.67291e-05	0.000113686	5.25681e-05	-1.66183e-05	-2.59e-05	-9.24908e-06	-5.75373e-05	5.07748e-05
-0.000133728	-0.000103059	-6.34634e-05	-5.63612e-05	-8.28883e-06	-3.61602e-05	-0.00018332	-0.000152977	8.64021e-05	-8.93457e-05	-0.000103777	-0.000126661	-6.91833e-05	5.46324e-06	-0.000115198	4.6599e-06	-3.81588e-06	2.77466e-05	-3.83329e-05	1.58935e-05	7.90596e-05	9.54751e-06	5.00502e-05	-4.76972e-05	-2.71142e-06	-7.88653e-05	-4.12786e-06	-6.07822e-05	-4.61398e-05	-1.92459e-05	-4.45703e-05	-1.4041e-05	4.49422e-05	-6.34784e-05	2.75772e-06	-0.000100407	-7.04429e-05	-9.8207e-06	-0.000101583	-0.000116071	-1.58549e-05	7.78671e-06	-3.71587e-05	-3.49636e-05	5.25877e-05	1.35155e-05	-4.7576e-06	-6.42237e-05	-0.000122595	-9.11803e-05
-6.2251e-06	6.99148e-05	-4.2029e-05	-1.89506e-06	-1.57435e-05	5.90139e-05	-0.000139386	-0.000127193	1.61825e-05	5.35475e-05	-2.34312e-05	-9.50477e-05	2.07573e-05	-7.86471e-05	-4.1443e-05	-7.49983e-05	-0.000137517	3.62259e-05	-2.25311e-05	7.89526e-05	3.24798e-05	-7.83373e-05	-5.49269e-05	-4.04688e-05	0.000114408	9.63365e-06	-6.63316e-05	2.30239e-05	2.75059e-05	9.71108e-05	-5.78663e-05	-3.25581e-05	2.24353e-05	-3.40225e-05	-9.91169e-05	-5.40006e-05	3.25477e-06	-7.13056e-05	3.94506e-05	-1.756e-05	8.08723e-05	1.63962e-05	9.84126e-05	-2.85054e-05	4.95405e-06	-4.50207e-05	1.85135e-05	-6.71469e-05	-1.2222e-05	4.17793e-05
-7.60114e-05	3.87032e-05	-8.40399e-05	5.49271e-05	2.86804e-05	7.003e-05	-9.84349e-06	8.25842e-06	6.52655e-05	4.85584e-05	-6.23939e-05	-1.35309e-05	5.47333e-05	-3.84072e-05	1.30869e-06	-6.20198e-05	-7.74076e-05	-0.00010135	-2.98614e-05	-5.16024e-06	-0.000141563	-1.21077e-05	-2.96588e-05	-3.82983e-05	-2.19293e-05	0.000148847	-9.36684e-05	-9.39852e-05	6.48309e-05	-2.30558e-05	-5.84208e-05	0.000115664	-9.05539e-05	-3.06701e-05	9.99206e-06	-0.000109775	2.14154e-05	-0.000137749	2.01884e-05	-1.0734e-05	9.67435e-05	2.1699e-05	5.07874e-05	-6.86844e-06	-4.72868e-06	3.86549e-05	-1.24787e-05	6.98195e-06	-5.55401e-05	-5.35078e-06
-2.24476e-05	-6.45816e-05	1.63711e-05	-8.24334e-06	4.04888e-05	4.21666e-05	2.06605e-05	0.000124656	7.03439e-05	-0.000124844	-8.299e-05	0.000161451	8.30537e-05	-3.79948e-05	-4.00678e-05	6.42347e-06	-4.1611e-06	-1.43477e-05	6.73978e-05	6.04641e-05	5.73383e-06	-6.08072e-06	5.12093e-05	9.35361e-05	-1.08427e-05	0.000301443	6.22844e-05	4.25997e-06	1.88958e-05	-3.69624e-05	-2.74549e-05	-4.80711e-06	3.41149e-05	-2.28482e-05	-3.67612e-07	2.0178e-05	-2.29037e-05	7.94995e-05	1.54751e-05	4.80723e-05	4.11205e-05	4.73131e-05	-4.80918e-06	-5.7454e-05	-5.54743e-05	-6.79182e-05	-7.97608e-06	0.00010952	5.12993e-06	4.33122e-05
-0.000133075	0.000152935	0.000169741	5.42481e-05	4.97147e-05	-5.49161e-05	2.15333e-05	-4.59094e-05	-6.75276e-06	2.81431e-05	0.000101304	8.72602e-05	-4.7413e-06	-3.8042e-05	1.25791e-05	1.07486e-05	-5.63214e-05	-1.35244e-05	4.30113e-06	-5.8468e-05	-3.78018e-05	-5.56532e-05	8.66765e-05	-5.70173e-06	-2.24777e-05	-2.77046e-05	4.3975e-05	9.95376e-05	8.77089e-05	-7.32832e-05	6.33531e-05	-5.66938e-05	-1.75316e-05	4.01403e-05	1.94468e-05	-6.1488e-05	4.64896e-05	-1.00173e-05	-0.000116707	1.62091e-05	9.68933e-05	-1.20511e-05	-2.2915e-05	-0.000182797	-8.88256e-05	5.03372e-05	-6.89415e-05	0.000215273	8.89353e-05	2.58573e-05
-8.43951e-05	-4.66287e-05	-4.75339e-06	2.85647e-05	-6.00777e-05	-9.82148e-05	7.43485e-05	5.82049e-06	0.000119001	6.917e-05	-8.93338e-05	-0.000131334	-5.23062e-05	2.32095e-05	-2.67634e-05	-5.14445e-05	4.8093e-05	-5.62791e-05	9.27631e-05	3.91324e-07	-3.84156e-05	-4.77076e-05	8.335e-05	-1.29487e-05	4.60409e-05	1.98027e-05	5.95079e-05	-0.000118286	5.71767e-06	-2.63759e-06	8.75813e-05	6.74926e-05	8.29478e-06	-8.42327e-05	3.49639e-05	8.00231e-06	-4.81906e-05	6.82587e-05	1.174e-05	-1.54598e-06	1.44832e-05	2.51929e-06	-9.74199e-05	3.2527e-05	7.56861e-05	6.34239e-05	1.02162e-05	-7.14929e-05	-2.87632e-05	-4.33048e-05
4.73583e-05	4.80362e-05	-4.43578e-05	-2.58351e-05	-4.85486e-05	2.57971e-05	-2.26401e-06	-8.53073e-05	-1.36161e-05	-8.47336e-05	1.99124e-05	5.67594e-06	6.76832e-05	0.000117445	-9.58245e-05	-2.22684e-05	-0.000143534	-0.000166459	-8.40341e-07	-6.80504e-05	4.10179e-05	0.000120463	-3.50636e-05	-2.98524e-05	3.58575e-05	1.35398e-05	6.03465e-05	5.67493e-06	-0.000101536	4.20747e-06	2.02435e-05	0.000127718	8.39423e-05	7.12714e-05	-1.03203e-05	-2.56234e-05	4.97563e-05	-3.67842e-05	-3.86512e-05	-6.65043e-05	-3.64617e-08	-8.37679e-05	-2.06889e-06	7.09693e-05	-1.53531e-05	6.22249e-05	8.44441e-07	3.65888e-05	0.000172323	2.20579e-05
-6.77221e-06	-6.11546e-06	-0.000136161	8.5358e-05	-2.86079e-05	0.000151498	-2.64876e-05	0.000103629	2.18088e-05	-6.98079e-05	-0.000132958	-9.20603e-06	9.37929e-05	0.000150546	-9.25854e-05	-6.54919e-05	2.01967e-05	5.71048e-06	-0.000126002	5.2563e-06	5.23279e-05	-3.48896e-05	-0.000100408	1.12141e-05	-3.77774e-05	0.000142106	-6.06021e-05	7.65388e-05	-1.60042e-05	5.13126e-05	8.70141e-05	1.58834e-05	6.75254e-05	-1.69087e-05	3.13962e-05	8.85186e-05	-2.40019e-05	-1.36188e-05	-3.85205e-06	2.86882e-05	-6.4789e-05	-8.01956e-05	-7.16119e-05	-0.000118917	5.48832e-05	3.60094e-05	-5.35433e-05	1.05693e-05	7.96224e-06	-6.69849e-05
-3.82928e-05	-7.5565e-05	-1.54416e-05	-3.77056e-05	-1.01024e-05	6.64597e-05	3.6301e-05	-2.70217e-05	-3.63647e-05	7.91507e-05	3.43397e-05	-6.61528e-05	-6.66099e-05	2.49372e-05	-4.09836e-05	1.7346e-06	-0.000120671	-6.48022e-05	5.10904e-05	-1.31936e-05	0.000119943	3.16526e-06	9.86395e-06	-4.60791e-05	3.79695e-05	-2.84537e-06	4.65445e-05	4.9657e-05	-9.90787e-05	-4.00445e-05	3.70764e-05	-4.3182e-05	-5.52354e-05	-6.99209e-05	-7.3933e-05	-2.7179e-05	-8.5791e-05	-0.000144723	-5.24254e-05	7.18664e-05	6.40839e-06	1.60082e-05	-3.01092e-05	6.92876e-05	-7.39837e-05	-4.79258e-05	-6.171e-05	4.17051e-05	-4.79556e-05	-5.15816e-05
-5.4631e-05	4.30935e-05	0.00015568	3.36576e-05	6.0891e-05	3.01948e-05	-5.11479e-05	6.24701e-05	-0.000114979	3.36863e-05	-4.07812e-06	-5.87722e-05	-0.00020925	8.22908e-05	-7.26833e-05	5.55015e-05	1.26534e-05	-0.000183579	2.38696e-05	-7.03647e-05	-0.000139499	-0.000157176	-3.78383e-05	2.1471e-06	-5.76817e-05	-5.60061e-05	-4.4285e-05	1.31037e-05	3.40659e-05	7.56325e-05	3.81859e-05	8.19131e-05	-1.29564e-05	8.00206e-05	-2.55092e-05	-2.31753e-05	-2.77565e-05	-7.61562e-05	0.000139536	4.89125e-05	2.25826e-05	-2.47056e-06	-3.81541e-05	1.41888e-05	-4.81374e-06	-5.99651e-05	-5.29954e-06	-1.0981e-05	1.50369e-05	6.9091e-05
3.75249e-05	1.61276e-05	2.2942e-05	-2.37263e-05	7.61538e-06	2.54252e-05	0.000103549	0.000163625	9.49499e-05	-4.95255e-05	-3.99654e-05	9.18013e-06	0.000135556	-1.79465e-05	-8.94442e-05	5.42788e-05	7.49281e-05	2.28585e-05	-3.57174e-05	-7.54162e-06	-3.6459e-05	8.16475e-05	-2.77918e-05	-1.67767e-05	-1.294e-05	4.16866e-06	-8.87181e-05	-1.32534e-05	-3.59148e-05	-5.00683e-06	5.48827e-05	8.65818e-06	-6.42635e-05	-1.81125e-06	-7.24096e-05	-2.29419e-05	-6.68317e-05	6.11489e-07	6.54125e-05	5.50531e-06	-6.36896e-05	8.80678e-07	-1.10029e-06	-8.16834e-05	1.359e-06	2.81866e-05	-1.74498e-05	-8.0235e-05	-4.44861e-05	3.91598e-05
-2.06625e-05	-3.09247e-05	0.000194808	-5.20139e-05	-6.08611e-06	-1.71007e-05	6.8151e-05	-0.000101898	3.15866e-05	4.55138e-05	-8.53064e-05	-7.16067e-05	-2.71515e-05	-6.6666e-05	8.24916e-05	2.91987e-05	0.000152796	-1.55762e-05	0.000131031	9.94801e-05	-4.51528e-05	-8.79901e-05	0.000109606	-9.56348e-05	-1.20322e-05	0.000100985	-0.000101727	6.06815e-05	-9.0606e-05	4.39607e-05	-6.59227e-05	-2.37074e-05	-0.000112834	5.32968e-05	6.12438e-05	4.67089e-06	8.31972e-05	-7.53685e-05	-7.35002e-05	1.4299e-05	2.39171e-07	1.37805e-05	5.97259e-06	6.57922e-05	5.94439e-05	-3.7763e-05	-3.24363e-05	5.35599e-06	-6.13716e-05	4.65301e-05
-0.000115255	-3.75552e-05	-4.54167e-05	3.18383e-05	7.6958e-06	7.51575e-05	0.000179847	-3.34755e-06	-0.000109576	-7.94811e-05	3.58532e-05	-4.77742e-05	5.92315e-05	-1.40428e-06	3.69808e-05	6.85597e-05	2.39033e-06	-3.67326e-05	1.97759e-05	2.34824e-05	-2.54127e-05	-7.20019e-05	9.17261e-06	-1.39157e-05	4.9662e-05	-1.65613e-05	-6.61399e-05	-4.97384e-05	0.000109289	-4.31124e-05	-2.0545e-05	4.89294e-07	7.97123e-05	-3.63327e-05	-7.42096e-06	2.82986e-05	4.48097e-05	-8.54236e-05	3.19857e-05	-1.65272e-05	-2.73435e-06	9.07593e-06	1.09417e-05	4.71938e-05	-3.37399e-05	-8.4512e-06	2.58656e-05	3.33798e-05	-8.10026e-05	4.22386e-05
-2.40697e-05	-3.99217e-05	8.10507e-05	6.40171e-05	1.46529e-05	-0.000152986	0.00011398	0.000166832	2.23823e-05	6.25482e-05	-3.32964e-05	-4.51865e-06	7.65464e-05	2.72959e-05	2.59883e-05	4.02338e-05	-5.76128e-05	2.31716e-05	5.73717e-05	0.000180841	-3.564e-07	3.07225e-05	6.0791e-05	3.09939e-05	3.52968e-06	5.80838e-05	-4.07339e-05	5.29076e-05	6.08445e-05	3.14532e-05	-9.33503e-05	7.6473e-05	5.6443e-05	4.7021e-05	9.38444e-05	7.82458e-05	-3.18339e-05	2.01037e-05	-0.000113656	1.4866e-05	6.53912e-05	-2.24355e-05	-6.03378e-05	-9.71183e-06	-3.97087e-05	4.16899e-05	7.39668e-05	7.01105e-05	0.000112421	-7.64926e-05
9.0785e-05	2.50602e-05	-3.77739e-05	-1.20624e-05	-3.51975e-05	0.000128738	8.03038e-05	0.000146427	2.22751e-05	3.47735e-05	3.76147e-05	-1.92886e-05	-0.000102828	-1.67898e-06	2.74345e-05	6.37446e-05	-5.71247e-05	-1.30872e-05	-0.000177115	2.57301e-05	-4.33419e-05	-3.33722e-05	6.92685e-05	-6.40913e-05	-4.18193e-06	2.98992e-07	-7.43265e-05	0.000103289	3.03087e-05	4.80146e-05	0.000111715	8.734e-05	-1.93616e-05	-3.3698e-05	2.68131e-05	2.57478e-05	2.52933e-05	3.08213e-05	8.99627e-05	8.70017e-05	-2.13008e-05	5.79222e-06	3.20047e-05	9.43421e-05	4.97505e-06	-6.49265e-05	2.58983e-05	-5.26766e-06	6.10604e-05	4.21763e-05
-9.84288e-06	-1.72574e-06	-9.21224e-05	4.51196e-05	-7.12853e-06	-0.000128197	-1.78776e-05	-1.20205e-05	4.14216e-05	-8.14481e-05	3.72302e-05	6.53709e-05	1.36273e-05	5.02669e-05	3.76462e-05	-1.6665e-05	1.44429e-05	-0.000142919	-0.000142731	5.2234e-05	1.20788e-05	9.65706e-05	4.52953e-05	-9.81944e-07	-5.00034e-05	9.54271e-05	-7.65178e-05	1.64109e-05	-7.01409e-05	-2.36213e-05	2.97822e-05	-2.28535e-05	-1.10826e-05	0.000122968	-0.000134799	3.6519e-05	-6.09924e-06	4.17763e-05	3.48237e-05	-2.89409e-06	-3.75182e-05	-4.41161e-05	-0.000114388	1.79488e-05	-1.28797e-05	3.36403e-06	3.44768e-05	3.09034e-06	-8.38673e-05	5.42982e-05
4.85219e-05	-2.06939e-05	7.76045e-05	4.01812e-05	-2.5191e-06	0.000175692	-7.21192e-05	-4.63346e-05	9.0546e-05	-6.90027e-05	-0.000185134	6.62671e-05	-0.000110964	7.72492e-06	2.21821e-05	2.15656e-05	9.2344e-06	-0.000128446	-8.59139e-05	0.00011976	-0.000124417	-1.41597e-05	-3.89771e-05	-3.13414e-05	9.42093e-05	-2.69514e-05	0.000108296	5.72211e-05	8.72896e-05	9.22874e-05	0.000121766	2.03817e-05	-2.56778e-05	3.12599e-05	-2.39372e-05	-6.76068e-05	-4.29868e-05	-4.2009e-05	-4.46678e-05	-8.31608e-06	9.02902e-06	3.18868e-05	7.00834e-06	-2.22333e-07	4.63245e-06	5.21659e-05	2.01737e-05	-0.000100038	-5.09187e-05	3.73966e-05
1.1445e-05	-3.43134e-05	4.20054e-06	-7.61187e-05	-4.4126e-05	2.39717e-05	7.76348e-05	5.2906e-05	2.46666e-06	3.37549e-05	-4.70667e-05	-4.31124e-05	-7.92348e-05	-6.09788e-05	0.00011498	-3.76169e-05	7.19968e-05	5.29545e-05	-9.75081e-06	-1.59849e-05	-6.9299e-05	-0.000128423	-3.78592e-05	-9.7645e-05	-4.29853e-05	-4.08959e-05	6.02172e-06	7.01621e-05	-7.00115e-05	-1.52003e-05	-6.50657e-06	2.13803e-05	3.32685e-05	-8.90596e-06	1.23441e-05	1.23331e-06	-1.56105e-05	-4.60339e-05	6.89221e-05	-4.71665e-05	0.0001281	7.04938e-05	-4.30667e-05	7.49145e-06	1.29977e-05	7.70703e-05	-8.69254e-05	-3.48035e-05	7.07129e-05	-3.55784e-05
0.000107748	1.36752e-06	2.32338e-05	1.14642e-05	-6.47711e-05	0.000174218	0.000108012	9.08515e-05	-5.65041e-05	0.000103355	4.31534e-05	-4.83916e-06	-6.56438e-06	-2.081e-05	2.26802e-05	8.35639e-05	6.14836e-05	-1.07719e-06	8.87307e-05	-2.43204e-05	-5.60255e-05	-4.32191e-05	-3.00589e-05	0.000132209	-0.000121142	-2.69996e-05	0.000230355	0.000123166	-2.06195e-05	3.64954e-05	3.46358e-05	4.90594e-05	1.22531e-05	5.23782e-05	-9.48163e-06	7.92694e-05	-0.000132591	2.92836e-05	-5.17518e-06	5.91316e-05	5.87422e-05	-5.43188e-05	5.31477e-05	3.26187e-05	1.93341e-06	7.81258e-05	1.61252e-05	-9.33453e-06	-4.6711e-05	5.47518e-06
-2.38132e-05	1.64165e-05	1.28541e-05	-6.2268e-05	1.87637e-06	8.18668e-05	-1.43797e-05	-0.00017069	3.47224e-06	-0.000122054	-2.31881e-05	-5.4491e-05	-2.05034e-05	3.00653e-05	5.23062e-05	2.3352e-05	9.52182e-06	0.000102738	-1.19096e-05	-5.95182e-05	1.72256e-05	-6.72463e-05	-3.67478e-05	0.000164594	2.8642e-05	3.1154e-05	0.000101419	0.000131175	-6.42283e-05	-0.000106817	-9.44496e-05	-2.50917e-05	8.32246e-05	-4.32223e-05	-5.69788e-05	7.82157e-05	1.21575e-05	-4.01038e-06	8.51992e-05	4.53785e-05	-3.55874e-05	3.53376e-05	-8.28736e-05	6.56773e-05	-1.06469e-05	5.69417e-05	3.76002e-05	-3.76544e-05	5.10642e-05	-4.93599e-05
1.64035e-06	4.91059e-05	-4.83716e-05	-6.77547e-05	-1.90031e-05	4.74255e-05	0.000108683	-3.01001e-05	0.000139402	-6.31929e-06	2.31537e-05	1.98645e-05	-9.01773e-05	-1.66584e-05	6.13032e-05	-1.44605e-05	9.17766e-06	-4.8374e-05	-4.09723e-05	0.000184015	5.48919e-05	3.37943e-05	-5.43176e-05	2.67415e-05	-7.41338e-05	5.13174e-05	-4.85708e-05	1.66171e-05	-2.83713e-05	-3.39269e-05	-3.34096e-05	-2.90771e-05	-2.91948e-05	8.86746e-06	-1.89907e-05	8.10711e-05	3.96442e-05	8.44564e-05	-1.17328e-05	2.93094e-05	2.26755e-05	-2.24625e-05	-9.71811e-05	8.06617e-05	5.2501e-05	2.27369e-05	1.69595e-05	6.15611e-05	-6.96245e-05	-0.000140587
-4.07741e-05	-7.67594e-06	-0.000141857	-3.59954e-05	1.63046e-05	0.000148296	0.000102582	-1.7225e-05	2.58717e-05	1.65257e-05	-9.23982e-05	-3.89585e-05	-6.2087e-05	-0.000160963	-9.14336e-05	6.18217e-05	-0.000129807	4.88639e-05	1.08076e-05	1.9207e-05	-9.44555e-05	8.52016e-05	9.06944e-05	-1.87283e-05	-6.49256e-05	-2.45085e-05	-4.85209e-05	0.000136366	-6.91319e-05	-3.27255e-05	-1.8427e-05	-2.1944e-05	3.32193e-05	1.01365e-05	-9.21975e-05	2.99334e-05	-3.49657e-05	-0.000101363	-0.000116802	4.81969e-05	2.36915e-05	4.0188e-05	-1.17562e-05	4.31708e-05	7.92407e-06	-5.03804e-05	-7.90555e-05	-8.51831e-07	-2.21745e-05	-2.53414e-05
-7.73773e-05	-1.78574e-05	6.82844e-05	2.67388e-05	2.55463e-05	-0.000113209	-2.74552e-05	-0.000137528	-4.12266e-06	-5.75561e-05	-1.35169e-05	-0.000102147	5.13012e-05	0.000113256	1.80194e-05	-0.000111254	2.16531e-05	6.78228e-06	-2.58016e-05	-6.87083e-06	6.55519e-06	8.84942e-05	-2.86086e-05	4.84344e-05	-8.09261e-06	-0.000102679	-5.01647e-05	-4.45059e-06	-3.08511e-05	-3.65079e-05	6.68617e-05	-1.84247e-05	-1.32186e-05	-3.34411e-05	-0.000170546	1.32572e-05	-9.8916e-05	-5.58001e-05	-6.94434e-05	-3.5109e-05	-5.24902e-05	-3.11723e-05	4.94875e-05	-7.40853e-05	-7.51225e-05	-1.80858e-05	-6.54638e-05	-3.39184e-06	7.20298e-07	4.70919e-05
-0.000206535	-6.58812e-05	-3.25727e-05	-2.60925e-05	4.36465e-06	-6.64279e-06	-8.0428e-05	-2.91204e-05	-9.12526e-05	-4.19156e-05	8.52108e-05	0.000114609	2.30609e-05	-3.96158e-05	-6.36262e-05	-5.68784e-05	2.59769e-05	8.48569e-05	-4.4687e-05	-9.595e-06	-0.000109565	8.89965e-07	-1.16728e-05	-0.000113482	-3.3478e-05	-1.34503e-05	-8.85752e-05	-0.000112389	7.40164e-05	4.19986e-05	-1.25747e-05	-4.89044e-05	-3.86534e-05	-2.32322e-05	-5.69152e-05	6.55947e-05	-4.19481e-05	-4.48682e-05	-1.42729e-06	2.56522e-05	-1.10996e-05	-1.73603e-05	-6.78016e-05	-3.51825e-05	-4.92618e-06	0.000118351	-1.51812e-05	-4.30069e-05	3.17243e-05	-2.72122e-05
1.31499e-05	8.16845e-06	-0.000205204	-2.24318e-05	1.74196e-07	-0.000100572	-8.74749e-05	-0.000128367	7.19677e-05	-4.6072e-05	2.67691e-05	9.60853e-05	0.000133711	-4.14896e-05	-0.000103466	-3.25806e-06	-6.26101e-05	-2.64444e-05	-4.10031e-05	-1.36982e-06	-4.45441e-05	3.30777e-05	4.86566e-05	1.9473e-06	9.44845e-05	1.5696e-05	1.84167e-05	-0.000157659	-2.52784e-05	4.20748e-05	4.8385e-05	-6.2812e-05	-5.93704e-05	0.000111332	-0.000128557	3.66536e-05	4.72388e-05	5.13672e-05	6.35058e-05	-4.86977e-05	5.75259e-05	-6.35555e-05	5.43042e-05	-1.77867e-05	-1.38656e-05	5.05859e-05	-7.8472e-06	-4.5669e-06	-2.19647e-06	-4.53725e-05
1.47718e-05	-3.87316e-05	-7.89838e-05	4.26122e-05	3.13822e-05	-0.000150176	9.31173e-05	-5.3646e-05	-8.94007e-05	2.20654e-05	-2.0951e-05	2.8431e-05	-3.9018e-05	-2.99128e-05	-1.31395e-06	-6.27245e-05	-7.61553e-05	-0.000170512	8.19424e-05	6.55499e-05	-5.27414e-07	4.58365e-05	-7.99571e-05	-6.10154e-05	2.20129e-05	9.99857e-05	0.000106259	6.03376e-05	0.000104023	-1.06594e-05	1.62669e-05	-3.68204e-05	-4.5077e-05	8.81107e-06	-9.091e-05	4.63705e-05	3.46011e-05	-5.27215e-05	-1.82286e-05	-9.75355e-05	-9.34651e-05	2.37744e-05	-4.49092e-05	3.3723e-07	-1.63705e-05	2.06831e-05	1.74929e-05	1.38223e-05	-7.135e-05	-7.90624e-05
-3.56347e-05	5.89644e-05	-5.32762e-05	1.51632e-05	-3.87349e-05	0.000171256	8.34013e-05	1.81861e-05	6.14053e-05	-3.75005e-05	-4.73599e-05	0.000132545	-3.24132e-05	-7.46889e-06	0.000152494	8.86991e-05	8.48384e-05	-0.000108122	-3.77196e-05	0.000112753	-6.38718e-05	-4.41029e-05	-3.44148e-05	1.27954e-05	-4.93567e-05	-8.88699e-05	4.25019e-05	0.000123027	5.85169e-06	4.5293e-05	5.78857e-05	0.000115505	0.000106108	7.3101e-06	-1.1984e-05	6.06978e-05	-4.98454e-05	-1.48404e-05	3.75177e-05	-1.38775e-05	-5.04221e-05	3.2655e-05	-4.95483e-05	6.13599e-05	8.64156e-05	0.000135549	7.5578e-05	5.76203e-07	1.36781e-05	-3.88735e-05
-8.36644e-05	-1.5657e-05	-0.000175202	3.83307e-05	-6.64774e-05	1.30313e-05	0.00010891	1.7612e-06	-1.43828e-05	-0.00015601	-1.22958e-05	8.49376e-05	-2.10074e-05	0.000114536	1.2377e-05	-8.81902e-05	9.48388e-05	2.46252e-05	-4.08092e-06	9.30786e-05	1.68699e-05	-4.58662e-06	-0.000107468	-1.27478e-06	-7.90308e-05	-0.000128276	4.24202e-05	-3.25388e-05	6.33568e-05	-5.36516e-05	-5.71942e-05	-4.83027e-05	-8.87676e-06	-7.72858e-07	4.47491e-05	-3.37138e-05	-6.12628e-05	5.57343e-05	5.93218e-05	5.95567e-05	6.79576e-05	-1.18843e-05	-6.7429e-05	-3.81426e-05	-2.67346e-05	8.19467e-05	2.06498e-05	-0.000110323	-9.37433e-05	4.05812e-05
-0.000122962	5.73325e-06	1.89239e-05	-4.86288e-05	6.97814e-06	-3.76042e-05	-3.26819e-05	2.90473e-05	-0.000103926	-4.33607e-05	-0.000155255	4.95699e-09	-1.69846e-05	-5.49157e-05	-0.00013807	-1.14428e-05	-5.27219e-05	-1.20846e-05	5.68935e-05	-6.19785e-05	-4.41692e-05	0.000106207	-5.01363e-05	7.90793e-05	-1.27843e-05	-3.92516e-05	5.06251e-05	-6.24855e-05	8.96721e-05	-9.64058e-06	-4.343e-06	2.65891e-05	-7.92864e-06	-9.23067e-05	-2.62874e-05	-3.79143e-05	2.12028e-05	-2.17222e-05	-8.80756e-05	-5.74817e-05	2.49085e-05	3.99674e-05	-1.10802e-05	7.63292e-05	3.0381e-05	3.74918e-05	7.75082e-05	1.35058e-05	-2.27924e-05	2.50343e-05
8.53669e-05	1.77441e-05	-3.66855e-05	9.24788e-06	6.84789e-05	8.71864e-06	-3.81495e-05	3.14927e-05	-4.15144e-05	-5.0095e-05	-6.87066e-05	5.75981e-05	-0.000141878	-0.000108117	-0.000138365	-3.32947e-05	-4.3577e-05	-6.52233e-05	-6.10312e-05	4.57992e-05	-3.82337e-05	-3.38747e-05	7.03711e-06	-3.89252e-05	6.34634e-05	-3.04134e-05	-8.15714e-05	-0.000108967	-4.58869e-05	-7.56331e-05	-2.43976e-05	1.28066e-05	0.000151707	4.86841e-05	-3.36647e-05	-2.42367e-05	-4.52371e-05	-2.26588e-05	-3.398e-05	1.58174e-05	7.87982e-06	8.12676e-05	-2.10014e-05	-3.15221e-06	-3.55074e-05	-8.70244e-05	5.42524e-05	7.22741e-06	-3.66059e-06	1.53097e-07
-3.25472e-06	-2.08599e-05	-0.000106138	-0.000108424	-3.84075e-05	-8.15011e-05	4.1978e-05	-0.000139057	-0.000141766	-0.000206884	-9.29031e-05	0.000116757	-0.00015165	0.000154459	2.08723e-05	1.61204e-06	7.73704e-05	-0.000100417	-0.000116127	1.80177e-05	-5.5502e-05	-3.55323e-05	-0.000142638	-7.35459e-05	4.93191e-05	-3.25977e-05	-3.02116e-05	-4.614e-05	-4.20081e-05	1.71053e-05	-7.55252e-05	-3.00172e-05	1.22302e-07	-9.24289e-05	-1.95217e-06	-5.78328e-05	-0.000117399	-9.66205e-05	7.0682e-06	3.39552e-05	-4.34841e-05	-3.21156e-05	-8.70479e-05	2.65113e-05	-8.42089e-06	-7.07977e-05	4.57472e-05	-9.80758e-05	2.42606e-05	1.65747e-05
-6.61895e-05	-7.84413e-05	2.93621e-05	1.72229e-05	-2.10159e-05	5.62207e-06	-4.4509e-06	7.85534e-05	3.5236e-05	-0.00010304	0.000158348	-8.83727e-05	4.89616e-05	-7.05965e-05	-0.000225404	-3.04031e-05	-1.80669e-05	9.10663e-06	-6.62026e-05	8.99764e-05	-2.57746e-05	8.85881e-05	-5.49701e-05	-5.69907e-05	-7.91236e-05	-1.61187e-05	-5.01672e-05	-0.000200034	1.73861e-05	-6.92051e-06	-6.69454e-05	-6.7012e-05	-1.30695e-05	-4.43957e-05	-9.28034e-05	-3.70355e-05	-2.53598e-05	-4.25667e-06	-1.21284e-05	3.61472e-05	-8.38619e-06	-1.17664e-05	-3.98905e-05	-2.53523e-05	-4.5065e-05	-2.24515e-05	-6.16838e-05	-2.65671e-05	1.83096e-07	-4.60257e-06
9.77492e-05	0.000125248	-1.69216e-06	-6.35211e-05	-0.000105357	4.37113e-06	-6.72265e-05	-2.39305e-05	-2.26841e-05	0.000117702	1.42062e-05	0.00013604	-4.03115e-05	-4.3363e-05	-0.000107105	4.68782e-05	2.42543e-05	-1.05147e-05	-6.07202e-05	-3.50006e-05	-1.0754e-05	0.000117905	4.64193e-05	-2.8924e-05	-3.1406e-05	-7.27533e-05	4.72889e-05	7.07975e-06	-6.93478e-05	0.000129626	-1.00234e-05	-5.88802e-05	3.27396e-05	-0.000103127	-5.90013e-05	1.92378e-05	-2.32262e-05	-2.38739e-05	0.000162361	2.27963e-05	-2.99475e-05	-3.16761e-05	7.41644e-05	4.85615e-06	-2.08419e-05	-3.54497e-06	7.03469e-05	-1.99637e-05	-3.87156e-05	5.88394e-05
2.85169e-05	-0.000104516	1.91764e-05	8.54733e-07	-5.48917e-05	2.56445e-05	-4.65927e-05	-0.000149508	-0.000172893	3.09532e-05	3.79682e-05	1.18063e-05	-9.14687e-05	-3.68554e-05	1.2475e-05	3.52943e-06	-9.90412e-05	-4.84612e-05	0.000102847	-7.33231e-05	8.3018e-05	-1.99324e-05	6.50755e-05	-9.24531e-06	-9.63612e-06	-6.21428e-05	5.3331e-06	6.17773e-05	-4.40084e-05	4.50558e-05	-3.23774e-05	-2.42889e-05	-7.51714e-05	-6.18705e-05	6.01357e-06	5.06607e-05	2.95128e-05	-3.51957e-05	-9.27161e-07	-3.03596e-05	3.5587e-05	2.1099e-05	4.16958e-05	-7.96295e-05	-2.48107e-05	-2.5738e-05	-8.44271e-05	8.30301e-05	-2.25344e-05	-1.58397e-05
-1.60709e-05	0.000129886	3.68802e-06	2.07786e-05	-0.000102073	3.01505e-05	0.000105384	8.32443e-05	4.65364e-05	8.56933e-05	-4.31535e-05	1.45158e-05	-5.69486e-05	-7.09323e-05	-0.000104846	0.000117333	-8.97356e-05	8.17326e-05	4.36273e-05	-8.14206e-06	-5.14968e-05	4.87894e-05	-1.39709e-05	0.000210546	-2.67909e-06	0.000125419	9.41499e-05	-8.38201e-05	0.000135855	0.000105251	3.35777e-06	7.72546e-06	-5.84441e-05	-1.73809e-05	-6.96029e-05	-4.32773e-05	-5.32751e-05	0.000141437	5.46718e-05	-5.31294e-05	6.45108e-05	0.000114049	-1.35015e-05	-6.13041e-06	2.11825e-05	-1.74262e-05	0.000106549	6.75097e-05	-7.07003e-06	2.91581e-05
0.000170198	2.00465e-05	-8.93866e-05	-3.26139e-06	1.68441e-05	2.71311e-05	-0.000127767	2.37177e-05	-7.58299e-05	5.65677e-05	-1.73491e-05	-4.53361e-05	-1.49403e-05	-3.71171e-05	-7.43041e-05	-1.88494e-05	-0.000107962	4.12822e-05	0.000109553	-8.42464e-05	-3.18609e-06	-5.81739e-06	-8.65386e-06	2.06032e-05	7.06325e-05	4.28747e-05	0.000129469	1.26348e-05	-1.61041e-05	-4.96276e-05	-8.20297e-05	-1.35955e-05	1.3609e-05	-2.65866e-05	9.71858e-05	-4.94991e-06	-8.21792e-05	-1.24888e-05	0.000149936	-0.000142281	1.17029e-05	3.4533e-05	-1.96166e-06	-0.000104383	-9.34855e-06	-1.71345e-05	0.000140313	0.000116828	4.45597e-05	-6.2215e-05
-0.000113034	-7.67573e-05	-4.33999e-05	9.46544e-05	5.57901e-05	-3.63178e-06	-1.70755e-05	0.0001015	-3.96134e-05	-1.50435e-05	-2.30049e-06	3.7438e-05	2.23852e-05	-9.64898e-06	7.09842e-05	-1.73058e-05	-3.93982e-05	5.93103e-06	0.000116782	-3.37521e-05	-0.000124362	5.78124e-06	4.44672e-05	1.74577e-05	8.35972e-06	-0.000122045	-8.1444e-05	-3.75105e-05	-5.24298e-05	-2.34607e-05	1.9336e-06	-1.80095e-06	2.58729e-05	-9.38557e-05	1.50801e-05	8.09515e-05	-7.08428e-05	-6.30802e-05	8.77635e-06	-4.84498e-05	-9.36413e-05	2.92912e-05	2.41886e-06	-4.08527e-05	6.38627e-05	-6.65658e-05	-8.75353e-06	-8.33522e-05	6.09675e-05	4.8803e-05
-8.95038e-05	-6.25539e-05	-7.06598e-06	1.77544e-05	1.29842e-05	-6.60591e-05	7.88073e-05	0.00010852	5.45251e-05	1.14411e-05	0.000103198	0.000129303	9.15886e-06	0.000241677	7.43768e-05	-0.000113589	-7.72765e-05	-8.91469e-05	4.94924e-05	-2.19562e-05	3.35995e-05	-7.62436e-05	-9.12871e-05	-3.62877e-05	-8.0368e-05	-3.14602e-05	6.94067e-05	-4.93145e-05	3.26111e-05	2.32537e-05	-3.84365e-05	-3.66732e-05	7.88989e-05	-0.000158603	2.15867e-05	3.09187e-05	-1.19305e-06	6.26005e-05	2.25851e-05	2.58638e-05	-8.733e-05	-3.38716e-05	-4.93613e-05	3.31891e-05	-6.14788e-05	-1.87574e-05	-4.34722e-05	1.90328e-05	5.72452e-05	8.64047e-06
-0.000100526	-6.00555e-05	0.000100738	-3.81336e-05	-0.00011756	6.53259e-05	-4.81202e-05	1.53708e-05	-5.6316e-05	1.64291e-05	-2.19657e-05	3.16022e-05	-5.45983e-05	0.000146456	-3.58608e-05	-0.000112243	5.37286e-07	8.19784e-05	-7.13095e-05	-2.40166e-06	-1.01579e-05	-8.60511e-05	-7.67987e-06	8.08712e-06	4.5489e-05	1.95917e-05	-3.90807e-05	-3.90982e-05	2.85844e-05	-9.85309e-05	2.86347e-06	-5.505e-06	-8.50737e-05	0.000122904	-1.88433e-05	-9.75175e-05	1.81208e-05	-1.95579e-05	-9.22282e-06	4.8486e-05	-3.35895e-05	-4.85557e-06	-7.15082e-05	-5.77133e-05	5.22327e-05	-9.46293e-06	-4.33073e-06	-0.000139193	-3.66225e-05	-0.000111919
-7.28029e-05	-2.29785e-05	9.26622e-05	5.62369e-05	3.44582e-05	4.75873e-05	9.30153e-05	4.59991e-06	-0.000226329	-4.12987e-05	-1.50032e-05	-1.93115e-05	-3.91445e-05	0.000105932	1.78385e-05	4.71691e-06	-6.02597e-05	8.18824e-05	4.74097e-05	8.29917e-05	8.65569e-05	8.85107e-05	3.7298e-05	7.49001e-05	6.29782e-05	-0.000120048	-7.10703e-05	3.39503e-06	-7.48982e-05	0.000257793	0.000147943	-4.67536e-05	-0.000147597	-0.000103518	3.44641e-05	8.25834e-05	1.92794e-05	-4.85747e-05	-0.000120607	-4.58732e-05	-2.45108e-07	7.65201e-06	1.63464e-05	0.000151842	0.000126171	8.63524e-05	4.83418e-05	-0.000163426	6.27418e-05	-1.18632e-05
4.50237e-05	1.7547e-05	-0.00022372	8.8637e-05	-2.25049e-05	-7.05033e-05	-0.000113824	-2.20401e-05	-6.25583e-05	8.44185e-05	-0.000164422	6.25596e-05	-0.000128205	-0.00013931	1.06245e-05	-0.000145714	3.63444e-06	-0.00011219	-8.98254e-05	3.18513e-06	-4.02397e-05	8.71742e-05	0.000172928	-5.33479e-05	-0.000314106	4.16684e-05	-5.30721e-05	-7.69913e-05	-0.000138894	-0.000119794	9.61916e-05	5.13322e-05	1.7467e-05	-1.2715e-05	-8.84983e-05	7.04021e-05	-0.0001763	-4.119e-05	2.90473e-05	6.34203e-06	2.65458e-05	7.74439e-05	1.66553e-05	-1.65835e-05	-0.000113379	1.61022e-05	7.65449e-05	0.000130749	3.14951e-05	-3.36206e-05
-8.4192e-05	-6.05281e-05	-0.000223939	5.52625e-05	-2.27797e-05	-1.54661e-05	-4.89265e-05	1.90583e-05	-0.000108808	-3.61417e-05	-0.000108342	4.46211e-05	6.62689e-05	1.9156e-05	-2.96756e-05	-7.67604e-05	-0.000142697	5.10333e-05	-6.87482e-05	4.52256e-05	-8.7111e-06	-0.000105901	-3.95013e-05	-3.37056e-05	-5.27606e-05	-1.39736e-05	-1.71908e-05	4.22836e-05	-0.000155891	9.66764e-07	1.31742e-05	-6.26879e-05	-1.77617e-05	-0.000124088	-7.37224e-05	3.28952e-06	-2.81746e-05	-0.000131963	5.84947e-05	1.14701e-05	-8.45778e-05	9.34796e-05	1.49306e-06	0.000128998	0.000117537	-2.53672e-06	-2.29703e-05	-1.62341e-05	-0.000128962	-0.000110073
2.24916e-05	2.04364e-05	-0.00010331	-9.53308e-06	9.45008e-05	4.33326e-06	-7.87603e-05	0.000167055	0.000199222	-0.000202189	5.45321e-05	-3.61118e-05	-3.75127e-05	-0.000143824	0.000118134	-4.31484e-05	-2.66892e-06	-1.41201e-05	-0.000179068	8.14266e-05	-2.31549e-05	0.00016978	-2.85034e-05	-3.11223e-05	9.56801e-05	7.49489e-05	-4.34342e-05	-1.12098e-05	-0.00014885	-7.4408e-06	2.00793e-06	7.15398e-05	-3.17636e-05	9.99008e-07	0.000217938	-4.86139e-06	0.000123073	-2.25117e-05	2.39865e-05	4.07436e-05	-6.70142e-06	0.000111618	1.45196e-05	5.37622e-05	-4.71335e-05	-0.000101603	8.74536e-07	7.06486e-05	8.85282e-05	-6.52584e-05
-8.20581e-05	-4.30663e-05	-0.000156797	3.4344e-05	-5.62631e-05	-0.000107914	-0.000180295	-9.26824e-05	6.16899e-05	-8.23573e-06	8.19098e-05	1.04498e-05	-1.3668e-05	-4.29156e-05	-5.118e-05	-0.000193632	3.94822e-05	-0.000144202	-0.000157771	-8.73214e-05	-3.27184e-05	0.000200071	-5.58686e-05	-0.000252529	-0.000194543	-0.000196528	5.42844e-05	8.54631e-05	-8.86203e-05	-4.95155e-05	-0.000114095	-3.00972e-05	-4.97349e-05	-3.09901e-05	0.000107984	1.19459e-05	-5.73497e-05	-0.000133679	-9.57697e-05	-1.78258e-05	-0.000168645	-1.34026e-05	-5.20505e-05	-6.84569e-05	2.9137e-05	-9.91221e-05	-0.000113324	-8.59476e-05	-8.19867e-05	-9.46169e-06
-1.17861e-05	-0.000139335	-0.000238111	-7.73501e-05	3.92752e-05	0.000155741	-0.000177862	-4.48743e-05	-5.93248e-05	-0.000179627	-1.13579e-05	-0.000181183	1.96977e-05	2.92909e-05	-1.56161e-06	-8.71942e-05	-0.000198642	-0.000117595	-1.33798e-05	-9.39021e-05	0.000160399	-5.38593e-05	-0.000211561	1.81969e-05	0.00012728	1.62732e-05	-3.21194e-05	-0.000124159	0.000153699	1.67031e-05	-0.000130691	5.23803e-05	7.64283e-05	-6.61944e-05	-0.000179317	-9.64457e-05	3.62479e-06	-1.90117e-05	0.000148001	-9.63799e-05	4.60907e-06	3.2954e-05	0.000122559	-8.83223e-05	-0.000130424	-7.02347e-05	4.12195e-05	1.1547e-06	-2.85282e-05	-1.89051e-05
-3.19752e-05	-2.22372e-05	-3.70023e-05	-0.000140087	3.57912e-05	1.02252e-05	-0.000126046	5.04056e-06	-1.83745e-05	2.80974e-05	-0.000112069	0.000108934	-2.06436e-05	6.14955e-05	-8.12497e-05	5.23717e-05	0.000176355	8.44555e-05	1.09321e-05	5.34315e-05	0.000103329	-1.81855e-05	-9.61267e-05	-3.37941e-05	-3.19339e-05	5.7409e-06	-0.000158362	-1.18387e-05	-8.10561e-05	-7.73835e-05	3.85913e-05	-0.000145944	1.25679e-05	-0.000133491	-7.42746e-05	0.000162762	-5.60471e-06	-5.81701e-05	2.96669e-05	9.32401e-05	-1.11224e-05	7.47208e-05	5.74741e-05	-0.000117212	-5.47599e-05	0.000148791	0.000113476	-5.99979e-06	9.8223e-05	7.81774e-05
-0.000108472	2.08958e-05	0.000232229	-3.90474e-06	-8.57079e-05	5.10484e-05	0.000132232	-5.18077e-05	-2.79643e-05	4.43313e-05	9.77221e-05	-7.09246e-05	1.36937e-05	0.000103756	-1.60015e-05	-7.55571e-05	8.08234e-05	-1.97364e-05	-3.36859e-05	0.000166109	-2.97572e-05	1.88074e-05	-1.71956e-05	8.84552e-05	-5.43239e-06	0.000109126	-6.16771e-05	7.66464e-05	9.90567e-05	-0.000222125	4.07649e-05	-6.00627e-05	-4.2522e-05	-9.10292e-05	-3.41365e-05	-0.000103932	6.03142e-05	4.2344e-05	1.91865e-05	3.99223e-06	-4.338e-06	0.000244546	-3.08281e-05	2.18669e-05	-1.573e-05	7.34517e-06	2.80876e-05	0.000163779	0.000155705	-5.23217e-05
-7.62076e-05	-5.4449e-05	0.000222105	7.5149e-06	9.82928e-05	5.05986e-05	2.64878e-05	-5.97158e-05	-0.000127412	-0.0001427	-0.000197294	-0.000198174	-1.70661e-05	-5.0701e-05	8.78049e-05	-0.000123222	-6.85287e-05	-0.000195017	-0.000100712	-4.69262e-05	-5.62357e-05	2.3091e-05	-0.000254772	-0.000113914	-0.000117274	-0.000188699	0.000186	-6.01667e-05	3.72944e-05	-0.000239571	-0.000118003	-2.95497e-05	-8.62234e-06	-3.47141e-05	-9.70015e-05	-0.000221907	-2.32228e-05	2.04984e-05	4.41389e-05	-3.87729e-05	-0.000101031	-1.28302e-05	6.2933e-05	1.06339e-05	0.000111489	4.33888e-05	1.42765e-05	4.17162e-07	2.48345e-05	0.000150029
-4.95637e-05	-2.16997e-05	8.20293e-05	2.37924e-05	9.36711e-06	0.000193071	2.99081e-05	0.000100516	-0.000252495	-2.45652e-05	-0.000183436	-0.000200619	-0.00025668	-0.000215155	-0.000130523	-0.000124974	-0.000167438	7.02791e-05	-0.00013634	2.92604e-05	-0.000177923	-0.000106303	-0.000356559	-0.000102081	-4.02937e-05	-9.61293e-05	-0.000136904	7.5362e-05	1.44388e-05	-4.32589e-05	5.23573e-05	2.13958e-05	0.000174197	-6.53901e-05	-4.42744e-06	-4.55911e-05	-0.000192267	1.98601e-05	-1.02712e-06	4.6482e-05	-8.57331e-05	-0.000126978	1.31045e-05	0.000110467	9.00155e-05	8.94438e-05	0.000146666	-4.39464e-06	-3.25701e-05	9.50529e-05
0.000134574	0.000176052	8.79356e-05	-8.82669e-05	2.82768e-05	0.000149424	0.000224367	8.40096e-05	0.000150409	8.01447e-05	-0.000302328	-8.67473e-05	-0.000110036	4.54514e-06	8.15261e-05	-0.000219377	8.9838e-05	-0.000149864	-0.000194698	-0.000132715	0.000164026	-2.79997e-05	-0.000126665	9.54869e-05	5.02989e-05	-8.71784e-05	4.38596e-05	0.000238118	4.63852e-05	-8.66549e-05	-0.0001685	-4.9058e-05	-6.31709e-05	-1.87839e-05	8.89417e-05	0.000127849	-4.57809e-05	9.82411e-05	4.86324e-05	-6.02218e-05	-5.63726e-05	-2.64958e-05	0.000101529	5.79541e-05	-3.81619e-05	7.92677e-06	-3.79284e-05	-0.000131617	-0.000113397	-0.000125298
9.84042e-06	-0.000112159	0.000154701	0.000152525	1.04594e-05	-0.000133668	1.59238e-05	9.19024e-05	5.53839e-05	0.000110819	-9.52895e-05	-7.70657e-05	-0.000107434	-6.22687e-05	-0.000380348	3.03111e-06	0.000157515	-0.000203392	7.68595e-05	9.95919e-05	-3.12172e-05	-0.00014187	8.04197e-05	-7.1838e-05	0.000128468	0.000175499	0.000127259	-3.07148e-05	1.59094e-05	-0.000126598	2.01769e-05	2.79941e-06	-0.000239414	6.31853e-05	-6.78437e-05	0.000138997	0.00020556	-5.68615e-05	-4.11888e-05	2.87277e-05	9.38006e-05	2.9058e-05	-1.53116e-05	6.16005e-05	3.21913e-05	6.0857e-05	-1.37918e-07	2.26968e-05	-0.000191829	-0.00018804
-5.85178e-05	7.49227e-05	-7.08745e-05	-5.77373e-05	0.000125249	-0.000203605	-1.84623e-05	0.000115736	-9.05219e-05	-0.000248102	-0.000294424	-6.06283e-05	-0.000328554	-0.000310872	-0.000111928	-0.000312824	-7.44132e-05	-3.54284e-05	-0.000282655	-0.000212708	-0.000169131	0.000121046	-4.0528e-05	-0.000115384	2.61381e-05	4.0914e-06	-0.00012029	7.3825e-05	-0.000473864	0.000239629	-0.000108653	-3.58781e-05	-8.49563e-05	-1.26639e-05	-0.000155928	-0.000148944	-0.000120803	-9.23536e-05	-1.7822e-05	-8.02556e-05	-0.000112104	-0.000105042	-0.000116045	-0.000115952	-0.000148063	-3.813e-05	-7.89323e-05	-9.84912e-05	-0.00016171	4.72365e-06
-5.22186e-05	2.5836e-05	0.000179305	3.76685e-05	-1.21758e-05	-0.000284207	3.80768e-06	-8.30027e-05	-0.000114316	-0.00017397	-0.000132111	0.000104767	-0.00011397	-0.000107686	-0.000190138	-8.17641e-06	-0.000243978	-0.000161692	-0.000148051	-0.000149499	-0.00041596	-6.39058e-05	-3.30368e-06	-2.57614e-05	-0.000159656	-8.82587e-05	-5.66789e-05	-7.11527e-05	-0.000230622	1.14576e-06	-9.197e-05	0.000117294	5.62927e-05	-0.000144769	0.000205747	-0.000125595	-0.000295824	-0.000175356	-5.05738e-05	-0.000139631	-0.000237963	-0.00013601	-0.000173973	2.23878e-05	-0.000273653	3.82781e-05	-0.000187052	3.24918e-05	-0.000172412	3.8578e-05
0.000157507	-5.01613e-05	0.000145743	6.07657e-05	7.40952e-05	-0.000120107	0.000108109	-1.32634e-05	-0.000140459	-0.000149965	-0.000307126	-0.000108511	-0.000180451	-4.92278e-05	-7.95617e-05	-0.000180259	-0.000187303	-0.000195876	-0.000228919	-0.000220362	-8.71557e-05	-5.04078e-05	-7.96718e-05	-0.000140009	-4.69083e-05	-0.00015286	-5.43807e-05	-0.000182797	-0.000129579	-1.72905e-05	-8.03988e-05	-1.40069e-05	-0.000113643	-0.000324537	-0.000172208	-0.000144544	-0.00011778	1.80828e-05	-0.000291667	-0.000121139	-8.5691e-05	-3.9894e-06	-5.7261e-05	-0.000106076	3.44173e-05	-0.000115237	-0.000124118	-0.000171525	-0.000143913	2.6306e-05
-8.62429e-05	-7.09232e-05	-9.01305e-05	1.78494e-05	-1.62938e-05	-0.000335654	-0.000108149	-0.000187222	-0.000168367	-0.00013931	-0.000147631	-0.000295609	6.11318e-06	-0.00026193	-0.000157402	-0.000123574	-0.000256617	-0.000270047	-6.8891e-05	-0.000200613	0.000125637	-0.000183337	-8.45055e-05	-0.000247226	-1.05925e-05	-0.00028669	-0.000134947	-0.000239831	-0.000106462	-6.95578e-05	-0.0001062	-0.000152457	-7.14756e-05	-8.30437e-05	-0.000291634	-0.000128082	6.8327e-05	-2.11456e-07	-7.89312e-05	-9.5265e-05	-0.000190628	-2.17416e-05	8.58776e-05	-0.000197414	-0.000378278	-0.000101063	-0.000210758	4.21446e-05	-0.000118194	-9.23733e-06
0.000154708	-0.00016214	-0.000243701	2.42693e-05	-0.000140409	-0.0001168	0.00012756	-0.000161955	-0.000180702	-0.000344292	-9.39861e-05	-0.000428758	-7.06097e-05	-0.000418132	-0.000315651	-0.000164591	-0.000298799	-0.000309734	-0.000341481	-0.000258637	-0.000422317	-0.000402851	-0.000402704	-0.000138534	-0.000256847	-6.35799e-05	1.3601e-07	-0.000135391	-0.000159388	-0.000156914	-0.000138377	-0.000284392	-0.000151677	-0.000278378	-6.54743e-05	-0.000242462	-0.000126272	-4.17665e-05	-0.000240152	-0.000198374	-5.01556e-05	-4.15764e-05	-3.23734e-05	-0.00012865	-0.000239217	-9.58063e-05	-0.000103559	-0.000106066	-2.16514e-05	-0.000109559
0.000174305	-0.000204864	-9.28736e-05	2.93154e-05	-4.70664e-05	-8.56633e-06	9.39529e-05	-5.64759e-05	-0.000112604	-0.000104095	-0.000172294	-0.000504301	-0.000149707	-0.000406201	-0.000531402	-8.59195e-05	-0.000311769	-0.000209546	-0.000238758	-0.000259596	-0.000332286	-0.00027956	-0.000243634	-0.000226615	-0.000259709	-0.000141466	-0.000321957	-0.000240186	-0.00013676	9.02281e-06	-0.000340295	-0.000330271	-2.30331e-05	-0.000284941	-7.60466e-05	-6.77283e-05	-0.000308066	-0.000194649	9.48745e-05	-0.000192537	-0.000166461	8.08057e-05	-5.40901e-05	-8.04995e-05	-2.8332e-05	-0.000253775	-0.000171779	-0.000136524	-0.000249139	-0.000126288
-0.000173322	-0.000170245	0.00013989	4.82014e-05	8.9415e-05	3.24398e-05	-0.000111494	8.60313e-05	-1.64019e-06	-1.05157e-06	-0.000108301	-0.000196274	-0.000305523	-0.000255329	-0.000443141	-0.000333543	-0.00052294	-7.44991e-05	2.64657e-05	-0.000336641	-0.00047975	-0.00012344	-0.000279111	-0.000225729	-0.000359254	-0.000255844	-0.000159066	-0.000279487	-3.19761e-05	-0.00014698	-0.000287672	-0.000278525	-0.000281469	-1.54063e-05	-1.10915e-05	-0.000150102	-0.000180478	-0.000107961	0.000100721	-0.000133977	-0.000323012	2.6957e-05	-6.30131e-05	-0.000219198	-0.000403733	-5.52369e-05	7.37839e-05	8.28428e-05	-0.000256513	-0.000235889
-0.000194538	-6.55005e-05	-0.000185793	0.000135269	-7.22677e-05	-3.8477e-05	-0.000174488	5.29288e-05	0.000165623	-0.000202018	-0.000297268	-0.000412334	-0.000272652	-1.97177e-05	-0.000385023	-0.000433995	-0.0003496	2.56576e-05	-0.00010903	-0.000495105	-0.000514077	-0.000134302	-0.000121542	0.000216667	-7.0886e-05	0.000229412	-8.36512e-05	-0.000150751	-0.000308796	-9.74546e-05	-0.000322777	-0.000167972	7.11513e-05	-0.000250851	7.87232e-06	-0.000192342	-0.00017866	-0.000276963	3.10983e-05	-0.000316847	-0.000137734	-0.000140642	-2.68176e-05	-0.000201423	-0.000183897	-0.000112158	-2.20922e-05	-0.00020461	-9.01143e-05	-0.000280049
0.000219331	6.7364e-05	0.000358672	0.000253787	-3.03332e-05	-6.19742e-05	-9.55554e-05	-9.25383e-05	-2.10609e-05	-0.000129913	-7.49439e-05	4.67959e-06	-0.000296359	-0.00028223	-0.000360477	-0.000320814	-0.000519463	-0.000317899	-0.000173103	-0.000581998	-0.000401882	-0.000174048	-0.00029341	-0.000160688	-0.000259151	-0.000122549	-0.000262729	3.58233e-05	-0.000194381	-0.000119876	-0.000177009	-0.000128969	-0.000141892	-0.000235651	1.95532e-05	-0.000140842	-9.09567e-05	-0.000134261	-0.000130355	-0.000112554	-0.000194652	-0.00031776	-0.000222093	-0.000216448	-0.000119414	-7.1392e-05	1.04821e-05	-0.000219132	5.34186e-06	-0.000262383
0.000126091	3.07335e-05	0.000227841	9.95653e-05	-4.26338e-05	-8.81136e-05	0.000104783	0.000345541	-0.000248835	7.47186e-05	-0.000376858	4.61257e-05	-0.000310756	-0.000148153	-0.000154939	-6.83115e-05	-0.000295809	-0.000284265	-0.00017327	-0.000427546	-0.000138509	-0.000151138	-1.48162e-05	-0.000298163	-3.54538e-05	-0.000153636	-0.000161073	-0.000154686	-1.0983e-05	-0.000120354	-0.000372041	1.97512e-05	-2.19247e-05	-0.000102063	-0.000221185	-8.86625e-05	-0.000255848	-0.000276105	-0.0001976	0.000168414	-3.13081e-05	-0.00034398	-0.000114761	-6.20151e-05	-6.98565e-05	0.000221425	-0.000139893	-5.97232e-05	-0.000190921	-0.000221907
-0.000102414	-0.000103847	0.000256934	4.92065e-05	5.67403e-05	-0.000130821	3.55514e-05	0.000254844	-0.000158564	-0.0002236	-8.76689e-05	-0.000241269	-0.000362098	-0.00035499	-0.000181081	-0.000272042	-8.24679e-05	-5.70973e-05	-0.000142917	-2.54021e-05	-0.000253071	-7.07969e-05	-0.000230338	-6.21506e-05	-4.2307e-05	-9.74922e-05	-0.000116588	-0.000292432	4.82947e-06	-4.78966e-05	-0.000343364	-0.000159278	-8.2531e-05	-6.52483e-05	-0.000305978	3.05304e-05	3.1429e-05	-0.000239351	-0.000163376	-1.62851e-05	-0.00025375	-8.0242e-05	0.000159439	8.17546e-06	0.000121532	-0.000129949	-0.00038607	-0.000157053	9.8863e-05	-5.03104e-05
-0.000154508	1.25276e-05	0.000248067	-9.43322e-05	-1.01744e-05	0.000169475	0.000205579	-0.000178469	-9.15323e-05	-7.34432e-05	-0.000234997	-0.000380491	-0.000162157	-0.000248828	-0.000168165	-0.000426666	-0.000179146	-9.29248e-05	7.20777e-05	-0.000419615	-0.000152279	-0.000183366	-0.000291916	-0.000261496	6.99261e-05	-0.000312675	-0.000169368	-0.000324445	-0.000268725	-8.6576e-05	-0.000118938	-5.27644e-05	-0.000178799	-1.95935e-05	-0.000115124	5.11624e-05	-5.19438e-05	-0.000128445	-0.000181611	-0.000371248	5.44601e-05	-0.000160939	6.44933e-05	-4.14888e-05	-0.000161571	-6.03726e-05	-5.1974e-05	-0.000306918	-0.000332313	3.09097e-05
-0.000295385	-5.76038e-05	-0.00025074	-0.00013435	4.24795e-05	4.27932e-05	0.000248529	-8.61959e-05	0.000225638	-6.17652e-05	-0.000111796	-0.000242889	-0.000121407	-0.000272653	8.25748e-05	-0.000354911	-1.75693e-05	-0.000163057	2.32232e-06	-0.000365249	-0.000238257	-0.000104555	-8.95124e-05	-0.000162037	-0.000302992	-7.24485e-05	-0.000154039	0.000147025	-0.000188255	-0.000239874	-0.000155488	-0.000235504	-8.44278e-05	-0.000178424	-8.96527e-05	-0.000204277	-0.000237633	-0.000133664	-0.000196383	-0.000110787	-3.29003e-05	-0.00018953	-5.24912e-05	-7.4067e-05	-0.000407561	-0.000188093	-0.000121589	-0.000268121	-0.000370949	-0.000180783
4.67737e-05	-7.04045e-05	-4.40217e-06	2.44367e-06	-0.000120781	5.21941e-05	0.000202628	-0.000124959	-2.31059e-05	0.000174098	7.44508e-05	-0.000254144	0.000280093	-9.72574e-05	-0.000294273	-0.000307498	-0.000161496	-0.000227224	-5.49668e-05	3.59677e-05	-1.76477e-05	-0.000175644	-0.000103316	-0.000225495	-9.07037e-05	-0.000257913	8.43191e-05	0.000102915	4.77849e-05	2.99136e-05	-0.000101735	-0.00012884	-0.000207489	-0.000417996	-0.000414987	-5.67473e-05	-0.000213167	-6.19426e-05	1.42258e-05	-2.36264e-05	-0.000251016	3.08548e-05	2.23105e-05	-3.64907e-05	-0.000116818	-0.000159163	-0.000103499	-0.000258711	-0.000180421	-0.000138656
-0.00040832	9.14957e-05	0.000224817	-0.000137861	9.2037e-06	0.000151313	0.00016226	0.000259597	-5.82557e-05	-0.000154573	-0.000249635	-0.000268918	-0.000290546	-0.000146581	0.000142714	-0.000197043	5.84816e-05	-0.00026033	-0.00026558	-0.000505276	-0.000213208	-0.000124942	5.01242e-05	-0.000125514	-0.000135094	-8.62291e-05	6.66608e-05	0.000195615	-7.58819e-05	-0.000129382	-0.000167082	-0.000158432	-0.000207113	5.18972e-05	0.000149272	-0.000155039	-0.000357421	-0.000169274	-4.12611e-05	-0.000181287	-0.000263105	-0.000126455	-7.0154e-05	-7.81375e-05	-1.29788e-05	-0.000151385	-0.000265001	2.71512e-05	-3.24469e-05	-0.000215414
-0.000312727	-1.36665e-05	2.05127e-05	3.54829e-05	0.000130629	2.27296e-05	0.000146666	0.000169666	6.36959e-05	-1.24e-05	2.97168e-05	-0.000167474	7.27892e-05	-6.80022e-05	-4.01668e-05	8.4251e-05	-0.000118873	-0.000101753	0.000179563	-0.000295093	0.00020954	-0.000337485	4.54365e-05	5.30635e-05	-1.82515e-05	2.78262e-05	-4.61719e-05	-2.55471e-05	5.17098e-05	-6.67391e-06	0.000145433	-0.000243665	2.6228e-05	6.67177e-05	-6.09622e-05	-0.000114193	5.66117e-05	6.95437e-05	5.18237e-05	-0.000134792	0.000272666	-8.39296e-05	-0.000118497	6.80267e-05	7.76163e-05	-1.11917e-05	-0.000161922	0.000159723	-4.48788e-05	5.90361e-05
-0.000192413	9.55737e-05	0.000285643	0.000110925	3.19517e-05	-9.48642e-05	0.000140311	0.000301115	5.18349e-05	3.94364e-05	0.000156862	-8.49401e-05	1.931e-05	-0.000248363	-8.77717e-05	-0.000129204	0.000185586	-0.000270673	-1.21608e-05	9.24562e-06	5.79497e-05	5.2187e-05	0.000205437	-0.000101597	-0.000136589	-0.000115021	-4.04943e-05	8.56196e-05	-3.52475e-05	-0.000107506	5.01395e-05	1.39538e-05	0.000120583	-0.000133787	-3.59425e-06	1.43082e-05	3.29326e-05	-5.27774e-05	1.31972e-05	-8.40377e-05	9.63193e-05	-5.83271e-05	0.000162903	-7.85685e-05	-1.59183e-05	5.34207e-05	-4.21413e-05	6.62211e-05	-8.78245e-05	-0.000118788
-0.00018167	-0.000129682	-9.76651e-05	-5.84011e-06	8.64883e-05	-8.29285e-05	0.000206131	0.000299669	-3.054e-05	-0.000108782	0.000226089	-0.000265494	-0.000176205	2.69264e-05	-0.00018737	4.36948e-05	0.000181725	-0.000148758	-8.14972e-05	-5.65437e-05	-0.000448681	0.000300889	-8.57568e-05	2.83761e-05	-0.00015191	-0.000353766	-8.96236e-05	0.000128143	-4.66928e-05	-0.000301745	7.48651e-05	-0.000156369	-0.00024341	-5.75625e-05	-0.000232638	-5.88531e-05	-0.000184103	-1.0865e-05	-4.87166e-05	5.51051e-05	0.000103997	-0.000130223	4.66574e-05	-7.4889e-05	-0.000181231	-0.000158607	-2.17201e-05	-0.000224015	-3.42234e-05	-8.19663e-05
-0.000183596	-0.000240575	5.98982e-05	5.68063e-05	-5.86637e-06	0.000146927	0.000212841	-0.000306792	-1.60717e-05	1.81871e-06	2.16908e-05	-6.42227e-05	-0.000231545	-1.29981e-05	-0.000207994	-0.000100944	-0.000235385	-0.000113491	-7.40294e-05	9.85008e-05	-2.53749e-05	-2.41946e-05	2.06048e-05	-4.50986e-05	5.93443e-06	-0.000142106	-0.000145933	-0.000104434	-0.000186084	-5.12908e-05	-1.89661e-05	-0.000188124	4.42142e-05	-0.000188404	-1.39053e-05	-0.000120921	-0.000156799	-0.000148312	-0.000229797	6.07771e-05	5.46875e-05	-9.66723e-05	-0.000252884	-0.000123005	-0.000138392	-0.000165358	-0.000203074	-1.24296e-05	-7.78895e-05	-0.000156929
0.000108817	-3.68606e-05	6.04685e-05	-2.22259e-05	6.04793e-05	0.000135997	-4.18918e-05	-0.000115398	-0.000160989	2.83101e-05	-4.03509e-05	-0.000117062	2.71843e-05	-0.000178823	-0.00036914	-0.000232123	-8.85299e-05	-0.000132476	-0.000141235	-0.000125101	-0.000102481	-0.000189013	-0.000150977	-7.68898e-05	3.6039e-05	-0.000358661	-0.000206069	-9.76911e-05	-1.56131e-05	-0.000197892	-0.000268179	-9.67043e-05	-1.00031e-05	-0.000123411	9.85103e-07	-5.88458e-06	-0.000157148	-0.000242763	-0.000108323	5.38755e-05	-6.12819e-07	2.18341e-05	0.000140505	-0.000102295	8.06383e-05	-0.000436408	-0.000213563	-0.000140448	-0.000322468	3.6299e-05
7.23395e-07	0.000155489	0.000270926	5.97905e-05	0.000121616	-4.23042e-05	0.000151944	-0.000279834	-3.80422e-06	5.44299e-05	-0.000116615	0.000153745	-5.22105e-05	0.000219757	-1.66235e-05	-0.000215812	-9.39435e-05	0.000229762	2.66328e-05	-3.44277e-05	-9.23654e-05	-5.25952e-05	2.84605e-05	-1.76933e-05	-0.00014927	-0.000117445	-0.00021445	9.05147e-05	3.54139e-05	-5.05169e-05	-0.000163882	-0.000282101	-7.37873e-05	-0.000239028	-0.000255665	0.000123435	1.62585e-05	-8.08542e-05	3.48787e-05	6.0704e-05	-0.000120951	1.34736e-05	-0.000158617	-9.57373e-05	2.49755e-05	-0.000239269	-5.38736e-05	-4.51308e-05	-6.43463e-05	0.000156952
-0.000224796	5.41261e-05	0.000337633	-0.000125345	-4.29173e-05	-0.000224323	0.000242942	-7.19977e-05	0.000140985	0.000159774	-0.000119472	8.05805e-05	-0.000177876	1.55162e-05	-0.000152801	5.29108e-05	-4.73918e-05	-7.64572e-05	-0.000327856	-0.000197797	-0.000406604	-2.50913e-05	0.000101085	0.000126	-0.000111624	-1.65166e-05	-0.000120968	-8.81381e-05	-0.000114579	-0.000288906	0.000106448	-0.00029346	-0.000164743	-0.000234625	0.000113489	-1.22676e-05	-6.62947e-05	-0.000333062	-0.000122776	-2.40629e-05	-5.43567e-05	-0.000209686	-0.000179973	5.95497e-05	-0.00013584	-0.000111006	-0.000133013	-0.000196277	-9.06353e-07	-0.000232541
0.000177286	-0.000145694	-0.000129294	-7.69642e-07	-0.000121212	-7.06805e-05	-0.000138108	-5.47525e-05	-0.000295552	9.32807e-05	-1.97812e-05	-0.000182554	-6.4913e-05	-0.000155006	-0.000167143	-1.44509e-05	-0.000124701	-0.000133589	-0.000209036	-2.71607e-05	-0.000219289	-0.000271073	4.60343e-05	-0.000185109	-0.000173575	7.57189e-05	-6.88347e-05	-8.01867e-05	-0.00011895	-0.000203571	-9.31928e-05	-0.000288656	-8.69139e-05	-0.000105855	-0.000119308	-5.90264e-05	-9.31938e-05	-0.000230503	-6.46324e-05	-0.000153201	-0.000171663	-9.21709e-05	-0.000226771	-9.67884e-05	-0.000206615	-8.48015e-05	-0.000232224	-0.00039762	-0.000123945	-0.000118644
0.000183767	-6.10556e-05	0.000109139	-0.000150947	1.58037e-06	4.33062e-05	-6.35243e-05	0.000252479	0.000123475	0.000154754	-5.06726e-05	8.94544e-05	0.000150211	0.000101227	-2.25331e-05	-0.000103515	-0.000196111	-2.97096e-05	-0.000201913	-0.000295131	-0.000223825	-0.000284588	0.000100886	-8.88007e-05	3.97059e-05	-0.000125157	-0.000280489	-0.00016281	-0.000188749	-4.31321e-05	9.302e-05	-0.000152124	-0.000186715	-2.48797e-05	-7.96154e-05	0.000295777	-0.000267508	-0.000106714	3.69839e-05	-0.000167547	0.000112518	2.60551e-05	-0.000291306	-8.27351e-05	-0.000116155	2.44415e-05	-0.000316063	7.85913e-05	-3.46999e-05	-0.00023273
-9.58914e-05	-2.76761e-06	0.000121981	-1.76706e-05	3.10971e-06	-5.72752e-05	-0.000104321	-0.000169927	2.50974e-05	-7.727e-05	0.000133206	-0.000406269	0.000118601	3.82671e-06	-0.00024882	-0.000145044	-0.00023226	8.78513e-05	7.11484e-06	-0.000220844	-0.000130991	-0.000260107	-1.52066e-05	-0.000103779	-0.000131734	-0.000330949	-0.000167549	-7.12123e-05	-0.000188809	7.1202e-05	0.000175079	-1.15242e-05	8.97066e-05	-2.15471e-05	-9.72429e-05	4.86161e-05	-0.000375727	-0.000146117	-0.000108916	-0.000303735	4.45193e-05	5.82337e-05	-0.000248866	-0.000131786	0.000136024	1.77304e-05	-5.66033e-05	-4.5205e-05	-0.000195187	-0.000302924
-1.09011e-05	-0.000100805	-0.000347761	-3.87322e-05	1.60638e-05	-1.39725e-05	-0.000160697	0.000150174	-0.000162405	0.000164736	-0.000312701	2.98673e-05	-7.48067e-05	3.82922e-06	-0.000371904	-0.000216216	1.75109e-05	-0.000209259	-0.000107167	-5.60228e-05	5.21999e-05	-0.000195761	-0.000146455	-0.000129543	-0.000352997	-0.000365227	-5.52935e-05	5.36934e-05	-5.61362e-05	-1.24711e-05	6.62415e-05	-0.000261163	-4.65323e-06	-9.59427e-05	5.06253e-05	-1.03888e-05	-7.11834e-05	-0.000144763	4.42814e-05	-0.000211462	-0.000263407	-0.000254196	-0.000104882	-0.000230034	-0.000153816	-9.66462e-06	0.000120757	3.2975e-05	-0.000150397	8.04873e-06
3.7758e-05	0.000104176	0.000165922	-0.000183259	-5.22768e-06	-0.000314568	3.63295e-06	-5.96006e-05	7.879e-06	-0.000197624	-5.01813e-06	-7.36528e-05	-8.57203e-05	0.000199441	-0.000199311	-0.000500962	-0.000136505	-0.00013944	-5.34214e-05	-0.000251203	-5.25709e-05	5.89968e-06	6.45461e-05	-0.000104644	-9.88493e-06	-0.000341657	-0.000257598	-0.000403726	-0.000222016	-0.00010803	7.60763e-05	-0.000152627	-1.20845e-05	-4.41557e-05	-0.000230555	-0.000200375	-5.77015e-05	-0.000216175	-0.000185013	-0.00016825	-5.07242e-05	-0.00018364	-4.07505e-05	8.61201e-05	4.53957e-05	9.25018e-05	-0.000135409	-4.52692e-05	-2.05977e-06	-0.000278625
-0.000196313	6.00881e-06	-0.000236049	0.00014053	-7.20398e-05	1.11587e-05	-4.91964e-06	6.31516e-05	-0.00010728	-0.00010809	8.86278e-05	-0.000103702	-6.92427e-05	-1.51631e-05	1.22391e-05	-0.000149968	-8.87045e-05	-2.62351e-05	-0.000355383	-0.000186422	-0.000271378	-4.63796e-05	-0.000409459	-9.57542e-05	0.000220479	1.72975e-05	5.50577e-05	-0.000177015	-0.00027408	-2.45701e-05	-0.000119207	9.00733e-05	8.40054e-05	-0.000115763	-0.000138118	-0.000245439	-0.000155743	8.1866e-05	-5.75913e-05	-0.000264733	-0.000225933	-0.000236031	-0.000191698	-0.000179755	-0.000162204	2.92676e-05	-0.00017925	-0.000419195	-2.28722e-05	-0.000222047
8.1096e-05	0.000157873	3.50725e-05	-5.87893e-05	-0.000148665	0.000281034	0.000114281	0.00018336	-0.000127224	-0.000332608	-7.56238e-05	-7.94824e-05	-0.000218231	-0.00010981	-0.000134308	-6.64154e-05	0.000123631	-0.000319821	-0.000253091	-3.79842e-06	-0.000571294	4.4306e-05	-0.000257143	-0.000410745	-0.00034123	5.85986e-06	-0.000108759	-0.000230003	9.56229e-05	-0.000114716	-0.000129382	0.00015426	-0.000212297	-0.000190742	-6.8427e-05	-0.000206472	-9.43291e-05	-6.43508e-05	-0.000209062	-0.000283887	-8.42729e-05	-0.000151626	-0.000131025	-0.000155445	-0.000120933	-2.26613e-05	-0.000290051	-0.000268227	-0.00024623	-0.000164769
0.000103599	-0.00014339	7.14769e-05	-0.000117225	-7.00596e-06	-0.000126191	-9.34778e-05	-0.000154251	0.000246805	-0.000253745	-4.58403e-05	-0.000299816	-0.000381122	0.000163655	-0.000222296	2.03351e-05	-0.000381503	-0.000208028	-0.000386726	-0.000349195	-0.000331164	-9.74771e-05	2.6541e-05	3.56857e-05	-0.000292091	-0.000274846	-4.19874e-05	-1.55142e-05	-6.65828e-05	-0.000602308	-0.000140622	-0.000224789	-0.00018455	-9.27449e-05	-0.000256108	-0.000244469	4.79098e-05	2.08875e-05	-0.000103932	3.50727e-05	-0.000284685	-0.000288149	-4.34687e-05	-5.31714e-05	-0.000473658	-0.000156927	-0.000251922	-0.000309388	-0.0004125	1.56575e-05
-2.4054e-05	-6.51906e-05	0.000305322	-7.99136e-05	-0.000128215	-0.000420316	0.000107552	1.96512e-05	-4.31902e-05	-0.000349102	-0.00034516	-0.00024252	-0.000103444	-0.000306824	1.08704e-05	-0.000107726	-0.000378528	-0.000606826	-0.000386283	-3.8931e-05	-0.000302427	-0.000434686	1.35908e-05	-6.2399e-06	0.000181808	-0.000239218	6.65334e-05	-4.16258e-05	-1.27991e-05	-0.000134651	-0.000131438	-0.000462297	-2.36456e-05	9.93201e-05	-0.000170265	-0.000254896	-5.01122e-05	-8.75997e-05	-6.6612e-05	-0.000449565	-0.000254656	-0.000119242	-0.000191647	-0.000100535	-0.000213762	-0.00017145	5.2938e-05	0.000120371	8.97998e-05	5.73986e-06
-0.000124347	0.000212242	-0.000147161	-0.000251208	-9.73691e-05	-0.000187112	-0.000124225	-4.40274e-06	-0.000157234	-1.46332e-05	4.83407e-05	-0.000218176	2.38936e-05	-8.01899e-05	-0.000152126	-0.000149605	-0.000100255	-0.000102915	-0.000326778	-0.000229188	5.37324e-05	-0.000242698	-8.24417e-05	-0.000185679	-5.49349e-06	-0.000279287	-0.000103941	-0.000198674	-6.47152e-05	-0.000289463	-0.000418846	-6.97081e-05	0.000140026	7.97019e-05	-0.000329577	-6.2968e-06	-0.00051415	-0.000206077	-0.00045942	-0.000253268	-8.36924e-05	-0.000151827	-0.000163999	-0.00010306	-0.00014195	4.30737e-06	-0.000117439	-0.000118209	6.12536e-06	-0.000390844
0.000343752	1.96691e-05	-0.000349323	-5.31673e-05	4.26588e-06	-0.000169706	-9.14615e-05	0.000192402	-2.73605e-05	-0.000213625	-0.000124777	6.28651e-05	-9.54219e-05	5.09204e-05	-2.24495e-05	-0.000306163	-0.000273243	-0.000139534	-0.000183583	-0.000200231	-0.000109509	0.000200911	-0.000352986	-9.94504e-05	1.79402e-05	-0.000159693	-0.000282134	-0.000247491	-9.85109e-06	-9.30063e-05	-0.000167204	-0.000282723	-1.03835e-05	-9.76102e-05	-0.000320356	-7.16624e-05	-0.000141085	-1.95918e-05	-0.000136116	-7.12581e-05	-0.00026794	1.69963e-05	-0.000163002	2.92126e-05	-0.000188056	-0.000119361	-0.000174891	-0.000235768	-9.57387e-05	-0.000192061
0.00022521	6.88538e-05	9.50237e-05	-3.73239e-05	-4.08206e-05	0.000127935	0.000260034	-1.55663e-05	-0.000192959	-3.77174e-05	8.95975e-05	-5.46341e-05	-0.00015461	4.12046e-05	0.000182092	-0.000152804	-4.1471e-05	-3.32123e-05	-0.000301327	-2.21785e-05	-0.000256556	-1.61983e-05	-0.000357323	-0.000374984	-0.000514346	-0.000174185	-0.000149513	7.95523e-05	-0.000301953	-9.52669e-05	-0.000155824	-2.9359e-05	-0.000379754	-8.84019e-05	-0.000131208	4.1033e-05	-0.000237113	-0.000176207	-0.000163155	-0.00012062	-0.000180285	-0.00011491	-3.92988e-05	-8.89507e-06	-4.57874e-05	-6.60271e-05	-0.000425351	-2.69035e-05	-0.000279724	-8.18134e-05
-0.000111848	4.10648e-05	-0.000231842	-4.51387e-05	9.70458e-05	-0.000100926	-0.000253932	3.54797e-07	-1.46365e-05	-0.000185631	0.000216378	-1.06876e-05	-5.05373e-06	-0.000152236	-0.000127825	-0.000104269	-0.000102897	-0.00017264	-0.00011271	-0.00026025	-0.000433851	-0.000384011	-0.000256399	-0.000232803	-0.000169455	-0.000350313	-0.000109372	-0.000227224	-0.000200346	-0.000381693	-0.000186512	-3.59203e-05	-0.000349801	-0.000309375	-0.000411322	-8.94356e-05	-0.000105457	-0.000181273	-0.000194354	-7.16387e-05	-6.24026e-05	-0.000101698	-0.000259781	-2.05243e-05	-0.000188301	-1.83221e-05	-0.000234981	-0.000280226	-0.000294388	7.67685e-05
0.000170448	-2.90466e-05	-0.000158074	-9.36454e-05	0.000119534	0.000330179	-4.53475e-05	0.000158619	0.000163558	6.0723e-05	-3.67503e-05	-0.000123504	-0.00030548	4.22153e-05	-0.000182173	-6.32768e-05	-1.39347e-05	-0.000105907	-0.000133723	-0.000200465	-0.000207343	-6.92848e-06	-0.000122246	-4.22056e-05	6.60089e-06	4.28269e-06	-7.46447e-05	-0.000240452	-0.000288492	-0.000252294	-0.00027683	-0.000204266	-9.97546e-05	-6.90834e-05	-1.06556e-05	-6.1338e-08	-6.6849e-05	-5.28222e-05	-2.84695e-05	-5.42359e-05	-7.03792e-05	1.85773e-05	-0.000423885	-0.000262453	-0.000295079	-8.10704e-05	-4.68249e-05	-4.23451e-05	-0.000119972	0.000274347
-0.000319416	6.43045e-05	6.32891e-05	0.00018135	-0.000145706	6.51606e-05	-0.000173775	0.000209171	-0.000261322	-0.000246443	-5.55652e-06	-3.02615e-05	-9.61444e-05	2.23016e-05	1.91321e-05	-0.000257441	-0.000340942	-7.07584e-05	-0.000129685	8.6056e-05	-8.7483e-05	-0.000272198	-8.6543e-05	-0.000252407	-0.000309725	-0.000186184	-0.000248624	-0.00017707	-0.000115457	-0.000258547	-9.05266e-06	-3.40551e-05	-0.000270324	-0.000169305	-0.000180577	8.24976e-05	-0.000214594	-5.29845e-05	-0.000125324	0.000215795	-0.000247773	-0.000138292	-0.000189343	-0.000319668	-0.000163766	-0.000310029	-0.000264189	-2.57639e-05	-6.52387e-05	-0.000211714
8.5501e-05	2.22536e-05	-0.000121051	0.000111308	6.88747e-05	8.382e-05	1.74042e-05	0.000139238	9.99749e-06	0.000189409	-0.000112818	5.9172e-05	-0.000102565	0.000113205	-0.00023403	2.3221e-05	-5.02943e-06	-0.000339431	4.1461e-05	-0.00012338	0.000327566	4.51921e-05	0.000251034	-0.000191736	-0.000124823	-0.000347098	9.51882e-05	-0.000149807	5.45109e-05	-1.20471e-06	-4.57459e-05	-9.03707e-06	9.5674e-05	-4.43968e-05	-6.59706e-05	-6.38348e-05	-0.000229244	-0.000158029	-5.48762e-06	-0.000255711	-0.000272387	-7.56118e-05	-0.000245101	-3.44029e-06	-3.5851e-05	-0.000200199	-0.000154561	-4.13235e-05	-0.000116785	-2.56218e-05
-3.14266e-05	0.000164537	4.45347e-05	-8.9942e-06	4.3905e-05	0.000323758	0.000362412	1.57959e-05	-4.06339e-05	0.000228378	6.74376e-05	0.00034615	-9.30047e-05	0.000231591	2.7944e-05	0.000134574	0.000278275	4.02498e-05	-0.000128999	2.57169e-05	8.64122e-05	-4.26112e-05	3.95415e-06	-0.000102925	-6.33992e-05	-0.000204642	-9.23663e-05	7.06164e-05	1.05303e-05	-0.000123394	-0.000289266	-7.44796e-06	3.85735e-05	-1.63406e-05	-0.000242223	5.48677e-05	-5.8809e-05	-0.000104469	-2.42498e-05	-0.000136562	3.97509e-05	3.16876e-05	-0.000175957	-6.66113e-05	3.34337e-05	-0.00017077	0.000220221	1.12018e-05	-0.000145815	0.000122178
-9.16005e-06	1.40294e-05	-0.000154377	6.5177e-06	-2.3701e-05	0.000287181	0.0001654	0.00021676	0.000521699	4.10833e-05	4.24426e-05	-5.13007e-05	0.000159652	0.000227599	0.000195347	1.29812e-05	9.11426e-05	-0.000147941	2.89526e-05	0.000161849	-0.000212312	6.97191e-06	-0.000252252	-2.15878e-05	-0.000121433	4.34792e-06	-4.21888e-05	-5.35053e-05	7.73978e-05	0.00013193	2.76595e-05	-3.75487e-05	-0.000167381	-0.000100327	1.6465e-05	5.25978e-06	1.3229e-05	9.01741e-05	-6.66748e-05	-2.06045e-05	-1.91083e-05	0.000166505	-0.000164904	-0.000155849	3.25719e-06	3.9515e-05	0.000173917	4.88787e-05	0.000148437	9.20083e-05
-1.51019e-05	-7.38075e-06	9.59757e-05	-5.77774e-05	0.000112671	2.42743e-05	4.35844e-05	-0.000421806	0.000276132	8.51681e-06	-4.06574e-05	-0.000106274	-1.4856e-05	0.000113398	0.000111195	0.000212298	4.19911e-05	9.17019e-05	0.000187535	0.000132836	-0.000153393	6.22533e-05	0.000118526	-2.1614e-05	5.93777e-05	-1.677e-05	-0.000100717	-6.76943e-05	0.000139563	0.000173808	-8.35559e-05	-0.000119335	-0.000102536	-0.000178503	0.000172991	-0.000142953	6.71118e-05	-0.000185992	-4.19474e-05	-6.367e-05	4.32279e-05	4.57374e-05	-9.43104e-05	-1.07989e-05	2.69248e-05	-5.04695e-05	1.87437e-05	-5.38293e-05	4.7e-05	6.6473e-05
-0.000227218	4.59918e-05	5.07866e-05	-1.47234e-05	0.000105736	-0.000195435	3.76905e-05	0.000160123	0.000109683	2.25163e-05	0.00016375	0.000188103	8.77717e-05	-1.4386e-05	0.000281643	0.000232354	3.36416e-05	-7.00414e-05	1.409e-05	0.000173509	0.000192777	0.000288549	0.000103627	-4.61545e-05	9.92368e-05	-0.000215456	6.90787e-05	-4.57398e-05	0.000145308	9.46668e-05	0.000117924	2.05635e-05	-0.00017601	-4.78616e-05	-8.43467e-06	9.46737e-05	6.73833e-05	6.2752e-05	-4.4109e-05	-3.83596e-05	0.000172027	-1.9709e-05	0.000149715	-4.3019e-05	-8.35967e-05	-0.000170772	0.000175144	4.07826e-06	0.000107901	5.47596e-05
-8.31384e-05	7.15761e-05	-0.000224172	0.000135791	2.28034e-05	0.00010447	0.00014276	0.000226162	-6.08968e-06	-2.56119e-06	4.77084e-05	0.000381977	2.67322e-05	0.0001417	0.000282758	4.42796e-05	0.000192798	0.000240101	0.000184927	-4.04981e-05	-0.000147474	-0.000113786	-0.000247462	5.44776e-05	-0.000183238	-4.67792e-05	-6.80085e-05	5.14123e-05	0.000152582	-0.000134856	-2.97746e-05	-3.06469e-06	8.68205e-05	3.24611e-05	-0.000109903	-2.73835e-06	0.00012391	-6.28959e-05	-0.000160113	0.000156676	-5.00556e-06	-7.87954e-05	8.31488e-05	-1.43314e-05	-0.000121645	0.000217795	6.55085e-05	3.00459e-05	2.52365e-05	0.000245908
0.000229592	-0.000208188	-0.000177037	0.00018263	-1.6148e-05	-6.6164e-05	-0.000194452	-0.000111622	-0.000116853	8.91028e-05	0.00010941	0.000175788	0.000143071	-6.50101e-05	2.42595e-05	-6.3727e-05	6.48812e-05	6.93374e-05	0.00020005	0.000223867	-1.84638e-05	0.000105979	0.000103584	0.000142353	0.000111398	0.000138253	6.91778e-05	5.94244e-05	4.29259e-05	-3.52782e-05	0.000336597	0.000108146	-1.5216e-05	-5.35216e-05	-0.000162203	0.000213206	3.39227e-05	-9.40476e-06	-0.000103742	0.000107071	-5.72415e-06	-2.9228e-05	-5.17714e-05	-3.71518e-06	-9.67999e-05	5.36213e-05	0.000111814	-0.000102887	-0.000174815	0.000179045
-1.91175e-05	5.24607e-05	7.98114e-05	1.01646e-06	1.53426e-05	-0.000348276	0.000105409	7.93014e-05	-0.000102684	0.000129178	0.000198146	0.000217728	8.54411e-05	0.000157528	1.74718e-05	0.000187459	0.000263721	0.000114434	0.00026121	-0.000116688	-4.61684e-05	0.000203082	0.000221735	-1.2776e-05	8.88748e-05	2.18887e-05	4.55456e-05	8.26734e-05	6.77287e-05	0.000203005	0.000221102	0.000100572	-9.32526e-05	-3.03766e-05	4.68798e-05	0.000208827	0.000123989	-0.000130459	2.44033e-05	-1.87279e-05	8.2833e-05	-5.65118e-06	-5.70078e-05	7.06913e-05	4.33128e-05	-0.000117916	-1.35654e-05	7.09118e-05	-7.25986e-05	-4.72734e-05
0.000143303	8.9366e-05	0.000141557	-7.37808e-05	7.14003e-06	8.15089e-05	8.06044e-05	0.00019457	2.04862e-05	-8.6598e-05	4.63298e-05	0.000153392	8.5701e-05	0.000246954	0.000129622	8.33749e-05	-5.22812e-05	-0.000107496	3.41872e-05	4.67622e-05	1.35606e-05	0.000111893	3.44273e-06	8.0901e-05	7.82358e-06	-8.02814e-06	0.000182373	6.45397e-05	7.79244e-05	2.48041e-05	7.61851e-05	-4.19973e-05	3.72102e-05	0.000135274	-3.88469e-05	-1.95639e-06	-1.46531e-05	0.000121704	4.62017e-05	0.000127195	5.761e-05	-5.05076e-07	-0.000135627	5.31254e-05	3.09071e-06	0.000125491	-1.92742e-05	0.00013106	1.38636e-06	0.000111853
-9.3428e-05	5.36342e-05	-4.72043e-05	4.3987e-05	-0.000117256	-0.000306152	0.000262957	0.000178514	7.76864e-05	0.000177888	-6.59896e-06	6.51092e-05	0.000204507	0.000281275	0.000252696	3.47783e-05	0.000248765	0.000235468	0.000145655	5.43161e-05	3.89119e-05	6.66162e-05	0.000189613	-5.89817e-05	-1.65415e-05	0.000212916	-3.10701e-05	1.6883e-05	-4.15852e-05	0.000130879	-1.57003e-05	-1.24803e-05	0.000204363	4.4162e-05	-4.35047e-06	6.19241e-05	5.15394e-06	-4.36654e-05	-3.02655e-06	-5.84299e-05	-2.16223e-05	-6.21981e-06	0.000178824	-8.6879e-05	6.45192e-05	7.93421e-05	-5.79247e-05	-8.76624e-06	3.64587e-05	0.000112687
-8.80372e-05	-8.4129e-05	4.59482e-05	-5.47285e-05	5.29494e-05	-8.00053e-05	-2.59024e-05	0.000126427	0.000125068	0.000170252	3.47563e-06	0.000132415	0.000305773	3.56092e-05	0.000105185	0.000109849	2.41003e-05	0.000150052	3.4271e-05	2.43951e-05	0.000127599	0.000126471	0.000173941	4.92859e-06	0.000365471	2.49466e-05	-0.000102957	0.000105164	-3.41649e-05	5.52241e-05	-7.81358e-05	-0.00020245	8.42544e-05	0.000136902	2.81594e-06	8.34993e-05	-3.04155e-05	2.3606e-05	4.76434e-05	-8.00992e-05	9.06543e-05	-0.000112925	0.000162418	5.14112e-06	4.48745e-05	4.3205e-05	-1.54477e-05	-9.67373e-05	-9.9868e-08	-4.84506e-05
2.21462e-06	5.72131e-05	0.000106541	-3.00466e-05	-4.65366e-05	-8.56478e-05	0.000221957	-4.2334e-05	-5.76229e-05	-4.11296e-05	-0.000142946	3.07501e-05	-5.43221e-06	0.000216023	4.13995e-05	-3.68807e-05	0.000220236	8.73474e-05	0.000123166	-6.12569e-05	0.000328507	0.000287153	-4.37872e-05	0.00024112	0.00029877	2.36876e-05	-9.18946e-05	1.48854e-05	-0.000129528	-9.25234e-05	-1.55007e-05	2.45309e-05	5.28688e-05	4.79382e-05	0.000133965	2.24632e-05	-3.80728e-05	-9.46603e-05	-3.51851e-05	-3.56013e-05	0.000116257	-4.08447e-05	6.60449e-05	7.4733e-05	-3.75828e-05	-4.93881e-06	3.22914e-05	6.06454e-06	2.73948e-05	-0.000100736
3.22748e-05	9.54045e-05	3.91743e-05	-8.64563e-06	3.51372e-05	3.23719e-05	0.000131652	-4.62417e-05	5.37558e-05	0.000141729	5.57237e-05	1.808e-05	0.000301648	0.000197945	4.16745e-06	-3.0543e-05	0.000253862	0.000170095	0.000180526	-2.7227e-05	-1.13146e-05	8.28609e-05	0.00023873	0.000233723	2.98523e-05	2.55685e-05	3.22296e-05	2.02142e-05	-3.50648e-05	7.78217e-06	-0.000104758	9.97579e-05	1.14874e-05	-6.8611e-05	0.000190112	0.000123207	0.00012931	-5.79334e-06	0.000166077	3.65083e-05	8.44363e-05	1.63679e-05	0.000230498	-5.51612e-05	-4.9263e-06	4.09112e-05	5.40308e-05	8.13284e-05	0.000144288	4.94766e-06
-8.6462e-05	2.98622e-05	-5.87371e-05	-1.442e-05	1.35345e-05	-1.82525e-05	0.000156016	4.96897e-05	0.000149936	-2.21156e-06	6.13819e-05	0.000224594	0.000130605	5.14008e-05	6.35531e-05	0.000102168	0.000154539	0.000184054	-7.19734e-05	0.000192248	0.000180715	0.000153456	-2.09946e-06	7.4552e-05	-0.000114151	7.75294e-05	0.000191944	6.36587e-05	5.28815e-05	0.000129649	2.54505e-05	4.41249e-05	1.30646e-05	-2.34656e-05	-8.86792e-06	3.65114e-05	1.1013e-06	2.71981e-05	-0.000165062	-0.000112496	0.000114339	-0.000148017	2.09944e-05	1.57668e-05	5.41032e-05	1.17308e-05	0.000114974	-1.12574e-05	-5.15103e-05	-0.000123123
-0.000198641	-1.20978e-05	-0.000171001	6.27375e-05	-6.00855e-05	-6.11252e-06	-7.71472e-05	7.04603e-07	1.89049e-05	2.09325e-05	4.95965e-05	9.1736e-05	-0.000104463	0.000155345	-0.000129285	0.000125333	8.60456e-05	-6.09984e-06	-0.000202413	0.000175423	7.14865e-05	0.000144404	-8.1373e-05	6.93743e-06	1.59334e-05	2.99365e-05	6.64511e-05	9.55875e-05	0.000140933	0.000138126	-6.12423e-05	8.4352e-06	-7.01874e-05	2.4633e-05	-1.21625e-05	7.67984e-05	-0.000183198	-0.000115143	0.000187851	-0.000131979	9.2253e-05	-5.38672e-05	-1.04848e-05	1.94557e-05	1.15171e-05	-3.93316e-05	-2.77415e-05	1.99299e-05	0.000103959	3.74269e-05
-0.000186763	6.47583e-05	-0.000122915	9.96794e-05	4.73531e-05	6.48465e-05	-8.19826e-05	0.000204728	6.13676e-07	-1.64144e-05	0.000117276	4.45332e-05	0.000146255	1.96175e-05	6.25351e-05	0.00013942	0.000205844	7.94839e-05	6.42276e-05	0.000178086	0.00013623	3.80759e-05	6.2132e-05	-1.55799e-05	7.23228e-05	0.000255589	0.000131983	0.0001496	0.000319628	0.00013925	9.14956e-05	9.03734e-05	-0.000132467	0.000102856	-0.000116405	6.3e-05	-2.05522e-05	0.000108252	2.20256e-05	3.16291e-05	-2.92947e-05	-3.36809e-05	-6.73144e-05	4.64305e-05	0.000183886	-2.18388e-05	-8.36633e-07	1.98475e-05	-4.39062e-05	-5.04022e-05
5.64759e-05	1.47084e-05	-1.98683e-05	0.000132979	9.53197e-05	6.11118e-05	-9.36181e-05	-5.69319e-05	-4.69451e-05	0.000110994	0.000219218	0.000202103	-0.000160054	7.19644e-05	8.13641e-05	5.87087e-05	0.000208951	8.7867e-05	-0.000193259	0.000210713	9.19435e-05	-1.22499e-05	4.52399e-05	8.26101e-05	0.000135366	0.000173715	0.000112472	-5.73667e-05	0.000110175	-5.89931e-05	4.23821e-05	0.000142087	-3.76046e-05	-9.82303e-07	-4.94684e-05	9.06092e-05	-8.56527e-05	0.000149944	-1.78769e-05	0.000107395	5.16772e-05	0.000116415	-3.89779e-05	8.94735e-05	0.000111315	3.70821e-05	-3.92568e-05	1.17139e-05	4.88614e-05	3.94272e-05
-2.07412e-05	-0.000129724	0.000124125	8.83997e-05	7.81172e-05	5.86335e-06	3.53425e-05	5.71475e-05	4.76226e-05	0.000104865	3.88294e-06	7.26383e-05	-2.09582e-05	4.20799e-05	0.000175725	6.90144e-05	1.05734e-05	0.000119349	-1.58857e-05	0.000103883	0.000188696	1.66432e-05	0.000153178	7.30809e-05	-5.16105e-05	0.000100434	-3.17201e-05	-7.33468e-05	0.000119883	-1.53235e-05	8.89701e-06	1.00914e-05	7.93401e-05	2.07407e-05	5.35066e-05	0.000128514	-7.0622e-05	5.62635e-05	6.77742e-05	0.000128672	-1.0152e-05	-3.73056e-05	-0.000119023	1.01655e-05	8.11209e-05	7.90158e-05	2.16183e-05	6.37807e-05	-4.43551e-05	2.35998e-05
1.22368e-05	-4.91003e-07	0.00019857	-5.66162e-05	1.05843e-05	6.24167e-05	-2.0402e-05	-3.04148e-05	1.66026e-05	-5.46814e-05	-4.23382e-05	-3.74848e-06	0.000151937	4.75508e-05	-5.0663e-06	8.62715e-05	-0.000127109	5.8588e-05	0.00010369	1.19733e-05	0.000107096	1.21287e-05	5.53723e-05	9.19632e-05	-1.80111e-05	0.000102057	7.31563e-05	0.000115805	-6.56398e-05	-8.21561e-06	-7.34503e-05	-3.06044e-05	-4.95618e-05	9.25426e-05	5.55326e-05	-7.1379e-05	-4.51508e-05	-4.29951e-05	0.000105299	2.50916e-05	8.38623e-06	-6.36197e-05	4.70812e-05	9.58554e-05	3.13889e-07	5.14976e-05	-3.77275e-05	1.14611e-05	-5.18784e-05	-9.38484e-06
-8.62178e-05	0.00013524	-0.000113437	7.59937e-06	6.30623e-05	-9.54953e-05	-9.71752e-05	0.000189927	7.34698e-05	-4.08318e-05	0.0001283	0.000177146	3.08858e-05	6.80817e-05	5.09924e-05	0.00011307	0.000136873	-7.00886e-05	0.000273913	5.10691e-05	2.8755e-05	7.11694e-05	6.33965e-05	7.29936e-05	1.40009e-05	2.80973e-05	-6.90122e-05	4.60503e-05	3.02832e-05	4.01472e-05	-8.7302e-05	-4.35892e-05	-3.54857e-05	-1.82177e-05	-4.49851e-06	6.73808e-05	-5.52647e-05	-1.20997e-07	2.83827e-05	0.000106578	0.000158631	-0.00012889	6.13399e-05	-8.87721e-05	8.5549e-05	0.00012195	-0.000105592	0.000139288	-4.48758e-05	9.73826e-05
0.000166468	5.16485e-05	0.00010456	-0.000125982	3.42264e-05	0.000246368	2.01828e-05	0.000166316	-3.47095e-05	-4.49791e-05	0.000128175	0.000149008	0.000166868	9.32111e-05	-3.21023e-07	0.000116922	5.18858e-05	0.000155834	4.19646e-05	0.000179159	3.92636e-05	-0.000149906	2.65681e-05	-1.66286e-05	8.02498e-05	4.29151e-05	-2.41523e-05	5.04399e-05	7.83216e-05	2.56366e-05	-5.09537e-05	9.70832e-05	2.76961e-05	8.59406e-05	-2.16791e-05	0.000135567	7.78854e-06	3.48578e-05	8.46467e-05	-5.99018e-05	4.51457e-05	-3.24899e-05	-0.000131703	-6.05752e-05	5.40275e-05	-5.56943e-05	-4.78155e-05	5.4732e-06	-1.91073e-06	4.91764e-05
-1.64044e-05	1.90501e-06	-0.000106524	-3.58074e-05	2.99092e-05	-5.09798e-05	-2.399e-05	0.000149285	9.06207e-05	-3.60181e-05	0.000105713	6.1261e-05	-1.99113e-05	4.56193e-05	-1.33881e-05	3.85861e-05	2.25373e-05	8.11412e-05	-2.71538e-05	-2.11057e-05	1.37448e-05	-3.52688e-05	-1.76019e-05	-4.86605e-05	9.65299e-05	0.000120741	6.92818e-05	4.12946e-05	0.000162086	-0.000191228	6.82658e-05	-6.75347e-05	0.000155524	-5.07284e-05	7.80335e-05	7.52142e-05	-4.25879e-05	-0.000105835	4.65255e-06	-4.95156e-05	-8.68579e-05	-0.000113456	5.28178e-07	-2.88842e-05	2.9645e-06	4.78692e-05	8.71024e-05	-3.35879e-05	-4.92568e-05	0.000108194
4.14783e-05	4.02092e-05	8.61624e-05	-4.88663e-05	0.000148978	-3.04972e-05	6.94959e-05	5.89856e-05	6.49243e-05	0.000147846	1.02656e-05	-1.61508e-06	0.000251395	6.48556e-05	-4.82507e-05	0.000163333	0.000181008	8.66317e-05	7.13676e-05	0.000214673	0.000141141	0.000131713	0.000259601	4.45174e-05	9.38286e-05	3.91493e-05	9.94594e-05	2.08434e-05	0.000121939	-3.43104e-05	-0.000158772	2.99861e-05	-4.54986e-05	-0.000126063	6.38971e-05	-2.19534e-05	-0.000117392	0.000105925	-4.54174e-05	-6.50653e-05	0.0001036	-5.97324e-05	5.01936e-05	-3.56714e-05	2.78527e-05	0.000121731	-3.58707e-06	2.96164e-05	3.53021e-05	1.72836e-05
-0.000109442	5.71065e-05	2.56994e-05	-1.987e-05	3.83527e-06	1.50333e-05	-8.14389e-05	-7.37708e-05	0.000137081	6.98248e-05	0.000233909	-1.70215e-05	-0.000185797	0.000121491	0.000137631	-8.48841e-05	0.000245107	0.000188758	-0.000126224	0.000144415	-0.00016875	-8.93436e-05	1.87969e-05	-9.46674e-05	4.92288e-05	5.12311e-05	5.56537e-05	-8.19811e-05	8.57085e-05	-3.52434e-05	-0.000133112	4.43379e-05	7.2071e-05	-6.81007e-06	-4.57574e-05	3.63719e-05	6.16364e-05	-3.91721e-05	4.70693e-05	-0.000100757	0.00016286	-3.11357e-05	3.76563e-05	2.04071e-05	-1.52213e-05	-2.01916e-05	3.20179e-05	9.57654e-05	-0.00010078	-3.54513e-05
3.30075e-05	-3.30174e-05	0.000111055	6.62419e-05	5.81553e-05	8.54239e-05	0.000222505	0.000140594	0.000104343	0.000105588	4.80976e-06	1.13268e-06	-2.48783e-05	-2.88237e-05	0.000146687	2.56554e-05	4.08444e-05	0.000107037	7.32012e-06	0.000135845	-6.32856e-05	8.32523e-06	5.52791e-05	-7.25592e-05	0.000132673	6.77188e-05	5.52155e-05	-5.5554e-05	-7.88678e-05	-9.66378e-05	8.7833e-05	2.81236e-05	0.000137282	8.65585e-05	-5.35113e-05	-2.5235e-05	1.04298e-05	8.13863e-05	-2.1135e-05	-1.83178e-05	-4.56309e-05	7.19319e-05	0.000136463	7.45221e-05	-2.10038e-05	-3.24944e-05	-6.77895e-06	1.19413e-05	-9.65077e-06	8.29495e-05
-5.21209e-05	-0.000101763	0.00016867	-1.4182e-05	-2.13185e-05	0.000166878	0.000193278	0.000101121	7.19568e-05	-3.94448e-05	-7.54203e-05	1.35429e-05	7.07728e-05	8.15643e-05	-4.60464e-06	-5.60968e-06	5.26872e-05	-4.50716e-06	7.85321e-05	-5.00252e-05	1.33903e-05	-8.38941e-05	-5.98734e-05	5.96104e-05	-2.14605e-05	3.34794e-05	4.06435e-05	2.62743e-05	0.000114744	-5.9685e-05	-7.16206e-05	7.97607e-05	-1.26255e-05	-4.24995e-05	-4.00974e-05	9.28564e-05	-7.05379e-07	-1.07316e-05	-0.000171994	-3.60457e-05	-3.37068e-05	0.000113745	-6.26249e-05	4.19067e-05	7.65874e-05	-8.97175e-05	-4.19921e-05	9.37633e-05	-7.29718e-05	-1.87507e-06
2.04733e-05	4.30757e-05	-0.000171162	3.88393e-05	-0.00010104	-0.000113754	1.50948e-05	-8.23499e-06	-6.52695e-05	3.15961e-06	4.35953e-05	0.000172552	-1.24433e-05	0.000127811	-2.58773e-05	2.90739e-05	4.11579e-05	-6.53714e-05	-2.15349e-05	4.55511e-05	-6.73817e-05	6.53215e-05	0.000143864	9.69028e-05	0.000151778	-7.953e-05	5.57304e-05	0.00012905	0.00010638	2.7769e-05	0.000150134	5.36247e-05	-3.90061e-05	-0.000101319	3.13757e-05	-2.32956e-05	4.80448e-05	-7.99057e-06	-0.000118773	6.20631e-05	0.00011391	6.0698e-05	7.54191e-05	1.20458e-05	-3.47002e-06	-3.9194e-05	-4.01635e-05	2.82987e-05	-0.000115222	-4.31751e-05
-4.12657e-06	5.49233e-05	-0.000137245	0.000105209	-2.5059e-05	0.00015833	-0.00010167	8.41584e-05	-0.000158286	0.000153063	3.82763e-05	-9.72779e-05	0.000118575	-0.000101778	7.2798e-05	-3.87288e-05	3.8539e-05	-1.47047e-05	-3.21027e-05	-2.8891e-05	3.96653e-05	2.58491e-05	8.82538e-06	0.000100165	0.000144158	-0.000127103	-4.9284e-05	5.28896e-05	-7.96177e-05	4.21623e-05	-7.46435e-06	8.00789e-05	3.38229e-05	-4.11773e-05	3.79237e-05	-5.05312e-05	-2.93397e-05	5.36033e-05	-0.00016448	-3.44007e-05	0.000223334	1.43305e-05	9.11826e-05	0.000160774	7.89049e-05	2.82222e-05	-8.66596e-05	-0.000100977	-7.76127e-05	-3.07353e-05
1.79972e-05	-1.29818e-06	0.000126635	1.62817e-05	-3.8415e-05	-6.15074e-05	0.000186115	-0.000172676	1.89816e-05	3.91338e-05	0.00016559	0.000240038	-3.56549e-05	-4.94361e-05	9.68859e-05	-8.78634e-06	0.000163951	3.66281e-05	-7.16833e-05	-5.37349e-05	-5.84721e-05	2.84015e-05	9.39934e-05	7.60559e-05	-0.000113396	4.61122e-05	-9.01519e-05	7.36539e-05	0.000103513	0.000150436	4.38643e-07	-9.24674e-05	4.69347e-05	-6.95566e-06	-3.33413e-05	-0.000106209	-4.99018e-06	-9.15395e-05	-3.13206e-05	-5.59982e-05	-3.94894e-06	0.000129065	2.36704e-05	9.13571e-05	-2.61223e-05	-5.95143e-05	9.24789e-05	-3.51581e-05	-4.96784e-05	6.25905e-05
-8.61966e-06	6.10615e-06	0.000180998	6.9158e-05	1.20857e-05	0.000201492	0.000197133	7.81159e-07	5.8266e-05	3.7604e-05	0.000139586	0.000160025	0.000138218	8.86629e-05	0.000156281	2.82642e-05	0.000200858	-7.15986e-05	7.20372e-05	3.91531e-05	-6.1233e-06	-2.38099e-05	5.86379e-06	1.79183e-05	-8.77098e-05	0.000135339	3.30501e-05	-5.49152e-05	6.13775e-05	1.75727e-05	2.29943e-05	0.000108762	0.000124483	-0.000138884	-1.34498e-05	-4.58999e-05	-7.00142e-05	7.24154e-05	-6.45962e-05	1.05485e-05	-6.998e-05	8.37938e-06	9.90749e-05	6.08796e-05	-4.62186e-05	0.000174406	4.79974e-06	-0.000100752	-0.000107441	-3.31001e-05
4.2428e-06	8.10022e-05	7.48289e-05	4.909e-05	-3.65956e-05	-7.70917e-05	2.60931e-05	-4.39063e-06	-1.81089e-06	-5.89819e-05	-2.94011e-05	0.000187113	3.9267e-05	0.000139763	4.50072e-05	8.27394e-05	8.86539e-05	4.73491e-05	-2.80696e-05	0.000102687	1.60132e-05	8.07352e-05	0.000126808	8.32277e-05	0.000187979	4.90301e-05	-2.24144e-05	0.000251279	9.16265e-05	-2.58431e-05	6.23638e-05	-7.34932e-05	9.31081e-05	-2.42669e-05	-4.40878e-05	-5.24872e-05	-8.12607e-05	0.000197275	2.78324e-05	3.39434e-05	4.16352e-05	4.6109e-05	0.000161763	-3.2713e-05	8.99434e-05	1.63856e-05	-1.31842e-05	7.3634e-05	-6.31682e-05	0.00010121
-6.37993e-05	-0.000127755	0.000150008	0.000106984	6.10714e-06	-2.80542e-06	-7.53355e-05	-0.00019747	1.40188e-05	5.39442e-05	-1.47209e-06	-8.53532e-05	1.23552e-05	-7.90263e-05	4.71702e-07	0.000154578	8.13724e-05	6.71318e-05	0.000188992	3.11446e-05	2.7149e-05	-1.49098e-06	-8.8958e-05	7.98785e-05	4.12096e-06	-8.46112e-07	-2.05257e-05	-0.000170893	1.20574e-05	-2.17417e-05	-0.000126327	-0.00015584	9.81381e-05	-1.49928e-05	-4.29466e-05	6.0971e-05	1.51045e-05	-0.000178956	5.33847e-06	1.62324e-05	3.82734e-05	-3.74184e-05	-1.94262e-05	6.49722e-05	-3.34648e-05	-3.78578e-06	2.17914e-05	-3.99749e-05	-3.50987e-05	-1.84989e-05
-6.18266e-05	-2.20992e-06	-0.000104383	3.38176e-05	2.8622e-05	1.46155e-05	3.27657e-05	-5.40684e-05	-1.83913e-05	-4.16786e-05	-0.000144153	7.47182e-06	9.87054e-05	-3.29508e-05	-9.49113e-05	3.40017e-05	4.85866e-05	0.000207368	-0.000136964	7.47077e-06	0.000311342	2.67088e-05	-1.14851e-05	6.93652e-05	1.2698e-06	1.33368e-05	-2.22375e-05	-2.67107e-06	-4.5955e-05	4.62805e-05	4.36162e-05	-2.38332e-05	-3.27407e-05	7.39677e-05	-4.86719e-05	5.11911e-05	-5.72807e-05	-0.000145491	-4.65234e-06	-8.62831e-05	-8.88705e-05	-5.95987e-05	-0.000117617	-3.82676e-05	-1.29954e-05	5.88523e-05	4.90882e-05	0.000116799	3.9297e-06	-1.20679e-05
-0.00012796	-4.80356e-05	6.97161e-05	-6.84981e-06	-1.24823e-05	-0.000201842	-8.18813e-05	8.17544e-05	6.966e-06	-2.27116e-05	-6.80357e-05	0.000190351	4.54882e-05	0.000122494	2.66718e-06	-5.57017e-05	-0.000138404	-1.8825e-05	0.000156182	0.000170755	5.47163e-05	-3.32122e-05	-8.03623e-05	0.000189503	0.00011316	-4.19836e-05	2.6881e-05	-0.000115552	-0.000216935	7.0853e-06	6.44109e-05	0.000128626	4.17914e-05	9.18447e-05	1.03937e-05	1.53841e-05	-0.000106034	0.000100846	0.000214091	2.81276e-05	-5.28726e-05	7.61613e-05	9.68607e-05	6.29933e-05	-4.35547e-05	3.60763e-05	4.18566e-06	-2.87474e-05	7.69022e-06	0.000108599
6.59387e-06	1.62002e-05	0.000168291	1.58304e-05	5.6768e-05	5.68068e-05	-5.05118e-06	6.10497e-05	8.24691e-05	-8.15768e-05	8.62699e-05	0.000100266	0.000154159	5.09133e-06	8.69155e-05	3.71678e-05	-4.76795e-05	-5.21262e-05	0.000120912	7.25561e-05	-0.000151332	0.000104881	6.14847e-05	-3.72268e-06	6.09186e-05	-0.000111859	0.000110223	8.9442e-05	5.83106e-05	0.00014127	3.87233e-05	-1.42494e-05	2.64538e-06	-2.21479e-05	-2.83641e-05	0.000148175	0.000145155	5.08187e-05	0.000156632	-9.302e-05	3.86109e-05	-7.94351e-05	7.28141e-05	0.000154027	-4.19048e-05	-2.69832e-05	-6.78684e-05	5.96377e-05	4.40079e-05	0.000101247
0.000190891	1.53491e-05	-5.06784e-05	0.000171821	-0.000101728	0.000166512	0.00013427	4.65448e-05	6.26513e-05	0.000128373	8.58746e-05	-1.64647e-05	-2.04392e-05	-5.63914e-05	7.27234e-06	-5.97267e-05	2.21011e-05	7.42259e-05	0.000111508	0.000235687	0.000102797	5.1949e-05	0.000113784	-8.67947e-05	7.93548e-05	0.000103889	9.06287e-05	8.10772e-05	0.000118368	0.000131265	6.12688e-05	4.89549e-05	-7.38684e-06	5.78383e-05	-1.58065e-05	6.92086e-05	5.73814e-06	-3.47197e-05	-3.7312e-05	4.28774e-05	9.69843e-06	0.000176689	2.11347e-05	9.27918e-05	6.90249e-05	0.000100394	0.00010602	4.53631e-05	9.58958e-05	0.000110088
0.000119358	3.63165e-05	-4.98083e-06	2.73061e-05	2.64891e-05	0.000142433	1.89296e-05	-3.23224e-05	3.19482e-05	-3.371e-05	-1.95064e-05	0.000129119	0.000175385	-8.53928e-05	-2.97394e-05	0.00013693	0.00020864	6.93444e-05	-0.00012864	-9.08e-06	0.000147243	6.86385e-05	-3.31836e-05	-6.93278e-05	3.11756e-05	0.000122792	1.26523e-06	1.9254e-05	2.38971e-05	0.000108137	-1.6524e-05	4.05578e-05	6.50639e-05	7.58133e-05	-0.000114903	9.0452e-05	-9.96902e-05	-3.27781e-05	7.60012e-05	-6.36412e-05	-3.66561e-05	2.90412e-06	1.07363e-05	-1.13795e-05	6.92696e-05	4.61649e-05	-2.37796e-05	5.12476e-06	0.000104874	0.000120274
-9.61475e-05	1.86569e-05	1.59113e-05	7.27098e-06	9.45618e-05	8.82911e-05	-5.6175e-05	1.62739e-05	2.81758e-05	0.000180551	9.17625e-05	4.07433e-05	3.82404e-05	1.53102e-05	-7.07817e-05	-1.99745e-05	0.000182317	0.000120175	-5.84973e-05	3.8664e-05	6.1839e-06	5.29782e-05	0.000106954	-2.298e-05	9.51018e-05	-3.19674e-06	0.000126327	-9.30011e-05	-3.0025e-05	0.000139299	8.0722e-05	9.48698e-06	0.000103376	-2.43296e-05	-1.69113e-05	0.000115551	-0.000139088	-2.39846e-05	3.38857e-05	7.27629e-05	8.16887e-06	-1.26188e-05	8.33733e-05	9.04341e-05	5.70517e-06	7.34389e-05	6.55299e-06	0.00012882	-2.43906e-05	0.000161941
-7.30174e-05	-4.65519e-05	-0.000265047	2.10611e-05	-4.08993e-05	-0.000142177	-0.000148294	-3.73476e-05	-0.000225234	4.00866e-05	-5.44169e-05	-6.89704e-05	6.54963e-05	2.00168e-05	4.96338e-05	-0.000206899	2.17571e-05	-4.87827e-05	-1.88504e-05	-0.000195931	3.03944e-05	-3.72397e-05	-4.45378e-05	-0.000161903	-0.000118644	-0.000242659	7.74205e-06	7.90887e-05	-9.05785e-05	-2.26699e-05	-5.67034e-07	-7.7491e-05	-3.90033e-06	-9.91993e-05	8.1062e-05	-7.07652e-05	-2.63247e-05	1.06931e-05	-0.00016053	-5.69265e-05	4.60001e-05	-1.96465e-05	-9.49356e-05	-0.000101513	-9.84879e-05	-6.23125e-05	-4.6068e-05	0.000150031	9.07132e-05	-7.03859e-06
-0.000114922	7.12727e-05	-5.71468e-06	3.1992e-05	1.58405e-05	-0.000187894	-7.51163e-05	-3.23731e-05	-0.000135291	-5.36959e-06	-1.92247e-05	0.000179458	0.000220107	2.96028e-05	2.87027e-05	-4.71951e-06	0.000142931	-2.92076e-05	-3.31533e-05	-9.70269e-05	2.36386e-05	-5.84966e-05	-0.000139611	-4.2487e-05	-4.01458e-05	8.37659e-05	-6.48694e-06	-7.83601e-05	-8.78496e-05	0.000124317	6.65834e-05	3.76485e-05	-2.56895e-05	-9.20505e-05	2.38083e-06	0.000190882	5.98562e-05	-0.000105784	1.56457e-05	-1.03169e-05	-0.000193412	-0.000109209	3.78042e-05	-4.98268e-05	-4.7814e-05	-5.34487e-06	-2.87681e-05	7.94319e-06	-0.000146503	-6.01148e-05
-1.27855e-05	-0.000201946	-0.000122156	1.44971e-05	5.6377e-05	-1.39618e-05	-9.66129e-05	-0.000126624	-0.000193813	-0.000127625	-0.000166927	-0.000103407	-2.32041e-05	-0.000161934	1.7049e-05	-2.78031e-05	-0.000158004	-2.18974e-05	-0.000101281	0.000128648	0.000146094	0.000110733	-0.000111166	3.24642e-05	1.67072e-05	7.98e-05	-4.37268e-05	-0.00015226	4.12391e-06	-1.20512e-05	1.35071e-05	-0.000164134	5.01471e-05	7.27665e-06	-1.65764e-05	6.97963e-05	-1.77862e-06	1.27551e-05	-7.58697e-05	1.29262e-05	-0.000143819	-5.98242e-05	4.35576e-05	8.39508e-05	-2.7006e-05	-6.15337e-05	-7.95849e-05	-7.20212e-05	-0.000214328	-8.39806e-05
3.06701e-05	8.75904e-06	-2.95909e-05	-4.57537e-05	2.81945e-05	0.000115794	4.96078e-05	-3.95918e-05	3.39068e-05	-1.01252e-05	-8.24555e-05	-9.1953e-05	5.73875e-05	4.26287e-05	1.88251e-05	-8.08167e-05	6.08679e-05	-1.2633e-05	-9.01776e-06	1.71242e-05	5.0136e-05	3.33935e-07	-7.79031e-05	8.23705e-06	-1.22241e-05	5.85815e-05	6.1846e-05	-7.08798e-05	-0.000134075	5.29454e-05	5.60532e-05	7.55565e-05	-4.10834e-05	4.81649e-05	-8.27874e-06	-0.000143892	2.42405e-05	-4.90418e-05	6.35378e-05	-8.23695e-05	2.65969e-05	5.97511e-06	-1.51607e-05	-9.90577e-05	-1.19749e-05	-5.73817e-05	-1.04721e-05	-7.42106e-05	-8.1623e-06	-5.32068e-05
2.06106e-05	5.53896e-05	-5.85082e-05	-5.26481e-05	8.65703e-05	-6.52963e-05	7.39995e-05	5.33379e-05	2.62035e-05	6.32201e-05	-3.66978e-06	7.62296e-05	4.59365e-05	0.000280932	-3.91941e-05	2.02354e-05	0.000255408	-8.26276e-05	-9.55846e-05	9.16526e-05	0.000185132	-6.38019e-05	-5.77223e-05	2.10575e-05	2.11947e-05	-2.23959e-05	-3.66371e-05	0.000154876	-4.95431e-05	8.49002e-05	4.65458e-05	5.61746e-05	4.04336e-05	-3.82443e-05	5.94678e-05	-0.000111772	6.95427e-06	9.28721e-05	-1.49583e-05	5.17291e-05	0.000129253	2.75124e-05	-0.000120145	0.000105279	-3.06768e-05	7.97759e-05	1.19054e-05	2.96665e-05	-1.68319e-06	0.000108183
4.91434e-05	0.000100199	-8.1488e-05	6.76989e-05	-2.63431e-05	-7.11081e-06	1.80534e-05	-8.90815e-05	-8.21176e-05	-3.49958e-05	-3.44411e-05	0.000225606	9.18768e-05	-9.33865e-05	-7.17941e-05	-1.87472e-05	2.88697e-05	8.57589e-05	-6.86867e-07	5.68265e-05	6.67003e-07	5.11555e-05	2.57339e-05	3.15463e-05	0.000179621	2.02719e-05	-0.000129035	-2.13282e-05	-8.58545e-05	-1.89309e-05	-3.25775e-05	5.97568e-05	4.10313e-05	-3.18819e-05	9.86995e-05	-5.55129e-05	-1.28948e-05	3.93403e-05	-2.1823e-05	-1.53928e-05	-7.51732e-06	-2.41485e-05	-5.05297e-05	7.37196e-05	3.401e-05	6.59215e-05	-0.00010762	-7.15707e-05	3.09061e-05	-5.07767e-05
0.000102253	-8.80975e-05	3.73476e-05	-4.23499e-05	-6.50383e-08	3.06986e-05	7.33783e-05	-7.63775e-05	4.21459e-05	5.28902e-05	3.276e-05	0.000178403	0.000110002	-3.93065e-05	-1.79207e-05	1.78248e-06	-9.88252e-06	-8.52557e-06	0.000103931	4.26011e-05	3.97319e-05	-7.28307e-05	-2.6026e-05	-0.000294052	0.000100841	-5.22226e-05	-2.71042e-05	5.55102e-06	-3.2568e-06	-0.000117761	0.000162199	-0.000106897	0.000120295	9.15991e-06	-1.7177e-05	-2.61021e-05	1.83692e-05	-3.51415e-05	-0.000109304	-3.68977e-05	-4.482e-06	-4.1592e-05	-8.67726e-06	-3.31234e-05	-4.87619e-05	6.26479e-06	-7.6654e-05	-8.3354e-05	4.67349e-05	-5.66857e-05
-0.000103701	-7.44586e-05	-0.000251173	3.51582e-05	-0.000153222	-8.13338e-05	-0.000106473	-3.48492e-05	-5.27571e-05	-0.000155672	-0.000157313	4.4117e-05	3.83127e-05	-9.83659e-05	-6.9959e-06	-0.000128412	-3.00063e-05	-6.30083e-06	0.000106405	0.000132652	-2.84201e-05	-0.000155458	0.000201423	6.04477e-05	-0.000147682	-2.69018e-05	8.44273e-05	-4.42227e-05	-2.04619e-05	-1.38746e-05	0.000121874	-4.75386e-05	5.26763e-05	5.79757e-05	5.90559e-06	-5.19612e-05	2.33723e-05	-6.92448e-05	-6.3536e-05	-0.000124076	-7.00161e-05	-2.15809e-05	-0.000110931	-7.64333e-05	-4.33364e-05	4.31458e-05	-4.10182e-05	-1.10483e-05	2.54481e-05	-2.43594e-05
-3.48806e-05	-5.82478e-05	-3.95684e-05	-9.8159e-05	2.11385e-05	-0.000123705	-5.3677e-05	4.48268e-06	-0.000148315	-8.72303e-05	-8.70342e-05	-1.97797e-05	2.62059e-05	7.47708e-05	-5.40443e-05	-4.1075e-05	6.4047e-05	2.72141e-05	-1.4479e-05	4.56833e-05	-5.30152e-05	-0.000107111	-1.96698e-05	3.28519e-05	-1.80596e-05	-2.98924e-05	2.03493e-05	-5.2459e-05	1.66467e-05	-4.49452e-05	2.2048e-05	4.02896e-05	3.0172e-05	-6.39796e-05	-9.75196e-05	-0.000100245	-9.04283e-05	1.73175e-05	1.42428e-06	-0.00010572	-0.000103614	4.34216e-05	-4.57713e-05	5.47056e-05	2.9223e-05	8.71553e-05	-0.000109614	2.05766e-05	2.5867e-05	-4.20168e-05
-0.000131672	-1.55755e-05	7.40059e-05	8.3078e-06	-1.72323e-05	-5.51099e-05	2.78638e-05	-6.763e-05	-4.43331e-05	-6.81245e-05	-1.91779e-05	2.99097e-06	4.74567e-05	0.000118467	-0.00010648	-0.00013829	2.25502e-05	4.73022e-06	-6.61239e-05	9.62891e-05	2.21708e-05	-0.000127429	-7.45583e-05	6.35534e-05	-9.79648e-06	0.000107143	-7.1544e-05	-0.000122081	-7.70354e-05	-5.6999e-05	-7.33336e-05	-0.000172612	-0.000105182	-8.74708e-05	-8.13525e-05	-4.8707e-05	-9.07069e-06	-1.16922e-05	-4.88287e-05	-3.59986e-05	-6.77023e-05	9.67591e-05	0.00011233	9.06937e-05	2.72569e-05	6.91894e-05	5.96959e-05	1.88793e-05	-3.625e-05	-6.44994e-05
-8.93411e-05	-3.69341e-05	-1.17479e-05	-1.70561e-05	-7.81355e-06	5.94886e-05	4.14245e-06	-0.000100744	5.99529e-05	-2.42618e-05	4.2536e-05	3.00738e-05	6.89417e-05	-0.000125181	7.46871e-06	0.000103825	-2.66271e-05	7.89852e-05	9.42388e-05	-3.6613e-05	-5.97703e-05	0.000126711	0.000108377	7.60173e-05	4.76687e-05	8.88718e-05	0.000115767	-2.26475e-05	9.03279e-05	-0.000130944	7.21037e-05	1.11282e-05	-0.000122961	-6.56906e-05	7.47133e-05	-2.86508e-05	-1.89585e-06	-4.69153e-05	-3.57949e-05	-6.46807e-05	1.28327e-06	4.70148e-05	1.92876e-05	4.43525e-05	6.25659e-05	0.00011134	0.000144655	3.45359e-05	1.87635e-05	7.56531e-05
-3.1612e-05	3.37267e-05	-8.68601e-05	0.000106853	4.13836e-05	-2.28563e-05	-1.48337e-05	1.10523e-05	-5.90911e-05	-6.56095e-05	6.50289e-05	8.31881e-05	4.13786e-05	-0.00013851	0.0002105	0.000141007	-8.25877e-05	7.21537e-06	-2.8354e-05	-6.56884e-05	0.000108639	-5.12579e-05	0.000109961	-1.11244e-05	-0.000124622	1.81537e-05	-2.70926e-06	-0.000202422	4.96652e-05	1.74099e-05	-8.13461e-06	6.09015e-05	0.000143526	5.48319e-05	-9.1496e-05	-3.05948e-05	-9.77799e-05	-0.000127384	4.73462e-05	0.000123232	1.63239e-05	8.09344e-05	-4.40932e-05	8.02258e-05	3.37415e-05	3.7344e-05	5.517e-05	-5.71899e-05	8.62078e-05	1.7607e-05
-6.49034e-05	-6.21804e-05	-5.09663e-05	-5.20959e-05	-1.28765e-06	0.000231782	4.10492e-05	-5.40263e-05	-2.73079e-05	0.000206275	0.000197769	-1.87894e-05	0.000136068	-1.54913e-05	2.53021e-05	0.000189353	-0.0001272	3.05282e-05	1.45914e-05	1.98195e-05	2.88714e-05	3.67883e-05	1.9779e-05	-1.80668e-05	-0.000201412	0.000159628	-6.36994e-05	6.28568e-05	0.000103298	-9.56429e-05	-0.00013402	0.000106039	0.000149099	6.3224e-05	-5.05004e-05	3.8832e-05	-6.87686e-05	3.1524e-05	-4.6765e-05	3.30163e-05	5.24103e-05	7.06336e-06	4.67876e-06	-8.18343e-06	1.64523e-05	2.13866e-05	-4.87997e-05	4.16987e-06	9.38134e-05	4.97559e-05
9.04803e-05	2.69336e-05	-0.000134964	1.45971e-05	1.57331e-05	-5.37141e-05	0.000184776	-1.21328e-05	-0.000196311	0.000190497	1.13235e-05	-7.40626e-05	-2.90755e-05	6.72882e-05	0.000127876	6.22688e-05	0.000153867	2.95048e-05	8.16908e-05	2.71755e-05	1.38192e-06	-9.83691e-06	-2.0199e-05	-1.4839e-05	1.58854e-05	9.33754e-05	0.000147937	9.47843e-05	0.000106703	0.000107825	-8.63e-05	7.56639e-05	0.00019105	3.69155e-05	5.7451e-05	-3.72147e-05	6.5656e-05	5.38159e-05	-1.92425e-05	1.79997e-05	8.65182e-05	0.000101703	-8.12017e-05	3.86562e-05	2.25259e-05	7.73031e-05	3.03418e-05	-6.1823e-05	-3.60814e-05	0.00012572
-1.52292e-05	0.000113315	-3.97198e-06	-4.37985e-05	-9.58122e-06	-3.87666e-05	-6.42954e-05	2.70113e-06	-0.000119663	9.74236e-05	0.000116336	4.54695e-05	0.000105001	0.000106899	5.55134e-05	5.93634e-05	9.20202e-05	4.59382e-05	2.37274e-05	0.000108825	-9.5161e-05	4.13848e-05	4.33317e-05	4.68238e-05	-5.84504e-05	3.4452e-05	3.35313e-05	4.55336e-05	0.000256935	6.51908e-05	-2.8327e-05	7.05926e-05	4.28472e-05	8.51443e-05	8.11724e-09	9.19185e-05	-6.85731e-05	9.46635e-05	-1.33564e-06	5.31675e-05	8.64781e-05	0.000135415	8.33201e-05	-1.68639e-05	-2.9945e-05	0.000117687	-1.4071e-06	0.000109123	-2.26142e-05	-7.72153e-05
-0.000140014	-2.28285e-05	0.000167558	-0.000130517	-5.02267e-05	0.000119309	2.88946e-05	-8.8523e-05	4.26665e-06	0.000108079	0.000125593	5.11361e-05	4.45076e-05	9.27665e-05	5.49791e-05	0.000113512	-9.1497e-05	6.50378e-06	-3.1772e-05	-5.4279e-05	0.000157651	-2.23852e-05	-4.89619e-05	4.1779e-05	-2.50357e-05	-3.61516e-05	0.000122904	-1.15835e-05	0.000154287	5.51975e-05	0.000143047	0.000107285	0.000161046	3.35465e-05	-7.92555e-05	2.19831e-06	9.22957e-06	4.81235e-05	-3.84134e-05	-5.30315e-05	-3.23526e-05	7.57633e-05	3.99939e-06	2.88e-05	9.55107e-05	-5.52609e-05	-2.53132e-05	2.78575e-05	-6.15718e-05	9.28673e-05
0.000118665	-1.56743e-05	7.18921e-05	-6.9571e-05	3.20383e-05	-5.00228e-05	0.000148097	0.000105117	5.49004e-05	-6.09828e-06	-0.000151309	0.000246195	3.82647e-05	4.84246e-05	-5.61386e-05	1.88226e-05	-4.22228e-05	6.20792e-05	9.38741e-05	1.78426e-06	1.65832e-05	-0.000151251	-7.56713e-05	4.07425e-05	8.06861e-05	-6.01971e-05	3.21673e-05	9.9087e-05	-5.52784e-07	2.22431e-05	-5.73938e-06	3.29167e-06	5.94708e-05	6.2149e-05	-7.24071e-05	-8.95013e-05	-1.49081e-06	-2.23784e-05	2.08421e-05	-0.00013297	-3.41542e-05	5.19429e-06	1.17018e-05	7.69482e-07	4.64273e-05	-5.4222e-05	1.67829e-05	2.93233e-05	-5.73867e-05	5.00172e-05
7.10463e-05	7.33369e-05	0.00010799	6.42683e-05	3.90248e-05	-8.50611e-05	3.98546e-05	6.6106e-06	-2.40111e-05	-7.05809e-05	6.8476e-05	-9.71354e-06	5.89921e-05	4.75072e-05	-0.000184276	6.00571e-05	2.23673e-05	6.09779e-06	7.21725e-05	5.16762e-05	7.23419e-05	-2.31791e-05	-1.27833e-05	1.34662e-05	7.52086e-05	-2.74575e-05	-0.000115563	3.46143e-05	-2.82782e-06	-1.04822e-06	0.000123334	-0.000163881	3.78181e-06	5.70735e-05	-2.01407e-05	2.09573e-05	-2.88066e-05	5.04403e-05	-6.1053e-05	-5.224e-05	1.8465e-05	-6.04506e-05	1.06422e-05	-4.5532e-05	3.7861e-05	1.26121e-05	-0.000101266	4.72077e-06	1.28564e-05	-3.25756e-05
-0.000116346	1.89634e-05	4.58327e-05	9.34223e-05	-2.91942e-05	-0.000267443	-0.000104404	-0.000178656	-0.000153952	1.0535e-08	1.21415e-05	-0.000130539	-4.60457e-05	1.42761e-05	0.000129384	-1.93571e-05	6.97002e-05	1.70173e-05	7.58935e-06	-3.56672e-05	-8.53795e-07	-0.00012397	-3.34772e-05	-8.64779e-05	-9.05268e-05	-0.000181841	-7.58821e-05	6.42064e-05	-4.32101e-06	1.18237e-05	-9.2968e-05	-2.11006e-05	6.06563e-05	-1.69811e-05	-7.15917e-05	-0.000134916	-8.19976e-05	-0.000114951	-2.91742e-05	-0.000112446	-5.21849e-05	1.94155e-05	7.51129e-05	-3.26126e-05	-0.000173035	-7.63387e-05	9.31014e-05	-3.48206e-05	-9.76998e-05	2.88842e-05
8.81945e-05	3.53932e-05	-5.82916e-05	2.34764e-05	-4.44199e-05	-0.000126688	-2.05358e-05	7.12378e-06	1.84981e-05	-2.5649e-05	-8.92723e-05	9.08477e-05	-0.000103599	3.02057e-05	-0.000111783	-7.34494e-05	-2.6064e-06	-2.73889e-05	-4.4169e-05	-6.54864e-05	-0.000158932	1.61933e-05	3.77748e-06	5.80862e-05	3.14379e-05	-6.96268e-05	-0.00015507	9.38773e-06	4.18831e-05	-1.48641e-05	4.38888e-06	3.06498e-05	1.97722e-05	-4.21879e-05	-6.54575e-05	-0.000132117	5.28224e-05	-5.3045e-05	5.93193e-05	4.64841e-05	-7.57105e-06	9.67259e-05	1.32706e-05	-5.68044e-05	-6.35252e-05	-2.49106e-06	5.32745e-05	-6.8528e-05	-3.5109e-05	-6.07822e-05
0.000103466	5.87207e-05	-7.3584e-05	-9.39777e-05	-7.88912e-05	-7.21989e-05	-0.000167894	3.04852e-05	-4.9418e-05	0.000191496	-1.87729e-05	-7.25871e-05	7.71596e-05	-3.46294e-05	-0.00011017	-6.27555e-05	-2.0117e-05	-6.04417e-05	-0.000232229	0.00019286	-1.75742e-05	-6.8424e-05	7.69719e-05	5.73475e-05	-4.77163e-05	1.6865e-05	6.80467e-05	7.48337e-06	7.11067e-05	0.000111599	7.74257e-05	-1.70977e-05	-5.85218e-05	7.42988e-05	-0.000194964	-4.35332e-05	-8.89335e-05	6.9673e-05	-0.000129389	-9.29623e-05	3.47519e-05	4.64273e-05	0.000103316	-2.26579e-05	-0.000159771	-3.6314e-05	2.20245e-07	-0.000160161	-1.68405e-05	4.404e-05
-6.66723e-05	5.13335e-05	-7.75282e-05	4.7581e-05	1.43738e-05	-4.96317e-05	-0.000174664	0.000176362	-8.10098e-05	-0.000124056	-6.27079e-05	0.000218646	-2.69476e-05	0.000122753	3.54664e-05	6.8762e-05	2.79442e-05	-0.000130445	-0.000158693	-2.20019e-06	-5.48938e-05	-1.87088e-05	0.000134796	2.54634e-06	-1.692e-05	-1.9183e-05	1.25952e-05	1.79674e-05	3.51788e-05	-0.000154802	0.00010207	0.000166323	7.44543e-05	2.63082e-06	-9.91688e-05	4.32879e-05	9.14248e-06	-6.79777e-05	-5.94813e-05	-0.000126541	6.43629e-05	1.8195e-05	-3.73429e-05	-3.56474e-05	-5.73634e-05	-8.46807e-05	1.61874e-06	0.000104385	6.50722e-05	0.000116304
-6.95648e-05	-3.52247e-05	0.000114478	0.000109948	-4.9594e-05	0.000130389	-0.000129419	-7.6284e-05	-1.35349e-05	-0.000142479	-0.000116859	0.000127827	-5.5285e-06	0.000102775	7.27919e-05	-1.63161e-05	0.000131112	0.000159506	-8.85136e-05	-0.000100299	-0.000133633	-8.55693e-05	0.000145064	1.58078e-05	-5.86409e-07	-5.47595e-05	-0.000114732	-1.26744e-05	9.32227e-05	-1.62499e-05	-5.09805e-05	-7.3315e-05	1.34956e-05	5.85073e-05	-7.41983e-05	-2.30643e-05	0.000110783	-4.92701e-05	2.39319e-05	-2.53278e-05	2.83598e-05	-2.68941e-05	-3.57123e-05	0.00012655	1.39925e-05	-6.00149e-05	-7.84821e-05	9.04506e-06	2.5686e-05	-7.86744e-06
8.54745e-05	-6.73042e-05	5.43019e-05	-3.73237e-05	4.0031e-05	0.000163543	8.82092e-05	0.000122739	1.41788e-05	-1.52918e-05	1.03263e-05	2.28976e-05	2.32383e-05	8.69792e-05	-0.000220755	7.44633e-05	4.72304e-06	-6.37127e-05	-1.70125e-05	-4.59643e-05	-7.7964e-06	-1.2892e-05	-4.17982e-06	-1.25874e-05	9.05734e-06	-2.74359e-05	-0.000175932	3.22146e-05	-0.000191966	-2.07108e-05	-4.13295e-05	-2.26806e-05	-2.42056e-06	2.81131e-05	-2.31297e-05	-2.40605e-05	-7.49773e-05	-6.77325e-05	-2.08831e-05	-9.49466e-05	-2.61802e-05	-1.41597e-05	-2.94096e-05	-5.52122e-05	0.000118629	5.75378e-05	0.000155589	-4.97423e-05	-4.76633e-05	-6.91467e-06
-2.75797e-05	-7.60244e-05	-3.88809e-05	-6.40708e-05	6.46838e-05	0.000151879	-7.6795e-05	8.56277e-05	-0.00016578	3.53535e-05	2.02586e-05	-9.57654e-05	-2.52235e-05	0.000119959	8.84379e-05	-1.46078e-05	-0.000192622	5.02032e-06	-4.95971e-05	4.60657e-05	3.79196e-05	-0.000113708	-5.26629e-05	-9.13964e-05	9.62032e-05	-4.8873e-05	-9.6215e-05	5.01461e-05	-4.44488e-05	3.79754e-05	0.000102421	-8.01881e-05	-4.60472e-05	-6.75641e-05	8.57533e-05	-0.000143467	-0.000124612	-6.02205e-05	5.01498e-06	8.04556e-05	0.00016965	-2.01348e-05	-2.7526e-05	2.92231e-06	-3.53683e-05	-8.68473e-05	6.77081e-05	-7.0432e-05	-3.84825e-05	-7.84481e-06
-1.30692e-05	2.96708e-05	7.86859e-05	7.51123e-05	1.71701e-05	0.00022909	-8.79654e-05	2.87819e-05	-0.000124764	0.000102237	-5.02062e-05	7.60503e-05	-9.52779e-05	5.97527e-05	-3.09551e-05	2.59537e-05	-0.00012362	-2.29293e-06	0.000109834	-0.000211072	-7.53288e-05	-0.000161319	-8.04995e-05	-2.182e-05	-7.89402e-05	-7.73382e-06	-0.000186487	-1.14315e-05	8.71789e-05	-7.99968e-05	5.66362e-05	6.39695e-05	2.12024e-05	-1.25803e-05	-3.90302e-05	-6.48545e-05	-4.27683e-06	4.92367e-05	8.94176e-06	0.00017769	-1.07469e-05	0.000134363	-4.91614e-05	-2.00559e-05	0.000111449	-1.32153e-05	4.79056e-05	-6.65112e-05	-8.41164e-05	-5.58333e-05
-2.6149e-05	5.57495e-05	0.000200899	-0.000143462	1.37753e-05	-3.18054e-05	-9.13814e-05	0.000180039	1.67374e-05	3.38346e-05	0.000181374	1.13198e-06	-0.000211403	9.18434e-05	-7.51324e-07	-0.00011496	-9.09037e-06	-8.36383e-05	-3.79841e-05	-3.5479e-05	6.51059e-05	-0.000135682	-0.00020316	-0.000155299	-9.06071e-06	-7.26163e-05	-8.44288e-05	-4.92277e-05	-8.68669e-05	-0.00013759	7.69144e-05	1.8103e-05	-3.59507e-05	-2.58208e-05	8.30258e-06	-1.63625e-05	-4.58394e-05	-5.85538e-05	-6.79617e-06	7.58353e-06	-2.51743e-06	0.000214308	-7.25551e-05	2.60556e-05	-8.71747e-05	-3.45213e-05	-2.29224e-07	-0.000165369	1.81269e-06	-5.14924e-05
2.10533e-05	6.19778e-05	-3.88839e-05	-4.20819e-05	-9.75953e-05	7.36118e-05	-6.01185e-05	-0.000119818	-8.36871e-05	-0.000129258	-0.000191842	-5.58037e-05	0.000208376	-7.82784e-05	1.51555e-05	-4.63814e-05	2.38282e-05	8.78004e-05	-2.64844e-05	-7.38531e-05	-1.72731e-07	-4.61048e-05	-8.90486e-05	-1.69886e-05	4.61047e-05	-5.60096e-05	8.96024e-05	-9.74677e-05	-8.18477e-05	-0.000102654	7.60799e-05	8.76765e-05	3.05791e-05	-9.18228e-05	1.32918e-05	-1.79725e-05	8.74748e-05	-0.000200696	-9.07281e-05	-7.44365e-06	-6.07568e-05	7.13834e-05	-1.93853e-06	5.24915e-06	-2.94565e-05	-1.42807e-05	2.77747e-05	-3.03396e-05	5.16176e-05	-2.2862e-05
-3.07091e-05	3.66963e-06	-5.89498e-05	3.97122e-05	-4.13657e-05	7.02528e-05	0.000105181	-2.83904e-05	4.22124e-05	9.17124e-05	2.28137e-05	-4.02288e-05	-0.000140748	-0.000183459	-0.000110042	4.09304e-05	2.49527e-05	2.06143e-05	6.75219e-05	-6.2947e-05	1.4582e-05	-0.00011381	-0.000110046	-1.44486e-05	-0.000150896	-6.96661e-05	-0.000109184	-4.19845e-05	-3.06202e-05	7.99041e-06	1.94858e-05	9.84724e-05	-2.93413e-05	-0.000110336	-8.46224e-05	1.72757e-05	-2.80987e-05	-1.55978e-05	2.9832e-06	1.28926e-05	-1.30274e-05	-0.000144246	-0.000146352	-4.89392e-05	3.13032e-05	-0.000158824	4.24074e-05	3.63744e-05	-1.34998e-05	0.000140341
3.73224e-05	-0.000161147	3.13248e-05	6.1439e-05	6.06921e-06	-5.23528e-06	1.45975e-05	-8.51446e-05	-2.49262e-05	-0.000195212	-0.000135733	-2.17104e-05	0.000153356	0.000121976	-4.57312e-05	-3.72905e-05	-0.000117975	-0.000104874	-9.74814e-05	-2.07087e-05	5.6129e-05	-1.48329e-05	2.77548e-05	2.3541e-05	-8.28791e-05	-0.000113084	-0.000103054	-3.00714e-05	6.88393e-05	5.49532e-05	-0.000105438	6.36185e-05	-1.7196e-05	-8.82192e-06	-8.04323e-05	4.88332e-05	-1.88285e-06	0.000108755	7.62143e-05	-1.07319e-05	-0.000246489	-0.000110416	2.00847e-05	2.37434e-05	2.40088e-06	-1.72133e-05	-7.21609e-05	-4.85362e-05	1.55636e-05	3.0352e-05
5.27719e-06	1.17555e-05	-2.77518e-05	4.56114e-05	2.5102e-05	-1.70812e-05	-5.03512e-05	-0.000136275	4.26586e-05	3.25679e-05	-0.000134828	3.90991e-05	-0.000106364	-8.79641e-05	0.000150419	8.32233e-05	7.92342e-06	-7.16453e-05	-2.25144e-05	-0.000158127	-1.39563e-05	-0.000143027	-0.000162269	1.20765e-05	-2.83691e-06	-9.62662e-05	-1.99937e-05	-0.000100362	6.82046e-05	8.13978e-05	-2.15615e-05	2.56561e-05	6.229e-05	2.74157e-05	1.92531e-05	1.51727e-05	7.00455e-05	-6.1214e-05	-9.13105e-05	-6.05506e-05	-6.16027e-06	-6.95906e-05	3.44411e-06	-4.499e-06	4.9376e-05	1.29231e-05	2.40499e-05	1.0629e-05	-8.78802e-05	-1.28825e-05
-4.62286e-05	1.54132e-05	-0.00015977	0.000125658	-5.29568e-05	-0.000114514	3.94772e-05	-4.82788e-05	3.98679e-05	3.40626e-05	1.24648e-05	-9.87251e-06	-3.32241e-05	-4.51834e-05	-0.000158367	6.65347e-05	0.000146317	-4.73473e-05	-1.48417e-05	5.09247e-05	3.08757e-05	-6.60962e-05	7.63474e-06	9.77341e-05	-0.000101299	0.000163075	6.44052e-05	-5.32471e-05	-4.80615e-05	0.000107227	0.000120417	5.97623e-05	9.28239e-05	3.21503e-05	-1.77619e-05	1.03112e-06	6.7165e-05	-1.4035e-05	-5.84997e-05	-4.66623e-05	-2.23322e-05	-1.60401e-05	6.3917e-05	-9.76154e-05	-4.61714e-05	-5.31795e-05	-8.83762e-05	4.09288e-05	-1.54864e-05	0.0001132
-0.000152728	5.49445e-05	1.85136e-05	0.000132744	-1.68437e-05	-0.000153811	0.000187112	-4.80008e-05	-0.000132357	-0.000162864	0.00029354	-0.000131678	0.000197732	-7.71992e-05	-0.000161274	-0.000170681	0.000175321	-4.93109e-05	7.9884e-05	0.00014849	-8.62104e-05	-7.43994e-05	0.00015416	3.57673e-05	-3.25185e-05	-4.14531e-05	-1.59999e-05	-6.80067e-05	-4.18972e-05	5.75233e-05	4.34521e-05	-9.139e-05	0.000218708	9.44491e-06	-3.99516e-05	-2.16982e-05	3.95021e-05	4.02124e-05	-5.80101e-05	4.982e-05	6.97338e-06	-4.70564e-05	-4.78605e-05	6.98575e-05	8.35009e-05	5.56247e-05	9.36165e-06	1.04667e-05	-6.95731e-05	-0.000132031
9.78601e-05	-7.35402e-05	0.000135338	4.83222e-05	4.14624e-05	-3.20906e-05	5.17179e-05	5.14143e-05	-1.39937e-05	7.4412e-05	0.000133803	-0.000144393	3.28709e-05	-3.08076e-05	-0.00010087	5.07834e-05	-8.63022e-05	-2.33274e-05	-0.000132131	0.000127339	-1.65662e-05	-0.000199814	8.06678e-05	0.000122014	2.32157e-05	9.39835e-05	-0.000167301	-0.000145221	6.74684e-05	-7.97148e-06	1.65696e-05	-8.423e-05	0.000126332	0.000119394	2.85475e-07	-3.35238e-05	8.88633e-06	-1.50716e-05	-3.90465e-05	-5.69604e-05	-0.000127179	0.000142697	4.80373e-05	-4.03221e-05	6.41513e-05	3.7754e-06	2.54841e-05	4.07491e-05	-1.95655e-05	-9.84194e-05
0.000173372	-6.1474e-05	6.37432e-05	-1.32407e-06	-1.3348e-05	-0.000200767	2.50903e-05	8.06454e-05	-3.43508e-05	-0.000111757	-2.49378e-05	0.000177008	-1.23187e-05	-5.51444e-05	-6.05821e-05	-7.89587e-05	3.35682e-05	-3.78707e-05	-3.95271e-05	-0.000117757	-6.84348e-05	-0.000111412	-8.38538e-05	-3.67108e-05	-9.62373e-05	3.61825e-05	2.58577e-06	-4.10296e-05	-3.25243e-05	0.000162774	4.24314e-05	-7.14416e-06	1.86087e-05	-0.000108214	2.48496e-05	-0.000103504	9.61214e-07	-9.9853e-05	1.62338e-05	-0.000162072	-8.62873e-05	-4.80922e-05	0.000116097	-0.000155895	3.49278e-05	-7.24874e-05	-6.74926e-05	-3.93053e-06	-5.39866e-05	0.000111766
9.01351e-05	-3.14402e-05	-2.53295e-05	-4.11915e-06	8.24041e-06	-6.31129e-05	-1.77775e-05	8.29305e-05	6.63088e-05	2.027e-05	-5.81941e-05	-8.34743e-05	-0.000100922	5.19973e-05	-1.98698e-06	8.61422e-05	-8.44875e-06	-2.52605e-05	-9.76529e-06	-5.96853e-05	9.42317e-06	-0.000146309	1.13947e-05	-9.28239e-05	-7.47687e-06	-3.11547e-05	5.68287e-05	3.10152e-05	-8.4536e-05	-4.41085e-05	-0.000117183	8.31684e-06	1.51668e-05	8.38574e-06	-6.58181e-05	1.16234e-05	-1.17877e-05	-8.11585e-05	6.5674e-05	-4.06941e-06	9.38887e-05	-1.02178e-05	1.34562e-05	0.000159124	7.06662e-05	-9.54048e-05	6.87775e-06	0.000133843	-6.31318e-05	-6.08077e-05
0.000100393	-8.63664e-05	6.13156e-05	5.00084e-05	-3.08916e-05	-0.000161379	8.90597e-06	2.70194e-05	-7.38283e-05	1.32046e-05	6.04801e-05	8.21887e-05	-9.01506e-05	8.85574e-05	4.7508e-06	-3.97776e-06	-1.62865e-05	-4.84677e-05	-1.94545e-05	-3.80381e-05	5.64807e-05	-7.57027e-05	9.44998e-05	-7.25557e-05	6.93287e-05	2.23778e-05	5.57736e-05	6.26988e-05	-4.51553e-05	-6.43179e-05	-1.45286e-05	-5.75678e-05	0.000117399	-0.000111715	4.94419e-05	6.61267e-06	-8.1405e-05	-5.10982e-05	1.32066e-05	0.000124313	6.62291e-06	-7.52706e-05	-2.28449e-05	0.000177243	-0.000184047	1.37298e-05	0.000108453	5.58732e-05	-9.0352e-05	1.23054e-05
-8.9043e-05	2.81087e-05	-1.37831e-05	-8.7842e-06	-3.07109e-05	-2.97772e-05	2.8909e-06	-2.63038e-05	8.64532e-05	-0.000125727	-0.000150339	4.85006e-05	6.16735e-05	-0.000125508	-5.31232e-05	2.69248e-05	-0.000235569	-0.000133762	-0.000119003	-8.15888e-05	-2.69747e-05	-9.52916e-06	6.08659e-05	9.79843e-06	-6.21981e-06	-0.000117182	-0.000169129	5.51967e-05	9.77225e-05	-4.61749e-05	2.78799e-05	-4.98987e-05	-5.57184e-05	-9.93597e-05	7.49479e-05	-5.31681e-05	-9.27048e-05	-0.000130096	-0.000118907	-2.9219e-05	6.23655e-05	4.1223e-05	-0.000102587	-0.000142904	6.34318e-05	-5.10644e-05	-0.000154953	2.36102e-05	2.20128e-06	-7.51382e-05
2.11195e-05	-4.51949e-05	0.000100671	8.25198e-05	-1.20946e-05	0.000226563	-2.92626e-05	2.52729e-05	3.26165e-05	-0.000161609	0.000134184	0.000203431	9.55646e-05	0.000121809	9.01542e-05	-3.55165e-05	-5.98118e-05	-0.000174519	-0.000143073	9.58222e-05	0.000163289	4.74088e-05	-9.27305e-05	-0.000198462	-7.47189e-05	-6.40717e-05	-5.44089e-06	2.5754e-05	-0.000107064	4.23537e-05	-3.59368e-05	-0.000162324	-6.63846e-05	8.5464e-06	-5.71301e-05	-9.52429e-05	5.08456e-05	9.00703e-06	1.67198e-05	-8.08997e-06	-0.000192612	-8.10162e-05	4.76535e-05	-0.000129255	0.000146589	-0.000136408	4.65551e-05	5.36403e-05	7.19979e-05	-6.91844e-05
-0.000206722	-8.77255e-06	1.39453e-05	2.75199e-05	-0.000116195	9.51496e-05	6.29683e-05	4.37747e-05	4.18492e-05	0.000144898	-7.00078e-05	8.29673e-06	-0.000136849	9.34936e-05	-7.13896e-05	8.83275e-06	-1.30882e-05	2.76574e-05	1.02929e-05	-7.712e-05	-4.7969e-05	-0.000153708	-8.62629e-06	5.22248e-06	-5.45885e-05	-4.70365e-05	-0.000119527	-4.57371e-05	-9.46495e-05	-1.57197e-05	-1.01097e-05	-4.05954e-05	2.3305e-05	6.70512e-05	-1.27103e-05	-0.000138383	-7.26174e-05	-4.10825e-05	-4.19885e-05	-3.10644e-05	-8.10127e-05	1.28162e-05	2.91799e-05	-0.000124231	3.76735e-05	-0.000104313	-0.000115889	2.01565e-05	-1.90751e-05	-3.50005e-05
-0.000116697	-8.32629e-05	-4.22e-05	-0.000185665	6.57594e-06	0.000269704	4.71229e-05	-8.79874e-05	-3.56347e-05	0.000140114	7.61029e-05	-9.48553e-05	8.78334e-05	3.98993e-05	-0.000184269	-0.000169172	-3.43375e-05	-7.15199e-05	0.000186943	-0.000108027	-6.60964e-05	-9.47455e-05	7.31398e-05	-1.63322e-05	-0.000152783	-0.000119669	-3.73331e-05	-4.36081e-06	-9.21998e-05	2.94224e-05	-6.4903e-05	-2.25645e-05	-3.29199e-05	-1.32754e-06	1.35529e-05	-9.54879e-05	-6.97218e-05	3.38909e-05	-9.54343e-06	-4.82417e-06	-7.22532e-05	-0.000154231	-0.000105689	-5.52078e-05	-7.03085e-05	1.96926e-05	-0.00011474	-0.000203774	-4.75235e-05	3.11981e-05
-6.73798e-06	-8.09412e-06	-7.1917e-05	-7.14802e-05	-1.85509e-05	-6.77861e-05	4.51925e-06	-0.000105489	-3.71206e-05	-0.000160433	-2.55717e-05	7.91006e-05	-2.64134e-05	-8.72141e-06	-9.46581e-05	7.56979e-05	-0.000147233	-7.39567e-05	-0.000146515	0.000122217	-4.84522e-05	-0.000190224	-3.17422e-05	-9.64882e-05	-6.79406e-05	-3.82691e-05	-9.47766e-05	-2.96468e-05	-0.000172311	-6.86904e-05	9.98509e-06	-0.000103531	-0.00020633	-9.46069e-05	-9.11479e-05	-9.75655e-05	-0.000127397	-4.33852e-05	-0.000144784	0.000102752	-0.000142854	-0.000161934	-1.21146e-05	1.09255e-06	-0.000123775	4.77769e-06	-7.14607e-05	-6.03959e-05	-7.98567e-05	2.57916e-05
-2.72852e-06	2.17485e-05	7.71494e-05	-5.05159e-05	2.70627e-05	-9.25781e-06	5.21338e-05	-7.85446e-05	-7.7113e-05	7.06868e-05	-4.96963e-05	0.000146057	7.62902e-05	4.14423e-05	-0.000123228	-3.9557e-05	2.56649e-05	-4.27612e-05	-5.66982e-05	6.16422e-05	3.3383e-05	4.49058e-05	5.79417e-05	-1.95514e-05	-3.40209e-06	0.000145283	-1.62984e-05	0.000123523	-4.04677e-05	7.23838e-05	5.36745e-05	1.34732e-05	1.83009e-06	-6.99915e-05	-9.88671e-05	-5.12648e-06	1.53095e-06	-5.35333e-05	-5.69516e-05	0.000187729	-3.1146e-05	1.16519e-05	-7.42813e-05	9.88899e-05	-9.61601e-06	-0.000128887	6.05753e-05	-2.11125e-05	2.03122e-05	-6.55002e-05
3.67173e-05	7.2071e-06	-0.000175519	-1.0905e-05	6.33494e-05	-1.76133e-05	-0.000123415	7.06211e-05	-0.00019054	7.90146e-05	2.60423e-05	-0.000128379	-8.08524e-06	3.05952e-06	-5.21649e-05	0.000101501	3.3323e-05	-5.80371e-05	-7.71637e-05	3.68513e-05	0.000162024	4.8008e-06	-0.000130299	-1.7142e-06	-0.000126403	0.000148784	-0.0001577	-5.05972e-06	-5.68461e-05	-0.00010309	-7.49282e-05	9.67997e-05	5.08815e-05	-5.75467e-05	7.90282e-05	-0.000114161	7.70214e-05	5.43546e-05	-2.62717e-05	2.08066e-05	-4.43996e-05	-4.08685e-05	-4.85371e-05	-0.000101987	2.22293e-05	-0.000119903	-0.000115275	6.29552e-05	-4.99209e-05	1.97592e-05
0.000161469	6.90023e-05	-3.40878e-05	-1.87436e-05	5.86282e-05	5.57763e-05	-8.675e-05	6.21102e-05	0.000123492	0.000202587	-0.00015459	-5.06967e-05	-7.63365e-05	0.000128638	0.0001292	-1.02492e-05	6.58659e-06	0.000140134	-0.000104857	-2.11312e-05	-1.9629e-05	-4.03406e-05	8.24712e-06	8.72268e-05	-6.13217e-05	-0.000170841	3.68453e-05	-1.09638e-06	-7.97744e-05	-0.000100304	0.000145447	-1.87043e-05	1.76485e-05	-5.70538e-05	-3.01046e-05	-1.86217e-05	9.89483e-05	0.000106765	-4.21367e-05	-6.16735e-05	0.000142795	-1.04841e-05	-8.66079e-05	-9.27245e-05	4.26871e-05	-6.56824e-05	5.52805e-06	9.57588e-05	-5.69387e-05	1.98453e-05
-1.42392e-05	4.16258e-05	-7.43738e-05	6.67869e-05	-1.32813e-05	-5.06578e-06	-3.98913e-05	0.000172437	-7.64593e-05	7.68458e-05	-6.3129e-05	9.60208e-05	9.0977e-05	7.58453e-05	8.27946e-05	1.77639e-05	0.000140515	3.47646e-05	-0.000148539	5.8731e-05	-8.87463e-05	-0.000144436	-0.000105758	-6.66778e-05	0.000168989	-0.000100883	-4.00618e-05	5.20484e-05	-2.69377e-05	-9.48738e-05	4.15675e-05	-0.000135689	0.000128727	-7.39801e-05	-0.000196597	3.87543e-05	-0.000111584	-2.40921e-05	7.07689e-05	-5.68065e-05	-3.96438e-06	-5.07836e-05	2.07537e-05	5.45571e-05	-1.45115e-05	-8.38656e-05	0.000117881	6.4987e-05	8.24386e-06	0.000107972
0.000158297	1.01146e-05	-4.26983e-05	-5.41837e-05	-5.46598e-06	1.8532e-05	0.000129587	0.00015053	9.04244e-05	1.81566e-05	0.000130473	3.97839e-05	-9.71836e-05	0.000105026	0.000144247	1.99892e-05	0.000204055	2.58667e-05	-2.1139e-05	-8.5355e-05	7.98993e-05	1.09707e-05	-2.06079e-05	2.12058e-05	-1.24119e-05	7.1248e-05	-6.0386e-05	-1.28333e-05	-2.12648e-05	-5.4429e-05	8.73389e-05	-8.29875e-05	-5.74854e-05	3.08672e-07	-1.82412e-05	-0.000153934	-0.000116904	-5.23788e-05	5.4234e-06	3.94116e-05	-8.96435e-05	7.4868e-05	-9.37019e-05	5.45438e-06	2.48225e-05	-3.95338e-05	5.43341e-05	1.14275e-06	3.41146e-05	0.000163788
0.000222236	-9.47427e-05	8.14105e-05	7.90541e-05	-7.82125e-05	-5.75549e-05	0.000255872	9.42603e-05	-2.14653e-05	-9.16143e-05	-9.57006e-06	-1.58959e-05	-0.000155974	6.52157e-05	8.0401e-05	-9.12301e-05	0.000112482	-9.63224e-05	5.52359e-05	-0.000184624	1.36442e-05	-5.93852e-06	4.50031e-05	9.70336e-05	-3.83877e-05	-4.65506e-05	-9.03126e-05	-3.25553e-05	-3.56136e-05	3.26976e-05	-3.14826e-05	-4.78416e-05	-4.96683e-05	5.04741e-05	-4.74137e-05	-0.000159366	2.74713e-05	1.81761e-05	0.000132239	0.000126594	3.57724e-06	7.31818e-05	-3.26003e-05	7.94232e-05	-8.68319e-05	5.37585e-05	-0.000100931	-5.77026e-05	5.69505e-06	4.54861e-05
4.87388e-05	-1.84339e-05	0.000165275	5.30472e-05	-1.45872e-05	-2.59935e-05	2.90921e-05	0.00015246	-0.000132052	6.505e-06	0.000171266	0.000150672	-0.000163572	5.4773e-05	-6.99814e-05	7.19095e-05	-1.13496e-05	-0.000112061	5.0898e-05	-4.78226e-05	-8.76173e-05	1.53944e-06	4.99018e-05	-0.000116042	-0.000111526	6.44255e-05	-0.000107672	7.9144e-05	-7.33463e-05	-7.20936e-06	3.42143e-05	3.55401e-06	9.28106e-05	-6.4027e-05	6.79351e-05	5.28989e-05	-2.3271e-06	-0.000130945	2.02883e-05	9.50793e-06	-0.000123348	0.000145062	-8.01571e-05	6.93421e-05	-0.000127031	1.10079e-05	-7.75996e-05	5.0476e-05	-2.59525e-05	-4.85807e-05
-0.000167648	-6.78239e-05	-4.06649e-05	1.40841e-05	-5.45481e-05	-0.000137383	0.000147597	-3.48173e-06	-6.08456e-05	5.67106e-05	2.2764e-05	-1.03019e-05	-0.000133466	-3.38539e-05	-3.93185e-05	2.07268e-05	-1.88891e-05	-2.10504e-05	8.44275e-05	0.000145366	-9.97202e-05	-0.000101538	-2.72975e-05	-0.000206211	-2.0022e-05	0.000110796	1.37435e-06	2.96155e-05	8.8594e-05	5.27721e-07	1.83076e-05	-3.68164e-05	-6.95195e-05	6.87264e-05	-5.12179e-05	0.000132181	8.96514e-05	-0.000100351	-2.15122e-05	-1.33728e-06	3.84748e-05	-4.87093e-05	-2.45954e-05	-5.66475e-06	-0.000120282	-7.88205e-05	-1.56816e-05	-4.82058e-05	-9.0981e-05	-2.82645e-05
-0.000167133	8.70483e-05	-3.20306e-05	-8.50427e-05	-2.96765e-05	-4.56312e-06	-2.99254e-05	-2.76635e-05	1.16933e-05	3.76053e-05	-9.93285e-05	-0.000101378	-9.06569e-05	-7.92373e-05	-1.62535e-05	4.69684e-05	1.13023e-05	-6.28658e-05	2.74886e-05	-5.49704e-05	-0.000100349	1.88381e-05	8.30795e-05	-4.41708e-05	-4.87415e-05	-8.33174e-05	-0.000166725	-9.85547e-05	-3.3531e-05	2.48767e-05	1.84832e-05	-0.000157445	-8.4216e-05	6.84789e-05	4.80573e-07	3.40722e-05	2.04893e-05	-9.64187e-06	-0.000120605	3.30104e-06	-0.000113151	-3.12522e-06	-7.67865e-05	1.7161e-05	-0.000120322	-1.47183e-05	-0.000148695	-0.000218028	-0.000100181	4.85943e-05
1.15622e-06	-7.61824e-05	1.07754e-05	-9.34013e-05	-3.95618e-05	8.07186e-06	7.92151e-06	7.87142e-05	4.81027e-05	7.05099e-05	-4.92401e-05	-7.95459e-05	-0.000138448	-0.000134958	1.54709e-05	-0.000138317	0.00013223	-0.000218063	-9.28928e-05	-5.32658e-05	4.83779e-06	-5.77705e-05	-0.000134725	-7.99844e-05	-1.16107e-05	-3.87052e-05	7.15704e-05	0.000120822	9.16173e-05	-5.65709e-06	5.44223e-05	-0.000134762	-8.11556e-05	-3.74219e-05	-6.59671e-05	-0.000194329	-9.56275e-05	4.46258e-06	5.06898e-05	-5.62673e-05	-6.7524e-05	-0.000113199	-0.000126679	1.82849e-05	-0.000131795	-0.000140431	-0.000142807	-3.75806e-05	-1.51274e-05	8.95311e-06
-6.86935e-05	-3.68303e-05	-0.000103141	1.68608e-06	7.46235e-06	-0.000103122	0.00014586	0.000122997	-7.56666e-05	-2.83054e-05	4.45581e-05	1.32468e-05	2.44127e-05	2.57567e-05	-8.24925e-05	-1.3078e-05	-0.000159489	-1.30693e-06	3.01693e-06	-3.37002e-05	-9.6134e-05	4.31294e-05	-0.000126202	-6.36342e-05	-0.000151466	-2.7562e-05	5.35004e-05	2.82163e-05	-0.000157295	-9.35919e-05	-0.000162204	-0.000181683	1.33852e-05	-6.57252e-06	-1.12361e-05	-2.465e-05	-2.96076e-05	6.0451e-05	1.98423e-05	3.05488e-05	-0.000140333	-1.13588e-05	-9.54195e-05	-2.65652e-05	9.37727e-07	-6.72554e-05	-6.94984e-05	-5.76321e-05	-6.0103e-05	1.14635e-05
-3.56102e-06	-2.97341e-05	-0.000196332	-4.88536e-05	9.13994e-06	-3.96821e-05	8.30114e-05	-2.44259e-05	-0.00023448	-3.58662e-05	4.69442e-06	-9.72654e-05	-0.000169326	5.57022e-05	-9.75341e-05	-2.37999e-07	-7.1936e-05	-8.78895e-05	-0.000147256	-9.12351e-05	-4.12235e-05	5.43046e-05	2.16071e-05	6.86049e-05	-0.000184673	1.88611e-06	-5.06527e-05	8.80176e-05	-3.26382e-05	-5.30636e-05	-1.66711e-05	-2.6481e-05	-2.56199e-05	-5.90896e-05	-8.56157e-05	5.84889e-06	-1.50881e-05	4.5053e-05	-7.77492e-05	6.55616e-05	9.19513e-05	-4.51943e-05	-5.79217e-05	6.31155e-05	-0.000136933	-3.76268e-05	3.60594e-05	-0.000101697	-9.26491e-06	4.9407e-05
9.20378e-05	-8.13863e-05	-0.000190263	-2.74876e-05	-2.06546e-05	-6.43847e-05	5.35509e-05	-6.35577e-05	-8.89881e-05	-4.01442e-05	6.02381e-05	-5.26086e-05	-6.71497e-05	-0.000128928	7.94574e-05	-0.000189267	-1.66376e-05	-0.00011737	6.80521e-05	-0.000203748	-5.79941e-05	6.93605e-05	-2.786e-05	-4.16815e-05	-3.64202e-05	-0.00015729	2.10507e-05	9.38296e-05	-0.00016671	-9.27787e-05	-1.04085e-05	-7.97998e-05	-8.26643e-05	2.31443e-05	-3.82281e-05	-7.51344e-05	-1.26552e-05	-4.46715e-05	-3.13847e-05	8.99993e-05	-2.30585e-05	8.39636e-05	-9.73265e-06	-4.23969e-05	2.34874e-05	-9.23035e-05	-2.87393e-05	-5.7202e-05	4.19329e-05	-8.95093e-06
-7.03248e-05	3.77788e-05	-9.24877e-05	-2.88617e-05	-9.12813e-06	7.78043e-05	-1.46283e-05	-6.33927e-06	3.21743e-05	0.00010164	-5.23831e-05	0.000116235	-2.57307e-06	1.94519e-05	-0.00014543	-8.56062e-05	2.35634e-06	7.27618e-05	-1.29885e-05	4.27622e-05	8.11718e-05	-5.38302e-05	-4.97828e-05	3.20396e-05	7.82355e-05	-3.52885e-05	-2.95584e-05	-9.65478e-05	6.24886e-05	-5.35321e-06	5.08275e-05	-4.56232e-05	-2.57861e-05	-3.95602e-05	-0.000195083	2.61015e-05	-5.04362e-06	-9.51486e-05	8.56319e-05	2.2455e-05	5.0002e-05	-6.82492e-06	-4.50337e-05	1.81815e-06	3.59362e-05	-0.000127442	-3.65888e-05	3.00193e-05	-9.36015e-05	-4.95926e-05
-9.40988e-05	-6.61099e-05	0.000152345	-3.02224e-05	-0.000114746	4.1447e-06	-3.19152e-05	-0.00014503	7.46821e-05	-8.82458e-06	-7.77576e-05	7.77835e-05	-6.14109e-05	-2.01428e-05	-3.84923e-05	3.96192e-05	-3.90171e-05	-1.01893e-05	-0.000118477	5.14217e-06	-0.000106418	2.32328e-05	-0.000232226	-0.000125225	-4.63759e-05	-7.61978e-06	-7.02158e-05	-3.84221e-05	-2.38442e-06	1.89129e-05	1.32754e-05	2.12928e-05	-1.09868e-05	-6.43346e-05	-0.000106455	7.16536e-06	-1.31115e-05	-0.000145171	-8.4245e-05	-6.4067e-05	-3.20772e-05	-6.55011e-06	6.37004e-05	-5.04476e-05	5.42046e-05	-9.50938e-05	3.75688e-05	-9.58606e-05	-3.17438e-05	-0.000133894
1.85917e-05	-0.000100562	-6.46733e-05	-4.52973e-05	4.18914e-05	-5.97002e-05	2.66954e-05	7.6048e-05	2.11259e-05	7.56208e-06	3.26124e-05	4.82013e-05	0.000145672	-1.04492e-05	7.91154e-06	-0.000121066	4.35712e-06	-0.000103103	0.000134309	-0.000146103	-5.99762e-05	-9.52636e-05	4.96688e-05	-8.82141e-05	-5.94288e-05	-6.39321e-05	-9.91384e-06	-0.000102849	0.000130172	-0.000146966	-8.34101e-05	-0.000102431	-6.7595e-05	0.000123042	8.4629e-05	9.21412e-05	9.82068e-07	-3.24496e-05	2.53585e-05	-0.000114979	3.77471e-05	-0.000120886	-5.48971e-05	-2.22847e-05	-4.63909e-06	-8.62809e-05	-8.47119e-05	-8.58067e-05	7.13803e-05	3.23779e-05
2.16197e-05	-1.09889e-05	8.13595e-05	-3.51348e-05	6.81764e-05	9.44974e-05	7.59406e-05	-1.3772e-05	0.000112957	5.79562e-05	-3.06069e-05	-3.28777e-05	0.000100666	-4.19691e-05	3.14907e-05	4.38867e-05	3.73204e-05	-6.48552e-05	0.000120312	-0.000111485	2.80537e-05	-7.95235e-05	0.000190221	-6.75088e-05	8.52847e-05	-6.41903e-06	-3.93217e-05	0.000221767	2.10559e-05	-3.892e-05	-1.94633e-05	1.46133e-05	2.36697e-05	-0.000104856	4.37678e-05	4.29232e-05	2.24935e-05	9.16866e-07	-5.28939e-05	-0.000161827	-7.88689e-05	8.34993e-06	-9.55869e-05	1.61405e-05	-0.000113757	-3.68348e-05	6.82399e-05	-0.000107707	-0.000172036	-6.68648e-05
-2.85592e-05	0.000115255	-6.44049e-05	-2.39693e-05	-1.76805e-05	-7.64972e-05	-0.000111763	-1.4003e-05	-2.66367e-05	2.91892e-05	1.45608e-05	6.11204e-05	9.92326e-05	0.000130107	3.18481e-05	-2.79467e-06	-6.34376e-05	4.09014e-05	9.99553e-06	-3.56078e-05	-8.10533e-05	-2.86624e-05	-7.10618e-05	-3.91175e-05	-6.69119e-05	-1.75407e-05	-0.000185674	-7.00402e-05	0.000116329	2.84523e-05	-4.17177e-05	-5.66182e-05	-2.26316e-05	9.56434e-05	-1.4005e-05	0.000107724	1.99982e-05	-6.70393e-05	3.84788e-05	0.000102253	-2.16184e-06	1.1413e-05	8.03443e-05	-5.30446e-05	2.13541e-05	-2.0927e-05	3.19683e-05	1.72169e-05	-8.07951e-05	2.77091e-05
4.73711e-05	7.5073e-05	-5.06166e-05	-6.52471e-05	-2.73562e-05	-0.000265354	1.68238e-05	-0.00010002	-5.35439e-05	-8.7837e-05	-2.2111e-05	3.66564e-05	8.36963e-05	-9.86323e-05	0.000172439	0.000218469	-0.000169408	0.000120775	-2.08067e-05	-2.58703e-05	-9.44474e-05	-7.41267e-06	-9.28306e-05	-6.60434e-05	-0.000157032	-7.9751e-06	-9.4859e-05	-8.95959e-06	6.46345e-05	-9.69457e-05	-1.69382e-05	-0.000161509	-5.55987e-05	5.4357e-05	-2.62309e-05	3.32596e-05	-5.68615e-06	9.26873e-05	2.18865e-05	3.48288e-05	3.5554e-05	6.3805e-05	4.91446e-05	-7.30426e-05	-4.16911e-05	0.000123093	-0.000112182	-5.54362e-05	3.73255e-05	5.17156e-05
0.000148886	-4.73999e-05	3.21415e-05	7.63055e-05	8.29616e-05	-0.000132373	-5.60552e-05	-5.55679e-07	0.000268961	-8.07491e-05	-1.37307e-05	2.37692e-05	5.41209e-06	2.17922e-06	-4.40175e-05	9.2104e-05	-0.000163759	6.48435e-05	0.000122673	1.25503e-05	-0.000142258	-0.000188654	-0.000117434	-5.79647e-05	-6.47081e-05	7.26786e-05	1.30128e-06	-3.68765e-06	-0.000135218	-3.20455e-05	7.26647e-05	-6.86798e-05	-3.58348e-05	-9.98196e-05	-5.48824e-05	0.000171012	-7.6766e-05	0.000116787	8.90555e-05	-5.40782e-05	-1.35651e-05	1.1173e-05	-0.000188311	6.50862e-05	-7.24232e-05	8.02407e-05	9.4904e-06	1.28173e-06	-8.12772e-07	1.24747e-05
1.41458e-05	5.77487e-05	-0.000123446	-5.37711e-05	7.15686e-06	-0.000130195	1.16068e-05	-5.11162e-05	-9.88881e-05	-0.000117427	0.000169948	-0.00018289	-3.37453e-05	-8.28822e-05	-1.86116e-05	3.90989e-05	-0.000200867	-9.56776e-05	0.000126065	-2.269e-05	1.77491e-05	-0.000109402	5.29058e-05	-0.000147309	4.13112e-06	-8.76879e-05	-2.46356e-05	-2.57012e-05	-0.000133425	-1.1662e-05	7.47907e-05	-3.78338e-05	-0.000128485	5.97089e-05	2.60629e-05	0.000172106	-9.87657e-05	8.20433e-05	-9.02311e-06	-6.36426e-05	-4.44454e-05	-1.51018e-05	5.93528e-05	-7.19065e-05	-2.9248e-05	-0.000145861	-1.87168e-06	5.35392e-05	-8.51402e-05	2.64483e-05
-0.000118395	-6.01259e-05	-0.000149797	-0.000120213	-5.89609e-05	4.47537e-05	1.13445e-06	-3.20252e-05	0.000132316	0.000177356	-2.2051e-06	-7.46108e-05	-4.7545e-05	-0.000114948	1.23668e-05	-8.78861e-05	-0.000164962	8.72956e-05	-4.3749e-05	8.20249e-05	-0.000126289	-9.90994e-05	3.44759e-05	-7.18728e-05	-1.19467e-05	6.13153e-05	-6.27271e-06	-5.92814e-05	2.08042e-05	0.000102341	0.000137762	-6.71734e-05	-1.50497e-05	7.96501e-05	-9.13319e-05	5.89212e-05	8.1263e-05	5.65942e-05	-3.75641e-05	-2.85779e-05	-8.60018e-05	5.14519e-05	1.91113e-05	1.62433e-06	-2.63195e-07	-0.000121258	9.87572e-05	7.25967e-05	-0.00010338	-5.18716e-05
-6.05693e-05	9.87003e-06	2.5876e-06	1.4564e-05	1.99338e-05	-7.55806e-05	0.000145464	-4.72505e-05	-2.13959e-05	6.59009e-05	-0.000155576	4.48435e-05	-3.76401e-05	-4.10367e-05	-3.74877e-05	3.06473e-05	-8.71598e-06	0.00021692	-9.48913e-05	-7.85094e-05	0.000128463	6.83509e-05	6.50644e-05	-1.02502e-05	6.09835e-05	-6.27091e-05	-0.000185456	-0.000160887	-7.32427e-05	-1.07198e-05	2.91394e-05	9.72138e-05	-9.30838e-06	-1.12607e-05	-9.56783e-06	-7.21103e-05	-7.62536e-05	3.50763e-05	-2.03875e-05	-0.00017194	-9.91656e-05	0.000101628	-1.29459e-05	3.02165e-05	3.42205e-05	-2.46074e-05	2.86338e-05	-7.68728e-05	-2.47287e-06	-6.54475e-05
6.92909e-05	0.000113077	9.6829e-05	-5.38184e-05	5.53097e-05	-4.24431e-05	8.44332e-05	0.000125144	3.34481e-05	9.80661e-05	1.47132e-05	5.26196e-05	2.77582e-05	-3.0806e-05	-0.000107896	-5.63488e-05	4.03692e-07	6.84617e-05	1.72786e-05	1.47009e-05	7.38579e-05	-9.17662e-05	-0.000157773	-2.97259e-05	-0.000173839	-0.000113714	-1.60208e-05	0.000103112	-9.90208e-06	-3.87574e-05	1.83765e-05	-3.59428e-05	-0.00012667	1.55048e-05	-0.00010727	-1.47342e-05	-1.00677e-05	2.3157e-05	7.02212e-06	-3.4114e-05	-4.29787e-05	-5.21094e-05	-4.65763e-05	-1.18768e-06	0.000188683	4.80932e-05	-8.64377e-05	-4.34338e-06	6.19818e-05	5.98078e-05
-4.04927e-05	8.6253e-05	-5.43916e-05	-5.21523e-06	-1.81408e-05	5.23265e-06	5.94642e-05	7.73253e-05	1.3406e-05	6.19379e-05	0.000115781	6.24138e-05	6.86566e-05	0.000134356	-6.10425e-06	-5.44725e-05	-1.88963e-05	8.5413e-06	7.5246e-05	9.65297e-05	0.000170643	3.46251e-05	-3.40874e-06	-0.000114605	0.000116477	-0.000128251	-8.48727e-05	0.000120427	-1.8752e-05	-6.41896e-05	0.000154786	6.24105e-05	-6.45548e-05	6.24319e-06	3.94076e-06	2.71821e-05	-0.00015642	1.2512e-05	6.04612e-05	5.63385e-05	-8.65882e-05	-3.20765e-05	7.71184e-05	1.81694e-05	0.000118924	8.48997e-05	4.78761e-05	8.46729e-05	0.00020212	-0.000154692
-9.86042e-05	-0.000143701	5.49137e-05	-5.29957e-05	3.02258e-05	0.000253645	0.000105578	-2.81785e-05	-7.54705e-05	9.31903e-05	9.70924e-05	4.48146e-05	-3.46598e-05	-5.07278e-05	9.50216e-06	-0.000140365	-3.76763e-05	8.83879e-05	1.30211e-05	2.75199e-05	8.55825e-05	-8.90447e-05	5.92133e-05	-0.000121458	-6.80085e-06	-0.000123296	-0.000162816	2.00472e-05	-2.75043e-05	0.000119532	-7.86247e-07	2.55356e-05	-6.36949e-05	0.000101656	-9.40452e-05	-8.55342e-05	0.000120968	-1.71829e-05	-5.62432e-06	-3.81828e-05	-3.08909e-05	-3.03883e-05	4.41895e-06	2.27733e-05	-1.68803e-05	0.000143387	-0.000120624	-3.07039e-05	1.3463e-05	6.27283e-06
8.89974e-05	2.65837e-05	1.12218e-05	0.000107443	0.000166998	0.000130714	6.69166e-05	0.000184528	7.83419e-06	-6.19272e-05	-4.5171e-05	-8.47931e-06	-7.88738e-06	-2.65862e-05	-1.45174e-05	0.00010307	0.000115269	0.000157948	0.000128956	-7.21329e-05	-2.72495e-05	-6.10144e-05	8.03189e-05	-0.00011142	1.75777e-05	-3.54026e-05	8.29903e-05	-6.39375e-05	-1.01613e-05	1.07283e-05	-3.71769e-05	1.75924e-06	7.30679e-05	-5.183e-05	1.43242e-05	5.66239e-05	-7.06749e-05	4.33595e-05	0.000103161	3.72053e-05	-1.03176e-05	5.99047e-05	3.78543e-06	-8.63889e-05	0.00010232	9.77206e-05	-2.28916e-06	1.19472e-05	4.76345e-05	3.73985e-05
-2.62184e-05	5.91214e-05	4.95389e-05	-4.70946e-05	3.19256e-05	-0.000155418	8.21248e-05	-5.61418e-05	1.49028e-05	-0.000137119	8.15375e-05	-6.05237e-05	0.000107583	-0.000246817	-8.58828e-06	1.07276e-05	-2.86921e-06	-3.6757e-05	-0.000113024	0.000136338	9.84946e-05	2.82135e-05	-1.18477e-05	-6.92252e-05	1.92957e-05	0.00010135	2.41646e-05	2.1837e-05	6.54031e-05	-0.000192832	-2.06799e-05	-0.000203378	0.000167482	-0.000144858	-5.61619e-05	9.38228e-05	-0.000111632	3.25748e-05	-3.46199e-05	-6.10004e-05	1.19961e-05	-3.79409e-05	2.93061e-05	2.99215e-05	-2.54824e-05	-2.38228e-05	7.77334e-05	3.75628e-05	-8.00552e-05	0.000103597
7.52581e-05	-5.49638e-05	-0.000295833	-2.09472e-05	-4.49687e-05	-0.000154464	7.97538e-06	-0.000173363	-7.85392e-05	9.32064e-05	-0.000126258	0.000133727	-5.85827e-05	-9.38294e-05	-1.85964e-06	-3.44507e-06	-0.000152923	-8.57212e-05	-1.75721e-05	-6.10847e-05	-9.29826e-05	2.62662e-05	-2.29671e-05	-3.22487e-05	5.25982e-06	0.000126051	8.4958e-05	-4.51958e-05	5.62504e-05	1.36247e-05	-0.000192185	-2.14054e-05	1.1482e-06	-7.40269e-05	6.97399e-05	-0.000146782	-2.79769e-05	-0.000113654	-4.73038e-05	0.000144521	-5.34546e-05	3.21712e-05	-8.2516e-06	4.16218e-05	-5.03918e-05	-0.000120871	-4.13644e-05	-3.09226e-05	-2.55392e-06	-1.08077e-05
5.22251e-05	2.00197e-05	0.000108167	-1.92611e-05	3.43107e-05	-9.8045e-06	-4.22338e-05	9.29919e-05	-3.95205e-05	-9.36573e-05	-1.28883e-05	5.89708e-05	0.000149859	-0.000127664	8.20353e-05	0.000106407	-1.36211e-05	0.000125728	-8.52073e-05	-0.000166359	5.44196e-05	-1.67315e-05	-0.000100145	0.00019241	0.00011296	0.000140835	0.000139828	-7.65708e-05	-7.25893e-05	-7.34286e-05	3.60826e-05	6.97894e-05	-1.78391e-05	6.83252e-05	5.57071e-05	1.68179e-05	4.14314e-06	-8.68091e-06	2.0799e-05	-3.67341e-05	5.34848e-05	-3.07983e-05	2.31796e-05	5.5436e-05	5.08566e-06	-7.38857e-05	-9.92953e-06	-6.38847e-05	4.6243e-05	5.12262e-05
7.15925e-05	4.69292e-05	-6.91405e-05	7.63422e-05	8.34165e-05	-1.68346e-06	3.21257e-05	-6.82599e-05	-0.000121374	-5.57563e-05	-9.34164e-05	4.88883e-05	-3.3546e-05	-8.15706e-06	8.80018e-06	-6.06103e-05	-3.08278e-05	-0.000104102	-5.74827e-05	-4.56593e-05	-0.000134898	0.000148936	-0.000137798	1.79031e-05	-2.26108e-05	-9.63982e-05	-1.75889e-05	-0.000151294	6.84322e-05	-7.7056e-05	-2.74276e-06	7.66403e-05	-6.75866e-05	-1.88989e-05	-5.38796e-06	0.000114136	2.91522e-05	6.7701e-05	-2.89363e-05	5.30712e-05	-2.85562e-05	-9.64868e-05	5.39609e-05	-7.90731e-05	1.77152e-05	-4.79722e-05	-3.01522e-05	-8.60688e-05	-4.32425e-05	-4.18007e-05
0.00012564	-4.23365e-05	1.3124e-06	-1.58849e-05	-8.24569e-06	2.11996e-05	-0.000103696	-6.64392e-05	-0.000181273	0.000214279	6.5965e-05	2.52603e-05	-8.28257e-05	-5.61683e-05	1.98428e-05	4.86769e-05	9.64072e-05	1.93817e-07	0.000120735	-2.55798e-05	-0.000179636	2.32668e-05	-0.000104599	0.000158256	-0.000212655	-1.58547e-05	9.54487e-05	-5.92118e-05	-0.000100702	-0.000111911	-0.000131581	-0.000106124	0.000165805	-2.51035e-05	0.000124348	4.90719e-06	-3.91097e-05	3.34078e-05	-6.48728e-05	8.52469e-05	0.000166729	3.09694e-05	5.93745e-05	2.34037e-06	-7.53048e-05	-8.23683e-05	1.31656e-07	-0.000132312	-1.9123e-05	-9.43687e-05
-9.09628e-06	-0.000129443	-6.36289e-05	-7.93069e-06	4.03672e-05	5.99642e-05	5.54287e-05	0.000198923	-9.0303e-06	7.6728e-05	3.06132e-05	6.2632e-05	-3.87793e-06	-5.86896e-05	-0.00012044	0.000105724	7.5746e-05	9.14588e-05	-0.000121416	2.66643e-05	-0.000104374	-5.44429e-05	0.000164587	0.000207333	3.48655e-07	1.12937e-05	0.000168257	-4.13165e-05	-2.21123e-05	2.94461e-05	5.51515e-05	-3.78546e-05	0.000124207	9.38647e-05	0.00011369	-1.65859e-05	-2.78718e-05	6.4758e-05	1.02823e-05	8.33472e-06	-1.56838e-05	0.000111729	0.000161516	1.61826e-05	-3.80727e-05	7.88682e-05	-7.42426e-05	4.12606e-05	-2.7377e-05	4.79194e-05
6.73916e-06	-1.86416e-05	-0.0001204	1.88805e-05	9.47136e-05	8.49641e-05	-5.46232e-05	-4.36746e-05	-0.000212265	-6.84283e-05	-3.35666e-05	0.000119075	8.28132e-05	-7.28088e-05	8.04402e-06	-0.000131094	-9.43607e-05	-0.000129735	3.72858e-05	6.29498e-05	4.70334e-05	-0.000149466	3.28211e-05	-4.44871e-05	5.11498e-05	3.61317e-05	-5.51969e-06	-1.51028e-05	2.80604e-05	-5.01104e-05	-8.10273e-05	6.30297e-05	0.000120841	8.49884e-06	9.99148e-05	8.14071e-05	-0.000177615	-8.68201e-05	0.000126281	-1.33184e-05	-5.10002e-06	-0.000155698	5.05493e-05	3.12792e-05	-1.37712e-05	0.00022413	-8.75596e-05	-4.01926e-05	-7.02968e-06	9.77966e-06
-0.000125714	-1.25384e-05	0.00013688	-0.000217564	8.55079e-05	8.24509e-06	-0.000111723	8.6417e-05	7.19432e-05	4.63129e-05	8.4289e-05	-2.21602e-05	9.83079e-06	-5.4538e-05	6.55857e-05	-0.000100433	-3.86596e-05	-4.60305e-05	-0.000110751	-2.09716e-05	1.72633e-05	1.16532e-07	-0.000162491	-2.26861e-07	5.10871e-05	4.3397e-07	1.14694e-05	-0.000100008	-4.28493e-05	0.000112062	4.6572e-05	8.22953e-05	-9.94169e-05	-0.00014363	4.6207e-06	7.69212e-05	7.89486e-06	-5.91198e-05	-0.000109762	-6.49204e-05	-0.000156461	-0.000128986	-0.00017257	2.83803e-07	-5.22008e-05	-6.20862e-05	-3.06687e-05	-0.000113772	-0.000118208	-9.19654e-05
8.44233e-06	0.000123935	-1.29482e-05	7.48231e-06	8.16501e-05	-3.6151e-05	4.18881e-05	0.000224061	0.000121741	-1.23601e-05	-1.95066e-05	-1.81323e-05	-5.71689e-05	-0.000118135	5.8598e-05	8.03705e-06	3.83815e-05	8.85433e-05	7.50034e-06	0.000141011	-7.3871e-05	7.38288e-05	-2.30876e-05	0.000143147	2.03235e-05	0.000125788	-3.68142e-05	2.11046e-05	9.11809e-05	2.4369e-05	-8.84785e-05	-3.94016e-05	5.06832e-06	-1.52854e-05	6.68308e-05	5.0101e-05	4.59423e-05	-2.31292e-05	3.18503e-05	5.7487e-05	-1.37712e-06	-2.42662e-05	-1.95504e-05	-4.13309e-05	0.000141374	5.74898e-05	5.52846e-05	3.82321e-05	-8.33973e-05	-5.12233e-05
0.000149717	-7.49536e-05	-1.79027e-05	-0.000111671	-0.000128383	0.000156939	-8.7042e-05	-8.83654e-05	6.83597e-06	7.78958e-05	0.000146803	7.11761e-05	-8.60329e-05	-5.83178e-05	-4.5404e-05	4.03392e-05	5.24083e-05	7.33517e-05	9.39839e-05	-4.53155e-05	1.8246e-05	-2.46661e-05	-3.62665e-05	3.52818e-05	8.91032e-05	-0.000126499	-0.000107696	3.29473e-05	6.95053e-05	-7.06328e-05	-1.24909e-05	4.41479e-05	-6.93662e-05	4.52377e-05	-8.35717e-05	-9.97571e-05	-1.02181e-05	-2.45501e-05	-1.59678e-05	-7.69512e-05	2.15307e-06	-9.07755e-06	-6.15077e-05	-2.19309e-05	-5.96503e-05	6.80085e-05	-1.65433e-05	-8.40177e-05	-1.44011e-05	6.54253e-05
2.27215e-05	-5.43478e-05	-5.9342e-05	3.96626e-06	-2.54855e-05	0.000185007	6.23897e-05	-5.16689e-05	-1.81802e-05	2.2275e-05	8.00381e-05	4.20667e-05	-6.38961e-05	-3.15533e-05	0.000106299	-8.27393e-05	-5.52783e-05	-7.45571e-05	0.000153426	-9.91136e-05	-4.38559e-05	-6.34497e-05	-4.21297e-05	3.57457e-05	-0.000103636	-1.46441e-05	0.000130053	7.89862e-05	0.000251068	-6.05734e-05	-3.02511e-05	4.10364e-05	7.2269e-05	-7.34081e-05	0.000119168	6.61299e-05	-8.23622e-05	1.01511e-05	-4.38526e-05	8.14695e-06	0.00021608	-2.75866e-05	-2.15502e-05	-0.000141324	-1.73366e-05	5.47043e-05	-6.86424e-06	-0.000113325	6.59829e-05	-0.000115453
7.21196e-05	3.60309e-05	7.62375e-05	8.08108e-05	6.61924e-05	9.02233e-05	0.000222091	7.13895e-05	2.96871e-05	7.29952e-05	-0.000105432	3.73668e-05	7.33357e-05	-0.000125512	6.15456e-05	-1.90845e-05	-5.16871e-05	-1.19566e-05	-1.09892e-05	-4.61476e-05	-5.54049e-05	-5.17533e-05	3.11992e-05	4.12162e-05	-3.59734e-05	-6.61987e-05	4.81752e-06	4.95381e-05	6.00838e-06	1.21388e-05	-1.03461e-05	4.35778e-05	-3.6192e-05	-3.07899e-05	3.671e-05	-2.65637e-05	0.000205452	-4.70249e-05	-0.000122551	0.000162115	-2.35108e-05	-9.70806e-05	-2.14284e-05	-4.29837e-06	1.02486e-05	0.000134937	-4.52662e-05	3.2482e-05	6.54196e-05	8.29338e-07
5.57893e-08	2.05581e-05	0.000150098	7.12078e-05	7.87399e-05	-3.72818e-05	0.000116831	0.000139552	-8.16088e-05	6.05442e-05	-0.000163004	3.07751e-05	-4.14738e-06	0.000229882	-8.99342e-05	5.17627e-05	3.08669e-05	2.25541e-05	7.94797e-05	-2.58043e-05	7.07669e-06	-2.80745e-06	4.95348e-05	-2.23398e-05	-1.31802e-05	4.92685e-05	-1.32078e-05	0.000117891	1.7426e-05	-5.70543e-05	5.41185e-05	3.99246e-05	3.512e-05	8.62673e-05	8.17679e-05	2.24422e-06	9.52847e-05	2.14326e-05	-1.06351e-05	-4.43722e-05	-7.32562e-07	-0.00011908	8.32042e-05	-0.000100576	-2.06383e-05	6.48012e-05	-6.34111e-05	4.22865e-05	2.10283e-05	-5.57824e-05
-0.000169842	-4.81124e-05	-0.000125171	-7.54684e-05	-2.86648e-05	0.000131591	-8.04306e-05	-2.04241e-05	-1.89658e-05	-6.45589e-05	0.000150526	-8.45571e-06	4.08078e-05	0.000140722	3.82532e-05	2.37733e-05	-0.000134796	-0.000159626	-3.23785e-05	-0.000125906	1.49821e-05	-0.000146654	-1.01363e-05	-3.27426e-05	2.68965e-05	8.70494e-06	-3.13546e-05	-2.11009e-05	-0.000181824	-7.42376e-05	3.65967e-05	-0.000137863	4.78535e-05	-2.31884e-05	7.45155e-05	-7.01425e-05	-8.39211e-05	-2.37643e-05	6.9399e-05	-7.93372e-05	4.51723e-05	-3.37933e-06	1.66161e-05	-1.7289e-05	6.10839e-05	-6.91263e-05	-0.000121336	1.38381e-05	1.01464e-05	-4.36454e-05
-0.000162431	-4.37415e-05	-4.26553e-05	-1.49341e-05	5.92075e-06	-4.15628e-05	3.74279e-05	5.02369e-05	6.78898e-05	4.74806e-06	1.49916e-05	-8.11189e-05	0.000131538	-1.2475e-05	8.70472e-05	1.30447e-05	-0.00016951	5.87157e-06	8.84304e-06	-9.88923e-05	-1.17342e-05	-0.000105583	0.000178093	3.56959e-05	-1.72108e-06	-2.20689e-06	-8.85551e-05	-3.34018e-05	-3.56878e-05	6.51773e-05	-4.70237e-05	-3.76055e-05	1.9479e-05	-0.000126513	4.96436e-05	-0.000127858	-6.78123e-06	-1.23691e-05	1.94832e-05	2.0309e-06	2.65059e-05	6.90193e-05	-4.91648e-05	-6.29805e-06	-2.21842e-05	3.89642e-05	-8.2383e-05	6.6091e-05	7.52521e-05	6.94512e-05
-0.000104894	-5.22893e-05	5.4157e-05	-4.49701e-05	-9.96462e-05	-0.000118974	2.45961e-05	5.64053e-05	3.74427e-05	-6.64135e-05	-1.54126e-05	-6.63573e-05	-2.0782e-05	-3.94965e-05	-3.29512e-05	-0.000112835	-5.25494e-05	0.000104944	-0.000132446	-3.92636e-05	1.60038e-06	3.90838e-05	-9.56612e-05	8.22006e-05	1.96654e-05	-4.66017e-05	7.30954e-05	4.1387e-05	3.05e-06	-3.80468e-05	-3.70629e-05	-0.000105191	-3.93299e-05	-7.33875e-05	7.68261e-05	-6.93811e-05	5.24689e-05	8.40182e-06	-9.23621e-05	-8.04382e-06	0.000164712	4.3686e-05	-4.41981e-06	-8.72161e-06	5.06812e-05	-6.5491e-05	-5.63399e-05	-1.48929e-06	6.01467e-05	1.12525e-05
-0.000121258	2.27984e-05	-3.20837e-05	-1.80312e-05	4.97653e-05	-0.000103859	-0.000127467	4.83688e-05	-1.78421e-05	-0.000178752	-3.37092e-05	-2.37864e-05	5.61605e-05	-0.000119625	5.40643e-05	5.20136e-05	3.30315e-05	-1.2023e-06	4.17336e-05	6.01056e-06	9.89673e-05	1.97406e-05	-8.58763e-05	-7.41202e-06	8.91355e-05	-1.07705e-05	-3.97747e-05	0.000172563	-9.92005e-05	1.78792e-05	-3.36382e-05	1.58568e-05	6.15121e-06	-0.000102835	3.56975e-05	-0.00010245	-0.00015309	8.38278e-05	-4.43751e-05	-7.30429e-05	2.54621e-05	6.42768e-05	3.62556e-05	-9.84158e-08	5.68256e-05	7.15766e-05	4.4569e-05	1.26148e-05	4.71698e-05	-2.31522e-05
-0.000126424	-6.15146e-05	-0.000180027	-1.62624e-05	6.54867e-06	-7.49619e-05	-8.80411e-06	-5.33984e-05	0.000104695	-0.000187659	7.55307e-05	-0.000110536	-1.82495e-05	-9.7679e-05	4.91981e-05	5.0551e-05	-5.31384e-06	-9.01157e-05	-7.17354e-05	-3.21198e-05	5.76716e-06	0.000169596	1.34619e-06	4.61157e-05	-0.000170641	0.000236274	-7.68312e-05	-8.7114e-05	-0.000159613	-5.13631e-05	-9.77882e-05	-6.10917e-05	-4.37314e-06	-4.89831e-05	4.72097e-05	-0.000162812	-2.69383e-05	-8.59458e-06	-8.72946e-05	-1.76335e-06	-3.50878e-05	4.65078e-05	9.88234e-06	-5.7672e-05	-2.64256e-05	4.83369e-06	0.000140582	-2.2452e-05	3.10697e-05	2.96699e-05
-0.000135535	3.28856e-05	-9.51048e-05	5.82448e-06	-2.47448e-05	0.000194864	0.000158911	0.000120192	-7.8297e-05	1.53445e-05	8.40189e-05	-9.42889e-05	7.52128e-07	-1.50071e-06	0.000137665	7.45914e-05	-3.74606e-05	-5.42793e-05	5.66791e-05	9.19938e-05	-2.26386e-06	-0.000130669	1.58038e-06	-0.000149212	2.37165e-05	0.000154374	-5.09262e-05	5.85276e-05	-0.000101456	-6.20151e-05	3.59902e-05	-7.2036e-05	5.66438e-05	1.97145e-05	2.49504e-05	-3.67512e-05	2.29598e-05	-0.000100936	0.000108903	-3.27837e-05	-3.31886e-05	0.000132734	-4.68869e-05	1.7459e-05	-3.22343e-05	-6.60865e-05	2.37994e-05	-8.16544e-05	-3.95192e-07	-3.23302e-06
-1.06131e-05	7.33119e-05	-1.02816e-05	-7.59706e-05	0.000117176	7.74767e-05	5.70316e-05	-0.000113701	-0.000184512	-5.52895e-05	0.000138882	-4.71347e-05	-1.08239e-05	0.000129725	6.24142e-05	-5.07522e-05	-3.22901e-05	-5.35908e-05	0.000107514	5.2943e-05	-2.51607e-05	-6.89865e-05	-6.48324e-05	-6.28677e-05	2.19588e-05	-0.000116349	-8.36829e-05	-9.05495e-06	0.000113511	-4.01298e-05	8.14342e-05	6.38784e-05	0.000169476	8.59415e-05	-4.75778e-05	-1.55787e-05	3.21004e-05	-8.06012e-05	-3.6397e-07	0.000134209	-1.96187e-05	-1.35139e-05	6.80763e-05	5.06955e-06	5.3883e-05	5.69486e-06	3.70865e-05	-1.35498e-05	-5.08269e-06	-8.04853e-05
-4.78697e-05	6.80506e-05	0.000128687	4.4546e-05	3.32387e-05	-7.94831e-05	2.84802e-05	-0.000204015	3.87629e-05	-0.000106851	0.000109593	-4.76481e-05	4.45414e-05	-1.93487e-05	4.52017e-05	0.000159416	-6.73145e-05	3.82338e-05	-0.000131278	5.76496e-05	-0.000102826	-0.000110743	0.000189294	-4.94281e-05	5.74316e-05	-2.59361e-05	-9.44721e-05	1.76871e-05	2.58125e-05	-6.80295e-05	0.000150839	0.000114806	3.73119e-05	5.9336e-06	2.52422e-05	3.03525e-05	-2.34308e-05	-7.22071e-05	-3.17179e-05	9.85539e-05	-7.97068e-05	3.27799e-05	-2.16064e-05	-4.43483e-05	-5.83806e-05	6.88633e-06	-2.26268e-05	4.03337e-05	-2.86133e-05	-5.95396e-05
-5.91599e-05	0.000122627	-0.00017238	4.72649e-05	-3.14322e-05	0.000110433	-5.3424e-05	3.33192e-05	2.50716e-06	-0.00014704	0.000142282	5.45364e-05	4.53185e-05	0.000172577	-0.000106615	-5.66318e-05	-7.91098e-05	0.000129081	-0.000100139	-2.56671e-05	-4.60612e-05	7.27059e-06	0.000119406	3.84801e-05	2.47063e-05	-1.65742e-05	3.26371e-05	0.000112596	-5.83359e-05	-4.4782e-05	-5.34206e-06	-2.58021e-05	-7.78327e-05	1.65532e-05	0.000120262	-3.38892e-05	-0.000105272	7.19503e-06	7.26898e-06	-7.66115e-05	1.00664e-05	-2.82889e-05	-0.00011756	7.82459e-05	4.39619e-05	5.32752e-05	0.000133374	-2.73855e-05	-3.36427e-05	-4.70843e-05
-8.25372e-05	4.04627e-06	0.000127339	0.000160438	-4.52824e-05	5.4804e-05	7.11579e-05	-2.51722e-05	-3.02917e-05	2.01405e-06	1.10253e-05	0.000133287	0.000133249	7.53509e-06	1.05588e-05	-5.95024e-05	4.32415e-05	-7.00897e-05	9.66141e-06	-2.83755e-05	-5.85212e-05	-7.08959e-06	0.000144645	8.25657e-05	8.82978e-05	-3.61388e-05	1.93683e-05	0.000105773	1.84736e-05	1.58151e-05	4.69824e-05	2.29786e-05	3.65259e-05	-4.14971e-05	7.10274e-05	-0.000161957	1.91606e-05	5.43351e-05	-3.71508e-06	2.78881e-05	0.000111219	-7.55038e-05	-8.36222e-06	0.000116456	1.39287e-05	1.35819e-05	7.41108e-06	5.00073e-05	2.62605e-05	6.62324e-07
-1.32956e-05	-5.04547e-05	-6.70504e-05	3.25069e-05	1.79588e-05	0.000137036	0.000176095	-0.000124629	-8.01622e-05	-8.72006e-05	8.20534e-05	2.68014e-05	1.87475e-05	0.000126712	-7.25202e-05	-4.53093e-05	-5.11811e-07	-6.6885e-06	-3.14661e-05	0.000103765	-6.31755e-05	4.70867e-05	5.8165e-05	-5.06273e-05	-6.36135e-06	2.13287e-05	2.41828e-05	6.63814e-05	-1.81753e-05	5.62983e-06	2.04515e-06	-4.64709e-05	5.67542e-05	3.78085e-05	-7.74492e-07	-2.24966e-05	5.64105e-05	-5.49863e-05	-0.000131442	0.000112699	4.62777e-05	-8.5569e-05	0.000113777	6.36085e-05	5.36366e-05	-9.06508e-05	3.95777e-05	-0.000188808	-0.000101488	-0.000104747
-5.50614e-05	-7.82395e-05	3.75982e-05	0.00012686	-2.23714e-05	-9.61016e-05	6.41123e-05	-2.5426e-05	-8.66031e-05	-8.52051e-05	0.000115298	-1.2376e-05	-0.000116061	-4.54699e-05	-0.00012753	-5.68051e-05	-1.35609e-05	9.8675e-05	7.72745e-05	3.21651e-05	-7.65206e-05	0.000159358	0.00013461	9.14226e-05	-5.19968e-05	3.35173e-05	-7.44114e-05	0.000131265	8.67206e-05	-3.97043e-05	0.000124901	7.28405e-05	1.37675e-05	7.07754e-05	-9.27917e-05	7.96591e-05	7.12588e-05	-5.11193e-05	-0.000125325	3.58895e-05	0.000102213	-7.19035e-05	3.96714e-05	-5.33039e-05	3.06408e-05	3.3412e-05	-0.00014691	7.60395e-05	5.49996e-05	-5.28731e-05
2.26226e-05	2.7738e-05	-3.57971e-06	-4.1713e-06	5.01161e-05	-8.1033e-05	2.82701e-06	4.63781e-05	-4.42852e-05	0.000109394	-2.37886e-05	3.99955e-05	3.10468e-05	4.47329e-05	4.18972e-05	-8.24524e-06	6.05102e-05	-6.68189e-05	-4.13787e-05	1.09604e-05	-5.03555e-05	4.80084e-05	-0.000144553	-5.004e-05	-3.83925e-05	5.53982e-05	7.16023e-05	0.000166341	-4.29983e-05	-6.1848e-05	5.0257e-05	-9.45235e-05	1.0432e-05	-1.83773e-05	-5.74931e-05	-1.06823e-05	1.75394e-05	-3.6145e-05	-3.00698e-05	4.92492e-05	-6.63388e-05	9.41359e-06	2.33599e-05	-1.20144e-05	-5.96796e-05	-1.55791e-05	-8.80998e-05	7.02806e-05	-3.98497e-06	7.7619e-06
5.17747e-05	4.08704e-05	3.17555e-05	-4.87693e-05	3.48383e-06	6.49078e-05	7.36894e-05	-4.63732e-05	-6.26535e-05	-6.51055e-05	0.00010894	-2.52331e-05	6.66618e-05	-3.82889e-05	-1.68358e-07	-0.000158572	-4.32529e-05	-4.68114e-05	-7.60469e-06	-6.84059e-05	5.69796e-05	-2.146e-05	9.2445e-05	5.18244e-05	4.72203e-05	1.33047e-05	-4.17328e-05	-1.71375e-05	-3.01035e-05	-2.58295e-05	-2.64658e-05	9.12929e-06	-9.97645e-05	-0.00011215	4.09886e-05	-0.000139975	3.49393e-05	7.19216e-05	-1.41752e-06	4.17152e-05	3.16507e-05	-2.77688e-05	8.94377e-06	4.1595e-05	4.86037e-05	-2.02157e-05	-8.90564e-05	4.32905e-05	-2.81627e-05	5.5868e-05
3.17409e-06	-2.81588e-05	1.16708e-05	-6.17943e-05	-9.78698e-05	4.29876e-05	9.80803e-06	-0.000185682	1.49586e-05	1.56186e-05	4.00233e-05	-2.10412e-05	-5.39736e-05	-2.74108e-06	6.0282e-05	0.000109893	-7.44355e-05	-0.000151303	-8.44e-05	7.546e-07	8.1463e-05	-0.000144969	-6.04345e-05	8.09489e-07	5.88361e-05	2.66234e-05	-7.13451e-05	4.93702e-05	-8.94105e-05	-0.000170481	-5.13996e-05	8.84717e-06	-5.17074e-05	-0.000178446	0.00013053	2.70474e-05	8.5691e-05	-0.000155862	-4.63748e-05	6.31937e-06	-3.37361e-05	-1.7508e-05	5.89519e-05	-1.28498e-05	-9.59728e-05	8.78135e-06	4.93526e-05	-4.55374e-05	2.64686e-05	-0.000107817
-7.77699e-05	8.31791e-07	-3.58575e-05	4.3996e-05	-2.3788e-05	-6.67451e-05	4.4284e-05	0.000132414	5.77412e-05	-7.31949e-05	-1.66386e-05	6.1637e-05	-7.0608e-05	-4.60586e-05	-9.86895e-05	-7.71568e-05	4.71731e-05	-5.68887e-05	-0.000120198	4.27721e-05	-9.43446e-06	-4.81234e-05	5.74513e-05	0.000108312	2.01213e-05	-4.7502e-05	-0.000127662	6.79406e-06	0.000116382	-8.19203e-05	2.64236e-05	-7.79967e-05	-6.41766e-06	-3.01576e-05	5.62207e-05	7.43375e-05	-3.76321e-05	-4.92212e-05	-6.56087e-05	7.40003e-05	-5.98722e-05	-7.53021e-05	4.34709e-05	0.000100995	-2.64106e-05	3.77698e-05	-4.745e-05	-0.000104473	6.86949e-05	6.81921e-05
-1.96055e-05	-3.5958e-05	7.65485e-07	-4.55808e-05	-1.95235e-05	-7.00211e-05	-9.62933e-05	-8.65659e-05	2.28964e-05	-0.00012448	-0.000139857	-5.91235e-05	4.27739e-05	-6.19372e-05	2.89774e-05	3.38558e-05	1.74332e-05	-1.12085e-05	3.45543e-05	1.58834e-05	-1.66931e-05	-8.66008e-05	0.000126462	-0.000113171	3.78327e-05	-4.56548e-05	-1.16288e-05	2.12206e-05	-5.51859e-05	-9.65007e-05	-4.98908e-05	-1.01823e-05	-0.000113714	-5.03656e-05	-5.78828e-07	3.64286e-05	-5.8069e-05	-2.22468e-05	-2.82521e-05	6.90834e-05	-9.83137e-05	-3.38911e-05	-0.000101649	-0.00014647	-7.23028e-05	1.08834e-05	-3.80451e-05	-0.000117856	-4.49407e-05	7.84927e-06
7.13446e-05	5.38347e-05	-0.000105241	-7.34183e-05	-3.58544e-05	2.5794e-05	9.0456e-05	6.43365e-05	-5.73866e-05	6.56923e-05	-2.56115e-05	0.000126474	-1.98665e-05	6.79681e-05	-3.90337e-05	-4.14443e-05	-2.5958e-05	-8.08476e-05	-1.9063e-05	8.12332e-05	0.00016871	0.000286273	7.67294e-05	2.26068e-05	2.20771e-05	-3.11996e-05	-6.49295e-05	6.55867e-05	-6.07952e-05	-7.56528e-05	3.15173e-05	-0.000109929	-0.000133348	-3.79239e-05	0.000143142	3.09262e-05	-6.00292e-05	-0.00011727	-6.32356e-05	-8.13063e-06	-6.94635e-05	7.93795e-05	0.000123805	9.30423e-06	0.000101965	1.53757e-05	-7.63182e-07	6.88349e-06	1.57962e-05	-8.44498e-05
0.00014178	-4.41923e-06	6.91969e-05	2.98929e-06	-1.81884e-05	9.8718e-05	0.000155248	-3.09295e-05	0.000129084	-9.9241e-05	-6.23619e-06	-0.000153084	-7.90071e-05	0.00012195	-4.47453e-05	-5.13522e-05	-0.000124152	0.000100027	8.96625e-05	-0.000104927	2.89215e-05	5.06733e-06	-6.55334e-05	6.1956e-05	-2.81721e-05	-6.27448e-05	4.08865e-05	-2.6705e-05	-5.75073e-05	-1.11886e-05	7.9078e-05	3.72157e-06	-5.84374e-05	8.60845e-06	-3.18535e-05	4.97731e-05	-2.44936e-05	-3.20705e-05	-3.90041e-05	8.5055e-05	-5.7216e-05	6.95759e-05	-0.000108134	-5.09399e-06	-4.13373e-05	-4.87867e-05	-1.47372e-05	7.01962e-06	-9.55717e-05	0.000155668
5.78072e-05	6.76687e-05	0.000152073	0.000102941	7.09548e-05	0.000304791	8.73074e-05	2.24306e-05	5.73944e-05	4.69943e-05	1.59857e-06	-3.37176e-05	7.02446e-05	0.000108328	6.0836e-05	3.96083e-05	6.54005e-05	7.16215e-05	-0.000154378	7.52649e-05	-8.64243e-05	4.03006e-05	5.72701e-06	0.000213254	-9.51082e-05	-4.77002e-05	0.00012005	2.96777e-05	6.53387e-05	-2.23147e-06	0.000113398	-1.77324e-05	0.000126989	-4.67033e-05	-1.8671e-05	8.69913e-05	8.98171e-05	-2.8285e-05	4.00241e-05	5.12559e-05	3.88858e-05	0.000108646	-1.74807e-05	-9.26095e-06	0.000132194	0.000152907	-2.40497e-05	0.00010889	4.43299e-05	-8.54328e-05
-6.27799e-06	8.95975e-05	0.000140315	7.29987e-05	-1.14952e-05	1.71499e-05	7.54657e-05	8.19675e-05	4.0122e-05	0.000113805	-2.88275e-05	-0.000166226	-0.000175781	-6.27256e-05	-0.000125955	5.52446e-05	9.14022e-06	-2.51184e-05	-2.18708e-05	0.000149271	-5.28738e-05	8.76375e-05	-2.4092e-05	0.000112105	-9.2087e-05	3.55631e-06	0.000144395	-0.000110371	8.71372e-06	2.64109e-05	8.62236e-05	-8.02067e-05	3.44285e-05	2.30711e-06	-9.43895e-05	2.19022e-05	5.08383e-05	0.000141308	-1.95657e-05	-9.9243e-06	5.67088e-06	1.81957e-05	-5.04011e-05	4.5842e-05	-2.2577e-05	8.88841e-06	8.9201e-05	3.35734e-05	-6.77937e-06	0.000112052
-5.55043e-06	-0.000137349	-0.00012763	3.9397e-05	-2.40414e-05	8.15518e-05	-0.000101655	-4.59021e-05	-3.65512e-05	-2.65509e-05	1.18236e-05	0.000149462	0.000105747	4.9453e-05	-0.000106642	4.5254e-05	7.03178e-05	-6.50997e-05	-6.49027e-05	5.01173e-05	-5.147e-05	-3.40001e-05	-3.06605e-05	-0.000114806	-7.0666e-06	-1.21007e-05	0.0001399	8.60762e-05	-1.57523e-05	3.306e-06	0.000150919	9.26604e-06	-4.31107e-06	0.000118655	1.68901e-05	5.37527e-05	3.46853e-05	6.31841e-05	-7.97297e-05	-2.49267e-05	1.92857e-05	-4.79094e-05	5.70939e-05	2.63659e-06	3.20848e-05	0.000103792	2.21908e-05	-0.000101498	0.000101405	-6.82145e-05
-8.79797e-05	4.26048e-06	-0.000209332	9.52056e-05	2.93425e-05	8.05909e-05	4.32971e-05	3.7905e-05	0.000104625	9.61216e-05	9.70944e-05	-1.54412e-05	0.000169132	3.66104e-05	7.09859e-06	0.000116128	5.46557e-05	3.58376e-05	-7.04421e-05	-8.75463e-05	-5.36905e-05	3.72172e-05	0.000146211	-9.02467e-05	6.13851e-05	0.000144887	3.68618e-05	4.82159e-05	2.77545e-06	8.43584e-05	-1.67915e-05	0.000106498	5.87136e-05	0.000144073	0.000105645	0.000123515	-1.34829e-05	-9.00941e-05	1.54402e-05	-3.70987e-05	-4.36284e-05	-2.50649e-06	0.000121478	0.000101404	-1.48542e-05	-2.67884e-06	1.00387e-05	3.39254e-06	-3.52028e-05	-8.81481e-05
0.000104559	-0.000115136	-5.13516e-05	3.87528e-05	3.07204e-05	-4.72853e-05	-0.000141744	-6.97977e-05	-1.91677e-05	0.000119951	-3.04164e-06	8.32112e-06	-2.71304e-06	-5.55041e-05	4.02699e-05	0.000106531	-6.92043e-05	5.74764e-05	-1.87892e-06	1.8339e-05	-6.88078e-05	-2.62212e-05	4.03642e-05	5.53957e-05	-1.555e-05	-1.78459e-05	-4.05612e-05	7.78499e-05	-1.67291e-05	0.000105758	-2.78714e-05	5.87877e-05	-7.25867e-05	-4.5893e-05	-5.49229e-05	9.86021e-05	9.46287e-05	-3.07721e-05	5.66826e-05	5.46144e-05	-8.77524e-06	-9.43542e-05	2.97733e-05	3.71326e-05	0.00015752	-3.62034e-05	-3.9728e-05	1.36963e-05	-0.000212376	-9.38941e-05
5.15098e-05	6.44399e-05	-0.000110958	5.24576e-05	-7.41176e-06	-7.76447e-05	-7.03506e-06	3.22784e-05	-6.97711e-05	-0.00010931	-7.95332e-05	-3.44003e-05	-4.4001e-05	-1.95719e-06	0.000162716	-8.21253e-05	8.83909e-05	7.23108e-05	-9.54194e-05	2.57363e-05	3.98993e-05	5.74398e-05	3.78672e-06	-5.30056e-05	6.13931e-06	-4.45805e-05	-4.86319e-05	-0.000124928	-0.000154159	-0.000145444	0.000101308	8.83995e-05	-4.03575e-05	3.91701e-05	-5.67586e-05	-6.02392e-05	2.17703e-05	2.53225e-05	-0.000119482	-4.67691e-06	-7.36223e-05	2.26988e-05	1.92508e-08	-3.09284e-05	3.92469e-05	3.22182e-06	0.000164564	-8.39799e-05	-4.80394e-05	1.08408e-05
3.57541e-05	5.10489e-05	4.15684e-05	-4.25576e-05	2.24027e-05	6.76751e-05	9.67097e-05	-5.39735e-05	-7.34371e-05	0.000122562	-0.000175812	-4.46688e-06	-5.01614e-05	0.000182027	-0.000191411	-0.000111532	7.46172e-05	3.62951e-05	8.42255e-05	6.72475e-05	-0.000192293	0.000179134	4.63691e-05	1.45663e-05	3.95279e-05	-7.23811e-05	-2.53865e-05	-0.000135123	-4.0704e-05	-3.05811e-05	-9.42504e-05	4.43004e-05	-6.29859e-06	3.26144e-05	4.59922e-05	-1.22986e-05	0.000103266	-7.60938e-05	5.29907e-05	-1.55431e-05	-4.43376e-05	9.85171e-05	-7.17542e-05	-3.53616e-05	-8.86186e-05	-5.36677e-05	-4.90855e-05	1.18597e-05	-4.93966e-06	0.000147987
-7.52765e-05	0.00014032	9.28697e-05	8.90872e-06	4.37455e-05	-0.000108519	4.26242e-05	-2.55198e-06	-3.56879e-05	-0.000155087	-0.000132544	0.000142591	2.8104e-05	1.53091e-05	-0.00013441	3.16261e-05	8.07696e-06	4.97372e-05	-4.67911e-05	-9.12969e-05	0.000132934	-0.000152277	1.23569e-05	0.000118852	-7.58779e-06	-0.00011759	6.78791e-05	5.27882e-05	-3.33779e-05	7.28944e-05	-0.000100042	-9.83526e-05	2.01622e-05	-3.25593e-05	1.80874e-05	9.30085e-06	-0.000189243	-3.89427e-05	0.000120002	0.000108986	0.000120443	-1.13005e-05	5.05792e-05	-4.31932e-05	1.52087e-05	-0.000123396	-0.000119633	3.42663e-05	-7.95615e-05	-0.000103071
-2.13971e-06	-6.5879e-05	-0.000117454	-6.52784e-05	-1.1721e-05	-5.48528e-05	-0.000127194	4.04772e-05	-4.81426e-05	-7.06637e-05	-2.94702e-05	-4.35374e-05	7.96946e-05	1.62904e-05	4.31312e-05	-5.83701e-05	2.82411e-05	-8.11801e-05	1.78506e-05	-0.000147674	-5.88887e-05	-2.95215e-05	-1.66983e-05	5.56544e-06	0.000196943	0.000148261	-9.59953e-05	-3.77603e-05	6.57779e-06	-1.87871e-05	-0.000110848	-2.89564e-06	2.51155e-05	0.000119291	-6.32206e-05	-7.37546e-05	3.24311e-05	5.6525e-05	8.24431e-05	-2.7471e-05	2.78957e-05	3.76154e-06	-1.43171e-05	0.000154792	7.9227e-05	-0.000139238	-6.51046e-06	-0.000105644	1.44031e-05	-5.24748e-05
1.39591e-05	-4.42889e-05	-0.000187797	2.89471e-05	1.81724e-05	-0.000100359	-0.000255142	-9.40131e-05	-4.76258e-05	-0.000145446	6.43551e-05	4.04537e-05	-0.00013278	-8.54222e-05	6.58987e-05	-0.000268112	5.02336e-05	0.000102549	3.52826e-05	-0.000145025	0.000129103	7.61689e-05	-3.17501e-05	8.60678e-06	-1.33958e-05	6.6771e-05	-7.08127e-05	-6.13002e-05	-9.61424e-05	-7.33781e-06	5.55112e-05	-2.75369e-05	-0.000197827	-1.27759e-05	-2.35512e-05	-5.24219e-05	4.79661e-05	-0.000109833	1.37049e-05	9.83839e-05	-8.05447e-05	-5.29443e-05	-6.31984e-06	-7.0316e-05	5.14321e-05	-5.86558e-06	0.00013254	-1.77359e-05	-0.000106209	5.08453e-05
3.04378e-05	-2.03907e-05	-0.000214489	-9.84172e-05	-5.06512e-05	-0.000132306	6.384e-06	-1.51125e-05	3.2814e-05	-5.97988e-05	8.09245e-05	-1.10356e-05	0.000178027	-8.65685e-05	3.99026e-05	-3.5288e-05	-1.64486e-05	-8.83185e-05	-8.20178e-07	5.5331e-05	6.76989e-05	-3.52203e-06	-6.00659e-05	2.9436e-05	4.85869e-05	-8.71621e-06	-4.47846e-05	0.000148776	0.000192344	9.99403e-06	-8.61646e-05	-0.000173202	-9.08481e-05	-1.7467e-05	5.08927e-05	0.000128667	-7.00403e-05	1.60343e-05	0.000116743	3.88952e-05	5.02702e-05	5.35474e-05	-0.000105856	-8.34779e-05	-6.54794e-05	-4.87832e-05	1.7842e-05	-9.42655e-05	-3.90618e-05	4.73142e-05
1.85279e-05	-6.61146e-05	-4.1942e-05	-6.46394e-05	3.2569e-05	1.42669e-05	-9.29448e-05	-3.67617e-05	-1.32961e-06	0.000171045	9.51892e-05	-3.34269e-05	-0.000154461	-0.000106575	-4.97432e-05	-4.82847e-05	-1.46574e-05	-0.000162561	-2.53821e-05	-7.74115e-07	-7.58246e-05	7.46279e-05	-0.000122883	7.22561e-05	7.52887e-06	-3.82283e-05	1.18383e-05	0.000163983	1.48674e-05	-3.21562e-05	2.27128e-06	-2.50774e-05	-6.73083e-05	-1.26072e-05	4.69115e-05	6.81878e-05	-0.000160106	-1.49307e-06	-0.000125583	-4.88276e-05	5.33747e-05	-6.50227e-05	-2.63075e-06	-0.000121234	-9.52948e-05	-1.65847e-05	4.98801e-05	-4.77613e-06	-0.000117403	-8.74376e-05
-5.04037e-05	2.72778e-06	-0.000106163	2.50179e-06	6.21834e-05	-0.00012831	-7.69623e-06	5.72711e-05	7.96316e-05	-2.06694e-05	0.000114387	-4.98245e-05	-0.000123229	0.000172861	9.29112e-05	-3.26107e-05	-6.17907e-05	-2.38721e-06	-3.30101e-05	-0.000187254	4.41169e-05	0.000104305	1.319e-05	-6.24743e-06	-4.95947e-05	-8.89623e-05	0.000133737	-0.000119237	2.12566e-07	-1.55627e-05	-4.54821e-05	4.75062e-05	-1.85419e-05	7.05057e-05	-2.38824e-05	-6.24293e-05	-5.6629e-05	-9.95705e-05	2.39394e-05	-0.000121713	-0.000138664	1.14029e-05	-6.2354e-05	-2.69751e-05	5.14334e-05	-1.77922e-05	-2.57633e-05	-8.34894e-05	2.92008e-05	-7.88566e-05
1.30462e-05	4.04946e-05	0.000144401	2.14324e-05	3.82132e-05	7.89027e-05	-4.08133e-05	0.000102942	-3.43652e-05	-3.88225e-05	-1.45459e-05	2.36106e-05	-3.58496e-05	-0.000112927	7.62547e-05	-1.09361e-05	-2.63462e-05	3.76631e-05	8.50473e-05	0.000167545	6.10483e-05	-4.2364e-05	-5.59834e-05	0.000109569	-0.000118973	-3.36298e-05	6.0673e-05	-0.000116375	-2.69548e-05	-6.39524e-05	-8.92166e-06	1.58456e-05	9.94653e-05	2.65858e-05	-0.000127724	-6.27868e-05	-3.42322e-05	-7.07851e-05	3.06186e-05	-2.30901e-05	0.00015456	6.65923e-05	8.29279e-05	-4.0792e-06	-7.32714e-05	-2.8139e-05	1.37826e-05	0.000129243	-4.8699e-06	7.1625e-05
2.29898e-05	0.000121568	3.19118e-05	3.65417e-05	8.93695e-05	-0.000110991	0.000116387	-0.000225698	2.56555e-05	-9.8036e-05	0.000125716	-8.43136e-05	-5.23868e-05	8.10742e-05	7.0403e-05	-0.000131421	-1.37818e-05	0.00010099	-1.86821e-05	1.38429e-05	-1.33172e-06	8.36332e-05	-4.66311e-05	5.69246e-05	0.000199621	0.000101909	3.93463e-05	2.0298e-05	-2.12111e-05	-7.71705e-05	-0.000132291	0.000108572	6.70217e-05	6.66833e-05	-1.33563e-05	-4.73181e-05	8.00544e-05	3.77059e-05	1.43509e-05	-7.24362e-06	0.000144595	1.70071e-05	6.27219e-05	-0.000169001	-8.30227e-05	1.59464e-05	-0.000103548	-5.89508e-05	0.000115684	0.000216272
-1.12158e-05	-3.55165e-05	7.63723e-05	-5.5738e-05	-2.50524e-05	0.000154357	7.64344e-05	1.35442e-05	0.000164741	8.74069e-05	7.71107e-05	0.000119564	-0.000132406	-2.8712e-05	-2.28961e-05	9.24374e-06	-9.35661e-06	3.28109e-05	0.000109854	9.6923e-05	0.000113204	0.000167196	4.43129e-05	0.000175349	-4.65878e-05	2.54286e-05	0.000124089	-0.000151063	8.2813e-05	2.52032e-05	5.2422e-05	-4.33222e-05	3.3567e-05	5.43014e-05	6.05322e-05	3.87427e-06	-3.28348e-05	-4.48152e-05	0.000109935	4.47858e-05	5.59134e-05	9.61914e-05	3.2161e-06	1.29609e-05	5.58425e-05	-6.25146e-05	-9.2924e-05	-6.27917e-05	8.98345e-05	-6.0331e-05
-4.12701e-05	-7.98978e-05	-0.00017488	-7.11062e-05	-6.83054e-06	-5.4624e-05	0.000153592	-8.04506e-05	-9.34692e-05	1.98289e-05	-2.14086e-05	-3.49643e-05	-8.58923e-05	-0.000116304	1.57605e-05	-4.60046e-05	-0.000114749	-0.000145123	-5.28544e-05	6.68265e-05	-1.26905e-05	-3.06517e-05	-5.39315e-05	-3.28688e-05	0.000144502	2.52798e-06	0.000150023	7.25549e-05	-2.43554e-05	4.47874e-05	-2.68572e-05	-0.000123804	-1.73144e-05	-4.4332e-05	-6.32177e-05	4.55502e-05	3.42778e-05	-5.07759e-06	-0.000113776	-0.000116844	-5.1292e-05	-5.60636e-05	-5.59494e-08	-1.2729e-05	3.36043e-05	3.69719e-05	-0.000106321	-9.99953e-05	1.74809e-06	-1.25544e-06
-3.6784e-05	-4.13871e-05	-8.08694e-06	2.92794e-05	5.35421e-05	-8.20349e-05	2.94039e-05	6.92276e-05	5.28923e-05	-9.10276e-05	0.000164936	1.84182e-05	2.58265e-05	4.74985e-05	6.9639e-06	1.52277e-05	-1.69943e-06	-0.000104891	-5.2979e-06	1.60875e-05	-4.91972e-05	3.30934e-05	-2.33572e-05	8.72676e-05	6.30467e-05	-6.35267e-05	-5.77141e-06	-3.90775e-05	-2.10203e-05	8.03361e-05	-1.7188e-05	-8.46865e-05	5.14623e-05	2.73748e-06	0.000134681	5.3092e-05	8.94163e-05	0.000119211	-8.86567e-05	6.10723e-05	-4.51746e-05	-6.00284e-05	1.04813e-05	6.45974e-08	1.60959e-05	9.30599e-06	2.75636e-05	-0.000130075	5.02259e-05	1.52787e-05
6.85536e-05	-4.16409e-05	0.000216865	-4.87327e-05	-1.49459e-05	2.3677e-05	0.00010527	8.47844e-05	3.13536e-05	-0.000118043	1.1269e-05	5.27065e-05	-4.85975e-05	0.000123028	-5.71681e-05	-9.12553e-05	-5.01087e-06	4.52184e-05	6.52441e-05	4.55242e-06	3.53683e-05	1.83833e-06	1.98888e-05	4.85345e-05	-5.66196e-05	0.000115627	0.00010262	-5.47073e-05	2.02852e-05	-4.06719e-05	-5.86814e-07	-3.80837e-05	-4.87206e-05	9.26098e-05	-3.63637e-05	4.30752e-06	-0.000119418	4.6693e-05	-5.7599e-05	7.9652e-05	0.000136849	-3.11807e-05	0.000107218	1.62136e-05	6.92207e-05	-2.75011e-05	-6.93647e-05	3.45717e-05	-6.23663e-05	3.74559e-05
8.68465e-05	-6.73922e-05	0.000227071	-7.97765e-05	1.23781e-05	3.27512e-05	-0.000186946	8.0861e-05	5.22308e-05	-5.68051e-05	-3.71849e-05	0.000153947	7.05509e-05	-4.99534e-05	-0.000109853	5.49365e-05	-4.40084e-07	-0.000102466	0.000129702	-1.44715e-05	-2.3539e-05	-6.71352e-05	8.16782e-05	7.68415e-05	4.41582e-05	-3.72787e-06	4.60935e-06	4.27554e-05	0.000113907	-0.000110333	-9.71776e-06	5.33632e-05	-2.0748e-05	0.000119405	6.75926e-05	-0.0002111	3.98169e-05	9.73812e-05	-4.29306e-05	9.57753e-05	9.28034e-06	-5.86391e-05	-0.000143609	-1.3288e-05	3.39287e-06	0.000129649	-2.58051e-05	-9.69388e-07	4.35451e-05	-1.99117e-05
8.82281e-05	2.51144e-05	0.000150772	-6.0172e-05	4.47895e-05	-3.64846e-05	3.84987e-05	5.12417e-05	-0.000176843	-4.49186e-05	0.000109472	3.83132e-05	3.35246e-05	6.51655e-05	-6.85152e-05	0.000118979	-7.7335e-05	0.000123877	-2.27237e-05	-4.02257e-05	4.02116e-05	-7.7787e-05	5.05123e-05	5.13163e-06	-2.29495e-05	6.47069e-05	-4.16739e-05	0.00013774	-2.78073e-05	-8.46911e-05	7.72012e-06	3.15556e-05	-3.6258e-05	0.000110281	4.00938e-05	3.72477e-05	-6.56105e-06	-3.14343e-05	-0.000121658	3.95217e-05	-2.81895e-05	-5.58626e-05	-1.27629e-05	1.35227e-07	5.75991e-05	5.9189e-06	-3.7351e-06	-2.33857e-05	0.000115412	-2.51179e-06
-6.27463e-05	1.6996e-05	5.99366e-05	-2.0545e-05	7.41911e-05	3.2233e-05	9.83049e-05	-9.14404e-05	-4.32472e-05	0.000246491	2.17475e-05	-5.33576e-05	-0.000115981	-9.83047e-05	2.03008e-05	-3.67139e-05	5.58468e-07	-4.64137e-05	2.53786e-05	6.14814e-05	0.000254842	1.67736e-05	9.61899e-05	-0.000107337	-4.33742e-05	9.78183e-05	7.5984e-05	0.000183223	-7.43619e-05	-6.77127e-05	6.38962e-06	6.77477e-05	4.2704e-05	0.000123605	2.07528e-05	-1.89412e-05	4.15496e-05	5.70988e-05	2.98591e-05	0.000101073	-8.2801e-05	8.66017e-06	-9.14292e-05	-5.4181e-05	-1.78129e-05	1.00835e-05	-5.17573e-06	8.25155e-05	4.38251e-05	-2.119e-05
-7.76344e-05	7.27742e-06	3.99411e-05	-9.36506e-05	0.000114665	-6.67735e-05	-0.000115974	4.96082e-05	-0.000195866	8.29603e-06	5.71101e-06	5.85547e-05	-0.000179671	4.25037e-07	-3.25539e-05	0.000116781	0.000132026	-4.01611e-05	0.00015601	7.51619e-05	-7.01912e-05	3.97531e-05	-0.000108806	-0.000116099	-5.97726e-05	0.000230019	4.67197e-05	-1.36173e-05	-4.68169e-05	-9.10616e-05	-6.31634e-05	8.1824e-05	6.97539e-05	-3.28717e-05	1.44777e-05	3.66027e-05	0.000143582	7.19892e-05	-6.1675e-05	0.000149389	-8.95559e-05	1.91836e-05	0.000104352	5.22711e-05	-1.90989e-05	6.15382e-05	0.00011932	-0.000116471	3.78602e-05	-5.41204e-05
-0.000108534	-6.48509e-07	-3.24338e-05	2.23321e-05	3.7873e-05	-6.04502e-06	6.96663e-05	1.55142e-06	-0.000114973	4.82532e-05	0.000277431	3.03085e-05	-2.89416e-05	-0.000184486	6.57209e-05	0.000182365	-2.32105e-06	-3.59126e-06	-6.37717e-05	-7.84609e-05	-3.15075e-05	-0.000120958	-5.27622e-05	-5.77082e-05	0.000198761	1.69594e-05	1.09195e-05	-6.53844e-06	-1.64137e-05	1.33126e-05	-8.17344e-05	7.20057e-05	2.60247e-05	3.56164e-05	0.0002069	0.000154404	-0.000142694	1.65152e-05	-1.05584e-05	2.50098e-05	0.000149735	5.1621e-06	-1.50125e-05	1.70838e-05	-0.000160664	6.41115e-05	-4.00848e-05	2.1433e-05	3.93004e-05	-0.000124005
-1.01272e-05	2.59477e-06	2.2694e-05	5.06922e-05	2.18192e-05	0.000160862	4.70013e-05	-2.39486e-05	0.000131744	-0.000106191	0.000151097	6.57776e-05	3.79049e-05	1.26511e-05	0.000197738	7.1271e-05	-0.000122935	4.90731e-05	-0.000128201	2.38764e-05	-4.78957e-05	1.87187e-05	-5.3258e-05	0.000161413	-5.59637e-05	-0.000125996	-3.47075e-05	7.6691e-06	2.00968e-05	-4.76138e-05	-4.71284e-05	4.93922e-05	-5.21865e-05	-0.000112725	-4.22541e-05	9.22414e-05	1.09095e-05	2.46713e-05	-7.75921e-05	5.57433e-05	2.43614e-05	9.77742e-05	4.28646e-05	-3.73646e-05	-9.38183e-05	5.85676e-05	1.6791e-05	4.96401e-05	5.44952e-05	4.51821e-05
7.64878e-05	-8.44965e-06	2.75615e-05	-6.38318e-05	4.76403e-05	0.000129624	-1.05071e-05	-0.000113885	6.93652e-05	-8.22696e-05	0.00018773	4.82019e-05	0.000137266	0.000103353	0.000123479	9.07283e-05	-2.09663e-05	-0.000111456	-0.000113021	-8.42813e-05	0.00017389	-0.000120301	6.09398e-05	-2.07265e-05	-0.00016249	-9.00673e-05	1.16505e-05	-3.41957e-05	-3.21325e-05	-4.35677e-05	0.000185423	-4.75626e-05	-5.64124e-05	-3.10221e-05	9.44366e-05	7.39882e-05	3.98283e-05	-7.19153e-05	-8.65426e-05	7.0284e-05	6.93764e-05	9.24303e-05	8.399e-05	-0.000238929	-0.0001392	0.000141836	4.42692e-05	-2.9441e-05	9.8462e-05	4.37686e-05
-0.000104527	6.80896e-05	-0.000183405	-8.73141e-06	-4.70179e-06	-0.00011332	-1.14205e-05	-4.60437e-05	-3.08746e-05	8.44039e-05	-1.91229e-05	-0.000141596	5.38041e-05	7.04222e-05	-8.64292e-05	3.43898e-05	4.28189e-05	3.25623e-05	-0.000209711	-1.95871e-05	-0.000147415	-7.4048e-05	-1.49484e-05	5.58832e-05	-0.000171434	-5.63435e-05	9.07466e-05	-0.000144627	-4.43344e-05	-0.000172446	3.87668e-05	2.11577e-05	-1.83482e-06	-2.50444e-05	-2.77526e-05	4.09681e-05	-8.52782e-05	-3.11678e-06	-0.000126475	-1.25578e-06	-0.000115596	-0.000107787	1.00139e-05	1.35937e-05	-5.87466e-05	7.25062e-06	1.5167e-05	0.00011036	-6.77749e-05	4.23844e-06
2.56972e-05	-1.49974e-05	0.000144333	-0.000113079	3.03061e-05	1.04214e-05	0.000141577	-5.55949e-05	-6.73028e-05	2.52286e-05	-0.000131363	-8.94814e-06	-4.99867e-05	7.20283e-05	0.000103199	7.71714e-05	-3.03767e-05	-9.46653e-05	6.68096e-05	1.58711e-05	1.96736e-05	-2.61167e-05	7.83192e-05	0.000115147	-9.65145e-05	4.42851e-05	-5.49742e-05	7.99293e-05	-1.92096e-05	-0.000145327	-7.09638e-05	5.03809e-05	9.36773e-06	-5.50197e-05	4.06569e-05	0.000151567	-2.11399e-05	-3.72634e-05	0.000114372	-8.66702e-05	4.24856e-05	-0.000103404	2.82709e-05	3.50041e-05	-7.69274e-05	-6.47483e-05	9.18334e-05	0.000163983	2.32297e-05	3.83859e-05
3.12659e-05	-6.40784e-05	2.86822e-05	-9.39005e-08	6.88114e-05	-1.95742e-05	2.19005e-05	-0.000105482	4.67177e-05	1.65449e-06	8.74329e-05	2.16925e-05	1.15734e-05	-3.40427e-05	-8.41098e-05	5.77716e-05	-0.000135941	-9.75419e-06	-5.71925e-06	-7.79427e-05	-0.000117254	-0.000137141	3.63506e-05	5.15641e-05	-5.92098e-05	-2.02563e-05	-2.64591e-05	-5.27048e-05	-0.000171329	3.08919e-05	-8.43796e-05	-0.000107093	2.38164e-05	0.000103718	-1.42012e-07	-0.000123047	2.75408e-05	0.000132148	7.31224e-05	-0.000182965	1.0738e-05	-5.77711e-05	-0.00010884	-0.000193853	-5.57826e-05	-5.91396e-05	6.16716e-05	1.13836e-05	-5.05114e-05	0.000105785
0.000119451	-4.25852e-05	6.68508e-05	3.278e-05	6.67392e-05	-9.0259e-05	-0.000181831	-0.000108586	-6.01153e-05	0.000202807	2.43738e-05	-5.91127e-05	5.74747e-07	0.000147208	-7.82931e-05	-9.92496e-05	-0.000109784	-5.36224e-05	1.20317e-05	-3.02582e-05	9.68117e-05	3.30208e-05	6.81979e-05	-1.30377e-06	3.20176e-05	2.37235e-05	8.86925e-05	0.000114281	-7.64293e-06	-2.90781e-05	-7.0344e-05	1.16926e-05	-3.33796e-05	3.0654e-06	-0.000106835	-6.79878e-05	0.000200069	-2.16443e-05	2.74455e-05	-0.000150955	1.08952e-05	-3.00019e-05	2.52266e-05	-7.19555e-05	-6.01231e-05	-1.64918e-05	0.000153333	7.60385e-05	-4.38798e-05	-1.32989e-05
-0.000134275	0.000124313	0.000122863	-1.53299e-05	-5.81608e-05	-0.000176931	7.7312e-05	-7.22047e-05	0.000240292	-4.30805e-05	6.85383e-05	-1.22887e-05	-1.10381e-05	9.7068e-05	-6.09459e-05	3.10192e-05	-6.88011e-05	-3.61187e-05	0.000239087	0.000118968	5.27732e-05	5.16606e-05	-3.72845e-05	-0.000107297	-0.000175017	8.8239e-05	-8.46691e-05	2.31161e-05	-6.46677e-05	7.3619e-05	-5.55605e-05	-5.20889e-05	-0.000111523	-5.88141e-05	-0.000160983	-7.52989e-05	-5.04845e-05	1.48513e-05	-4.91167e-06	-0.000125528	-0.000134628	-5.08881e-06	-4.58158e-05	-0.000116135	1.87361e-05	-6.07207e-05	-5.14994e-05	-0.000104973	-8.83667e-05	-2.404e-05
-1.60334e-05	-8.74413e-05	7.06155e-05	4.99614e-05	-2.88029e-05	0.000105473	-2.15016e-05	0.000142799	-5.14277e-05	-8.36767e-06	0.00013039	0.000130527	-4.06674e-05	0.000125259	-0.000113627	2.56046e-05	-1.19926e-05	-0.000275241	6.80581e-05	6.40105e-05	-1.19466e-07	5.26725e-05	-0.000117433	-2.81302e-05	8.26344e-05	2.72409e-05	-9.12612e-05	6.49371e-05	-3.5033e-05	1.5188e-05	-2.47391e-05	-7.12688e-05	0.000153636	-1.97913e-05	2.52268e-05	-6.36241e-05	-0.000187143	5.26336e-05	-4.29242e-06	6.18189e-05	-1.79034e-05	-0.000135527	9.94783e-05	-2.95771e-07	4.27655e-05	8.44512e-05	-4.9299e-06	-6.96972e-05	-5.93307e-05	2.37829e-05
3.04224e-05	2.66369e-05	-9.80759e-06	-3.76203e-06	-1.02565e-05	-1.0389e-05	-1.32948e-05	-1.78372e-05	5.59291e-05	0.000115436	-9.188e-05	1.38875e-06	1.98809e-05	6.63843e-05	-0.00027714	-5.34119e-05	-8.89751e-05	-7.90151e-05	2.58325e-05	0.000111428	-3.93246e-05	-5.00011e-05	-0.000114691	-1.88238e-05	-1.49622e-05	-1.75049e-05	4.92366e-05	3.17892e-05	0.000140484	-5.44661e-05	-0.000125256	2.1561e-05	-1.1495e-05	-6.42166e-05	0.000100804	-8.715e-05	-9.08931e-05	4.16405e-06	6.17355e-05	-5.16548e-05	-0.000124073	-2.84925e-06	-9.21674e-05	-3.73173e-05	-1.06372e-05	-0.000156031	1.6244e-05	-1.42946e-05	5.8132e-05	-0.00010628
0.000109139	1.45531e-05	0.000119408	-7.19891e-05	-5.91706e-05	3.65736e-05	5.28909e-05	0.000195381	5.2562e-05	6.07207e-06	-5.55553e-05	-0.000213091	6.45529e-05	0.000130869	3.91529e-05	-3.8044e-05	-0.000161462	2.98734e-05	-0.000161048	-2.88784e-06	-0.000125159	-6.56226e-05	-7.46552e-05	-6.10095e-05	-7.83264e-05	-0.000110013	5.44818e-05	-0.000124904	3.03832e-05	3.62217e-05	2.81375e-05	3.3709e-05	1.3901e-06	-0.000181531	-5.18924e-05	-5.4765e-05	4.8991e-05	-0.000186759	9.0686e-05	-1.77856e-05	6.17046e-05	3.64982e-05	8.08291e-05	-9.16745e-05	-7.63453e-05	-8.41231e-06	6.48157e-05	-4.63248e-05	0.000101277	6.75554e-05
0.0001836	-8.34546e-06	-4.82349e-05	-5.0145e-05	-1.42101e-05	-2.60776e-05	0.000206263	1.86006e-06	8.45174e-06	-0.00020288	1.85889e-05	-2.53416e-05	-2.61909e-05	0.000175386	0.000110289	-0.000110081	-0.00016845	8.9601e-05	-0.00023254	-0.000119891	-5.31159e-05	-0.000151765	-8.31944e-05	-6.62951e-05	-9.92397e-05	-0.000159091	0.00014877	-5.92758e-05	-0.00014933	6.64099e-05	-9.05187e-05	5.28464e-05	-1.83994e-06	-0.000140279	-0.000179575	5.23572e-05	6.6121e-05	-0.000139945	8.20187e-06	-0.000106687	-9.86841e-06	4.11167e-05	-0.000117906	1.5032e-05	-6.72978e-05	-1.46208e-05	-4.45526e-05	-1.04539e-05	-0.000113275	2.88758e-05
3.15034e-05	-6.62688e-05	-0.000137357	7.44064e-05	-8.80084e-06	-2.51498e-05	0.000139251	4.02381e-05	-0.000234199	-2.34628e-05	0.000102556	-2.55786e-05	-1.8549e-05	-0.000105984	0.000128372	-9.79832e-05	-6.06552e-05	-9.6628e-06	-0.000143839	-9.42615e-05	-3.50679e-05	8.22901e-05	6.14287e-05	-0.000154989	0.000102038	-8.55e-05	1.62419e-05	-0.000102956	-4.74992e-05	2.68923e-05	7.42708e-05	-8.98055e-05	-0.000111493	-4.28342e-05	9.88648e-06	-2.01145e-05	3.2267e-05	7.67661e-05	-8.90967e-05	-0.000101344	-6.93538e-05	1.50251e-05	-6.2752e-05	-5.44868e-05	-9.43743e-05	-0.000128742	-7.14987e-06	-0.000134426	-7.16077e-05	2.18328e-05
-7.43425e-05	-1.22845e-05	-0.000223945	9.83903e-05	5.4134e-05	-6.82382e-05	-7.84655e-05	0.000125762	-7.11992e-05	8.24677e-05	2.16576e-05	0.000118887	0.000111627	2.01204e-05	-0.000139459	-7.54652e-05	-0.000163918	0.000138276	-2.2695e-06	-0.000188963	-3.71907e-05	0.000157779	5.46045e-05	4.57724e-05	1.5286e-05	-0.000128184	5.97079e-05	-8.69113e-05	0.000211916	8.8914e-05	-7.12429e-05	3.11111e-05	-0.000115607	2.21298e-05	-2.90712e-05	2.74096e-05	-6.46825e-06	-5.46707e-05	-0.000128181	-3.87678e-05	-8.54508e-05	6.20949e-05	7.88453e-05	5.20189e-05	9.93035e-05	0.000108889	-3.62746e-06	-7.74844e-05	3.34197e-06	3.34677e-05
1.75699e-05	-4.99237e-05	-6.70502e-05	9.62377e-05	4.0696e-05	0.000184925	0.000183132	0.000169522	0.000119453	0.000101184	-0.000118889	6.53791e-05	-3.48671e-06	-0.000142182	2.27626e-05	-0.000103665	7.6181e-05	-0.000136313	0.000124496	-0.0001089	9.19846e-05	0.000246835	3.32402e-05	-3.99482e-05	3.78331e-05	5.53503e-05	-4.90565e-05	6.79145e-05	-4.85936e-05	-7.29878e-06	-6.0177e-05	1.09255e-06	3.76749e-05	7.68049e-05	8.12003e-05	-9.91491e-05	-7.13997e-05	-2.26609e-05	2.93847e-05	2.71839e-05	-2.44846e-05	-0.000125128	9.35649e-05	0.000122458	0.000101256	-7.88168e-06	-6.53816e-06	-0.000109498	5.05565e-05	-9.2458e-05
2.9364e-05	2.08653e-05	6.26463e-05	7.65818e-05	1.08973e-05	0.000143272	7.08989e-05	4.84989e-05	-0.000177649	-7.0823e-05	-7.21001e-05	4.74283e-07	1.86144e-05	4.47221e-05	-1.27029e-05	-8.90828e-05	0.000131737	-5.01915e-05	-2.70387e-05	-2.45504e-06	0.000119042	-0.000106511	5.91833e-07	4.57278e-05	-4.45619e-05	1.23236e-05	1.50237e-05	0.000123278	7.16555e-05	7.85752e-05	-7.83941e-07	-0.000131481	7.02472e-05	-3.46355e-05	-0.000102377	2.69259e-05	-7.41624e-05	0.000168797	1.34034e-05	2.66001e-05	-8.65986e-05	1.41974e-05	6.39316e-05	0.000143208	-8.90911e-05	0.000115926	0.000146298	2.51664e-05	0.000102878	-1.32633e-05
-1.15457e-05	5.13676e-05	0.000242952	3.50747e-06	3.75774e-05	0.000134698	0.000130908	-8.87481e-05	-2.49427e-05	7.02471e-05	-0.000137974	0.000115362	7.55047e-05	7.64456e-05	3.96598e-05	-9.61627e-05	2.0168e-05	4.76332e-05	0.000169528	-6.08014e-05	-0.000137622	1.61666e-05	-6.63741e-05	9.33417e-05	4.55103e-05	-0.000138846	0.000110885	-7.95469e-05	3.82806e-05	0.000102194	-1.66281e-05	-0.000164905	2.55751e-05	-9.0455e-05	2.7686e-05	1.73493e-05	1.94706e-05	4.08166e-05	-1.39962e-05	6.20561e-05	8.61893e-06	0.000141476	-4.05064e-05	-1.73012e-05	3.55887e-05	-4.24727e-05	2.57735e-05	-0.000155143	0.00019016	5.86993e-05
-6.5085e-05	8.72525e-05	-8.06697e-05	7.35297e-05	1.00321e-05	-0.000147815	7.79703e-05	-0.000191108	3.77261e-05	2.14098e-05	-0.000125287	-3.70042e-05	-0.000132916	1.13116e-05	-5.46168e-05	-4.61828e-05	-2.44216e-05	-0.000152162	5.72451e-05	-0.000228177	-2.45988e-05	5.22845e-05	4.01457e-05	-7.7914e-06	-3.83741e-05	-7.64223e-06	5.41069e-05	-2.92484e-05	5.49664e-05	-5.83026e-05	-3.09466e-05	-9.12519e-05	-4.84127e-05	-9.70404e-05	0.000146344	5.26509e-05	1.86135e-05	-5.89629e-05	-0.000160797	-6.24891e-05	0.00014028	-5.79559e-06	-0.000100072	-1.43448e-05	6.04359e-05	1.53053e-05	7.5156e-05	4.83833e-05	3.39257e-06	6.68903e-06
-3.39484e-05	-3.4769e-05	2.51923e-05	9.70275e-05	1.39232e-06	-3.23565e-05	0.000120377	-0.000128873	8.35678e-05	-2.84761e-05	0.000141368	5.4808e-05	2.78664e-05	3.26386e-05	-6.1928e-05	-0.000157817	-7.93845e-05	-1.36007e-06	9.76375e-05	-0.000182717	8.53071e-05	4.03627e-05	-5.91657e-05	-5.96787e-05	-4.08241e-05	-9.75843e-05	8.4419e-05	0.000128571	-0.000135292	1.8458e-05	-5.3245e-05	-1.84505e-05	-0.000144456	6.99304e-05	-0.000110021	2.83056e-05	-0.000176044	-2.92145e-05	-2.37846e-05	-0.000138913	6.6542e-05	6.89481e-06	6.32436e-06	0.00013659	0.000179988	2.70265e-05	0.000107113	-9.12897e-05	-1.08389e-05	8.76512e-07
0.000208003	5.52098e-05	1.213e-05	1.45849e-05	1.8837e-05	-8.45744e-06	2.91724e-05	7.54944e-05	-3.36033e-05	-2.91923e-05	0.000130513	8.06492e-05	-0.000123258	-7.70254e-05	-5.50108e-05	3.53707e-07	-0.000149521	6.51003e-05	7.04278e-05	-0.000115225	5.9089e-06	-0.000176689	0.000163739	-7.29945e-05	3.34934e-05	7.05241e-05	3.71818e-05	4.66412e-05	-7.26287e-05	-3.09859e-05	2.95846e-05	-0.000118964	-0.000110768	3.01821e-05	-0.000122946	2.17019e-05	-1.23149e-06	-0.000197832	-0.000140938	-3.27155e-05	2.87117e-05	-3.15174e-05	-8.89665e-05	-1.05525e-05	1.50293e-06	-0.000202673	0.000151438	-6.41207e-05	-8.59754e-05	-0.00011951
0.000147578	-4.52703e-06	-0.000144248	-0.000114521	-6.03587e-05	-0.000262165	3.87187e-05	7.10088e-05	6.51823e-05	-0.000138692	-8.00773e-06	-3.068e-05	-0.000131054	-0.000197014	-4.75288e-05	4.88246e-05	-1.14189e-05	-0.000184279	1.95053e-05	-5.45209e-07	1.48535e-05	-9.24411e-05	-0.000107461	7.33995e-05	-2.1341e-05	6.59053e-05	-3.82324e-05	8.52837e-05	2.63711e-05	-1.49713e-05	-6.47274e-05	3.95376e-05	-4.12202e-05	3.42254e-05	-3.77138e-05	-6.678e-05	-2.6451e-05	-0.00013902	-8.98347e-05	-9.0222e-05	-3.25431e-05	-0.000229572	-9.90718e-05	8.01954e-05	-7.05996e-06	-0.000228902	-5.47698e-05	1.79379e-05	-0.000150586	-2.5006e-05
2.99638e-05	1.65052e-05	0.000239378	-3.9721e-05	-6.00583e-06	-2.84221e-05	-4.70843e-05	-9.49075e-05	1.34714e-05	3.4784e-06	8.2649e-05	7.25049e-05	0.000209295	-4.69701e-05	-9.47652e-05	-0.000125229	-5.95447e-05	-5.88827e-05	0.000146384	2.72483e-05	-9.07885e-05	-0.000132444	-7.69067e-05	1.54914e-05	3.29359e-05	0.00014573	-5.48138e-05	-1.23852e-05	0.00016314	-0.000135666	-0.000160473	8.8763e-05	7.16428e-05	0.000124803	-6.11343e-05	6.15735e-05	0.000122969	-0.000126756	-0.000110574	-6.39102e-05	-3.18526e-06	2.95008e-05	6.9502e-05	-4.79871e-05	-0.000234435	-5.86862e-06	-3.97143e-05	-5.86989e-05	-7.95289e-05	-8.18542e-05
-1.27285e-05	0.000115178	-5.52782e-05	2.16098e-05	6.34033e-06	-0.000223801	8.96315e-05	-0.000127541	0.00012006	-7.23583e-05	0.000165755	0.000117472	0.000108375	-0.000115208	0.000160659	-4.80099e-05	-0.000257224	1.19828e-05	-8.84523e-05	6.21317e-05	-9.66761e-05	-2.58619e-05	8.09485e-05	0.000188012	3.21802e-05	4.31188e-05	1.87239e-06	5.82662e-05	-2.45684e-05	8.43282e-05	-0.000135767	0.000111704	-3.38512e-05	5.31916e-05	0.000140604	-1.74457e-05	2.82934e-05	-4.56264e-05	-2.39634e-05	7.46279e-05	-0.000137842	4.64397e-05	-9.72021e-06	-2.62342e-05	-0.00014712	9.56803e-05	-0.00011037	-4.02117e-05	-8.25381e-05	-0.00013325
0.00010779	6.28156e-06	0.000125943	-1.29907e-05	-4.10497e-05	1.99972e-07	-1.60544e-05	-5.93811e-06	0.00036373	-0.000150126	-0.00010423	-0.000164748	-4.38137e-05	0.000244379	8.75055e-05	5.90264e-05	-4.5272e-05	0.000102068	6.55555e-05	0.000248122	-5.25797e-05	-2.6804e-06	-5.17328e-05	0.000140094	0.000124085	8.13228e-05	-7.5768e-05	0.000115929	-2.60245e-05	0.000174397	-5.72794e-05	-4.00026e-05	6.7294e-06	-1.81003e-05	8.3544e-06	-0.000244734	0.000163623	-7.1167e-05	1.10308e-05	3.62706e-05	3.27156e-05	-0.000129153	-1.8441e-05	-0.00014377	-4.07245e-05	-3.5408e-05	4.9898e-05	0.000107899	-4.0951e-05	-5.21331e-05
-5.61318e-05	8.53795e-05	4.2047e-05	-2.40353e-05	4.59649e-05	-1.1367e-05	-3.01024e-05	4.99025e-05	-1.91825e-05	5.98419e-05	0.000163298	0.000121437	-7.44292e-05	-5.17099e-05	-9.54684e-05	9.35267e-05	7.90414e-05	-0.000170864	-4.79069e-05	0.000190802	2.25335e-05	-0.000142969	-0.000134292	-3.03874e-05	7.93005e-06	-4.00423e-05	2.58865e-05	-2.69433e-06	-3.15046e-05	6.81041e-05	3.6762e-05	-0.000101928	9.45823e-06	-0.000200536	0.000136673	0.000112957	-0.00010558	-3.65824e-05	-2.08765e-05	5.88467e-05	2.23553e-05	3.51895e-05	-7.39981e-05	-3.63153e-05	-8.63202e-05	-0.000114804	0.000221265	-9.81467e-05	-2.61147e-05	-2.27779e-05
-6.95489e-05	-2.58281e-05	-9.302e-05	-1.11691e-05	8.91171e-05	4.95711e-05	2.8967e-05	-4.73092e-05	-7.18429e-05	0.000143256	-5.52744e-05	7.28184e-05	3.27154e-05	1.73715e-05	-0.00012205	7.51947e-05	-0.000165817	8.40898e-05	-0.000111	-0.000157752	-8.10694e-05	-0.0001612	6.24637e-06	-0.000135543	-3.63948e-05	-6.54889e-05	-0.000147942	-2.46583e-05	3.80154e-05	-1.71538e-06	-0.000140997	1.00649e-05	0.000112105	5.21828e-05	0.000108753	-9.5989e-05	-5.63394e-05	1.84028e-05	7.31286e-05	-7.16717e-06	3.37406e-05	2.10362e-05	8.04203e-05	0.000165568	-1.6484e-05	0.000134451	6.14025e-05	9.95285e-05	-1.33014e-05	9.64383e-05
2.43568e-05	-0.00011304	-0.000140139	3.83126e-05	5.64681e-05	-0.000103146	9.59795e-05	-9.18547e-05	-3.86143e-05	-6.86965e-05	0.000284878	3.94256e-05	-5.38878e-05	-9.16935e-05	-1.31687e-05	-3.81221e-05	-6.48005e-05	-4.3406e-05	2.9018e-05	3.79125e-06	0.000104593	-0.000119788	-6.19242e-05	1.52362e-05	-0.000102637	7.12233e-06	-0.000209343	0.000109001	-0.000173759	-0.000105366	-2.47183e-05	3.06712e-05	0.000110907	7.75218e-05	-0.000110919	2.03634e-05	-6.47157e-05	-5.09503e-05	7.86609e-06	-0.000113636	2.50339e-05	-0.000169819	-0.000216629	0.000142202	-9.41406e-05	-5.48888e-05	-7.38244e-05	-5.78711e-05	4.58173e-05	3.52198e-05
0.000124243	-0.00012051	-4.29745e-05	-0.000102674	-4.28807e-06	0.000233596	3.2995e-05	-4.03618e-06	-9.37502e-05	1.71547e-05	-3.76763e-05	8.38627e-05	-0.000160621	-0.00016625	-3.22661e-05	0.000115514	8.45144e-06	-1.34959e-05	-4.35648e-05	-0.000161298	-7.88901e-05	0.000234145	-2.4406e-05	-3.50756e-05	-0.000126608	5.25137e-05	-9.4279e-05	-1.24769e-05	-9.03069e-05	5.16813e-05	-7.78565e-05	-5.87208e-05	-6.99459e-05	6.3433e-05	-8.56633e-06	-4.45924e-05	-1.58181e-05	-5.22177e-05	-8.19221e-05	-2.67458e-05	-0.00013234	-7.74435e-06	9.30433e-05	-1.62498e-06	-0.000124672	-8.27271e-05	3.50922e-05	-6.80918e-05	0.000111061	-1.78496e-05
5.45873e-05	-9.09953e-05	0.000126635	3.29756e-05	-0.000126319	-7.48265e-05	-0.000116069	-8.65656e-05	-0.000153402	5.36896e-05	2.77563e-05	-0.000215792	6.50893e-05	-4.46249e-05	1.97942e-05	7.48695e-06	-3.29511e-05	-7.25569e-05	-1.89839e-05	-4.78073e-05	-8.62984e-05	-6.57227e-05	4.65444e-05	5.89936e-05	2.75939e-06	5.33587e-05	-0.000132107	-4.76968e-05	-7.28576e-06	-1.30892e-05	-9.64582e-06	6.79104e-05	0.000105727	4.37314e-05	-8.24682e-05	3.59842e-05	-8.88987e-05	4.19186e-05	-0.000151523	0.000174693	-0.000155205	-0.000129579	-0.000104123	-0.000219887	8.96757e-05	-0.000220415	-6.1437e-05	-5.74887e-05	-3.9902e-05	2.24e-05
5.83885e-05	-8.91652e-05	0.000183271	6.42975e-05	2.47168e-05	-0.00018102	9.63919e-05	-0.000114932	8.877e-05	0.000123909	-1.03102e-06	-9.14873e-05	-2.54879e-05	6.86721e-05	-2.57946e-05	-2.78087e-05	-4.34416e-05	-4.24336e-05	7.67914e-05	-0.0002222	-1.58582e-05	-4.16674e-05	-4.99033e-05	-7.77492e-05	-6.36706e-05	-0.000102937	-0.000149435	8.67154e-05	2.00507e-05	1.23433e-05	-4.40025e-05	5.27819e-05	-9.01405e-05	-0.000107789	0.000163194	3.0689e-05	6.99039e-05	3.45086e-05	6.48913e-05	0.000150532	-2.2222e-05	5.60533e-05	-2.29132e-05	0.000106667	-6.90289e-05	2.03382e-05	8.14978e-06	-5.02878e-05	-9.98802e-05	-0.000129997
1.84724e-07	1.74019e-05	-6.78726e-05	0.00014354	-3.07483e-05	-0.000143742	0.0001522	-0.000165982	2.42074e-06	-5.29431e-05	-0.000165104	-7.60416e-06	-0.00016212	-7.53274e-07	0.000210172	-5.56701e-05	-4.32896e-05	5.78106e-05	9.33698e-05	-9.76149e-05	0.000104092	-8.05623e-05	-3.97692e-05	-1.06474e-06	-0.000109139	-0.00014575	-8.93454e-05	6.4658e-05	8.56171e-05	-1.97481e-05	5.8579e-05	-1.20568e-05	-1.5155e-05	3.49179e-05	0.00018275	-4.19381e-05	1.93803e-06	-4.75479e-05	-1.81314e-05	-0.000164299	-0.000132499	1.41445e-05	5.33223e-05	-7.2117e-05	-0.000118412	-6.45458e-05	3.98866e-05	-0.000129207	-2.60084e-05	-2.78885e-05
7.8179e-05	-4.76117e-05	4.6542e-05	-0.000180866	-4.67911e-06	-0.000202294	9.35824e-05	-0.000117358	-9.14668e-05	-6.16305e-05	-2.71532e-05	-0.000121899	-7.47344e-05	7.4268e-05	-2.57498e-05	3.38063e-05	-2.68335e-05	7.75548e-06	-7.70688e-05	1.31265e-05	-4.47327e-05	-0.000186688	-5.79258e-05	-0.00012509	-0.000127509	-0.000142892	0.00013145	-2.54858e-05	2.72566e-05	0.000156191	-8.40858e-05	9.87748e-05	-0.000117002	-7.90768e-05	-6.0642e-05	-0.000100046	-3.82491e-05	2.13749e-05	3.73015e-05	-0.000162864	0.000104224	4.96255e-05	-0.00020211	-4.1463e-05	-6.52401e-05	3.78205e-05	0.000158287	-9.60602e-05	-4.85458e-05	-1.97974e-05
-3.0291e-05	-3.80639e-05	-0.00024883	-1.02425e-05	-9.86069e-06	9.59836e-05	-3.66373e-05	8.6801e-05	-2.14875e-05	-0.000244503	-9.90402e-05	-7.79466e-05	-4.65911e-06	-1.26417e-05	-7.50029e-05	1.54803e-06	-4.78708e-05	-0.00012551	-0.000230847	9.76289e-06	-1.17983e-06	-1.75159e-05	-0.000132138	-2.98862e-05	-4.14758e-05	7.2602e-05	-0.000209173	1.57216e-05	-7.99439e-05	-8.88147e-06	-3.74676e-05	-0.00014112	-5.78311e-05	-0.000169496	-0.00018068	-6.53716e-05	3.86413e-05	5.63031e-05	3.18955e-05	-0.000116805	3.94473e-05	-0.000113415	-0.000128879	-7.67747e-05	-9.84018e-05	3.73973e-05	-4.22241e-05	-6.66329e-07	-8.80505e-05	-6.77648e-05
-3.61132e-05	3.49982e-05	0.000251755	-1.28622e-05	0.000145736	-0.000191217	2.26972e-05	0.000143244	-2.44193e-05	5.61581e-05	8.62739e-05	5.70382e-05	9.76614e-05	-2.27408e-05	0.000129911	-5.83299e-05	-9.82299e-05	3.78053e-05	4.61371e-05	-4.68725e-05	-4.64837e-06	3.11038e-05	0.00015175	6.51211e-05	-2.89654e-05	-9.69964e-05	3.5705e-05	-7.38311e-05	-0.000156574	2.048e-05	-7.6058e-05	2.24289e-05	6.9679e-05	0.000137398	-5.31668e-05	-3.18114e-05	8.7741e-05	-8.3228e-05	6.71567e-05	1.48279e-05	7.7217e-05	-3.0897e-05	-5.2549e-05	-3.64231e-06	3.41293e-05	-4.2658e-06	8.03818e-05	-9.54525e-06	8.24387e-05	-4.72046e-05
7.12724e-05	-2.372e-05	6.2529e-06	-6.5283e-05	-3.71187e-05	4.43039e-05	-7.09157e-05	-2.34075e-05	5.82329e-05	-1.41587e-05	-2.84406e-05	-0.000139213	-9.96771e-05	-3.89502e-05	-5.93067e-05	-5.85246e-05	9.69483e-05	-0.000123554	-9.9658e-05	-1.29383e-05	1.20568e-06	-0.000138076	-6.33415e-05	2.81466e-06	8.71221e-05	-0.000137646	-2.3349e-06	-0.000166973	3.51543e-05	-0.000105373	-0.000135222	-1.13648e-06	3.40111e-05	-0.000316497	-2.44068e-05	-0.000136543	-0.000162899	-0.000197317	-1.54205e-05	9.57211e-05	-6.47433e-05	2.46767e-05	-3.03506e-05	-4.25876e-05	-7.38231e-05	-3.96208e-05	-1.70825e-05	-0.000184266	8.68193e-05	-7.54153e-05
0.000158601	-4.97652e-05	-2.27467e-05	-4.94492e-05	-3.81312e-05	-1.29578e-05	-0.000173424	-0.000144608	-1.92393e-05	-6.88448e-05	-1.3482e-05	-8.34648e-05	0.000173192	-6.01631e-05	0.000193539	1.41383e-05	9.53913e-06	-8.58746e-05	-0.000172021	8.37868e-05	-2.35333e-05	-0.000147568	-0.000151686	-8.44628e-05	-6.58709e-06	-8.26975e-05	-3.48189e-05	-0.000139174	-4.16233e-05	-5.97442e-06	0.000109985	7.13177e-05	-1.79438e-05	-4.17503e-05	-6.16672e-05	-6.45999e-05	-8.85643e-05	-8.53173e-06	9.14967e-05	-0.000103624	0.000172579	-5.99644e-06	-8.56434e-05	-9.08568e-06	-2.43063e-06	2.14136e-05	2.93293e-05	8.39808e-05	3.84156e-05	-0.000126995
-7.26446e-05	4.57896e-05	0.000241884	0.000175472	-4.55643e-05	-8.35865e-05	-0.000187493	8.60354e-05	-1.30835e-06	-1.51052e-05	-6.14907e-06	-1.86002e-05	6.7985e-05	-2.77206e-05	8.25742e-05	-0.00013038	-5.03408e-05	-1.59472e-05	-0.000197578	-7.66374e-05	-7.44413e-05	-3.36522e-06	1.53863e-05	-3.86407e-06	-4.59621e-05	0.000144913	1.45704e-06	-0.000122972	-5.07039e-05	-9.88262e-05	0.000162625	-0.000106397	8.83515e-05	-5.09418e-05	-9.55922e-05	-3.9818e-06	-0.000118289	3.06402e-05	-5.56663e-05	1.50198e-05	-7.15369e-05	-1.8447e-05	-6.10259e-05	1.72452e-05	-4.07426e-05	-2.91509e-05	1.53598e-05	-2.61609e-05	-2.20511e-05	-9.28459e-06
0.000162045	2.58276e-05	6.06381e-05	3.51129e-05	-7.84976e-05	-0.000207483	-0.00023864	0.0001304	-0.000128397	-0.000117505	-7.20449e-05	3.15452e-05	1.9542e-05	0.000183741	1.82611e-05	-0.000120493	6.77468e-05	-4.73463e-05	-9.54459e-05	-9.42566e-05	7.35142e-05	0.000126235	-4.91512e-05	0.000100457	-0.000110234	5.86797e-05	3.42731e-05	0.000134428	6.45829e-05	-0.000114647	8.59787e-05	-0.000171543	-0.000130989	2.17061e-05	1.32516e-05	4.47188e-05	-0.000103909	7.5444e-05	0.000114466	-9.33009e-05	-0.000162872	1.07672e-06	-6.05354e-05	9.49411e-05	5.51379e-05	-5.54314e-05	1.0388e-05	2.96424e-05	-2.63381e-05	0.000201616
4.57424e-05	6.42107e-05	5.07888e-05	-0.000114474	-2.45814e-05	4.79216e-05	-5.35541e-05	-2.75554e-05	-0.000189927	1.04232e-05	8.42987e-06	-7.84479e-05	-5.65758e-05	-3.36369e-05	-1.93657e-05	5.89251e-05	-2.32501e-05	8.80463e-05	-3.47385e-05	-2.01958e-05	9.46204e-05	-3.71294e-05	-5.93419e-05	-2.82737e-05	-0.000171877	2.47094e-05	-0.000137044	0.0002349	-4.62568e-05	-0.000154877	0.000210638	-3.59563e-05	-4.78228e-05	5.43891e-05	-5.7813e-06	-1.8504e-05	1.42931e-05	-9.08585e-06	-6.53501e-05	0.000177839	5.79982e-05	-1.24117e-06	-3.8406e-05	-1.51705e-05	2.31811e-05	-1.12016e-05	-3.33237e-05	-0.00011658	4.37738e-06	-4.20887e-05
-4.68326e-06	4.50732e-05	6.45816e-05	-0.000104758	-4.36493e-05	1.9793e-05	9.3538e-05	3.62368e-05	1.89273e-05	0.000106843	4.2812e-05	4.25834e-05	4.52266e-05	-7.05015e-05	-8.02647e-05	9.35888e-05	-9.23447e-06	4.51767e-05	6.50879e-06	-0.000188748	-5.2336e-05	-0.000135927	3.77517e-05	-0.000107533	-7.09127e-05	6.34592e-05	-4.15923e-05	3.08604e-05	-2.5242e-05	2.8714e-05	-1.88854e-05	-2.05527e-05	2.08994e-05	7.05663e-05	5.65733e-05	-0.000107125	1.40953e-05	-2.55611e-05	-0.000107564	-4.41244e-05	2.55317e-05	5.63159e-05	-0.000101532	1.44745e-05	8.00551e-05	-7.96771e-05	-0.000193521	-6.52018e-05	-0.000104234	-2.17081e-06
7.95697e-05	-6.96649e-05	-8.99922e-07	-0.000118347	-4.48024e-05	1.85894e-05	1.91421e-05	0.000146971	0.000156099	0.000279507	-2.10661e-06	0.000108518	3.98687e-05	0.000124487	5.06173e-05	0.000124335	6.58775e-05	-3.63286e-05	1.53062e-05	-2.1749e-05	0.000129931	-1.86419e-05	-2.42769e-05	2.18846e-05	2.07847e-05	-6.67609e-05	-6.71117e-05	2.34035e-05	1.37793e-05	0.000118461	-0.000308064	-3.62047e-05	-5.99911e-05	0.000111358	6.17626e-05	-5.21347e-05	7.81757e-05	7.00155e-06	4.16824e-05	-0.00010141	4.79649e-05	0.000106725	9.13621e-05	0.000188666	-3.42055e-05	-2.29705e-05	-8.54017e-05	0.000129017	-0.000197716	8.88384e-06
-2.63735e-05	1.58845e-05	-0.000195351	-6.04461e-05	-3.15981e-05	9.90853e-05	-2.73454e-05	8.3234e-05	2.97583e-05	0.00014466	-3.83738e-05	9.92513e-06	-8.51433e-05	-0.000102723	-4.09193e-05	6.64554e-05	7.04121e-05	0.000150365	1.39352e-05	5.33226e-06	-4.15232e-05	7.92961e-05	-2.79144e-05	-4.84691e-05	-9.77537e-05	-4.29381e-05	-0.000158089	-1.24953e-05	1.56885e-05	5.32336e-05	-0.000102605	-1.84545e-05	0.000126202	9.25387e-05	3.11587e-05	5.27838e-05	-6.5097e-05	8.04773e-05	-0.000169579	-5.40681e-05	-8.26308e-05	-2.90399e-05	3.54785e-05	5.60913e-05	0.000113331	1.07293e-05	-6.40622e-05	4.10715e-05	6.11457e-05	7.07946e-05
0.000116062	8.77613e-06	-0.000107526	6.79471e-05	7.38791e-05	-0.000158155	0.000182246	8.44251e-05	8.47307e-05	3.77169e-05	-8.90244e-05	-5.52307e-05	-8.33777e-05	-5.01348e-05	0.000149463	7.06515e-05	-1.25656e-05	-4.97734e-05	5.04413e-06	-2.17864e-05	-7.83003e-05	-2.999e-05	-0.000149345	-1.71665e-05	-6.15352e-06	8.8228e-06	-1.91548e-05	0.000151399	4.82495e-05	1.81272e-05	2.92787e-05	-0.000105029	1.67708e-05	7.90196e-05	-7.12662e-06	0.000109558	-4.12384e-05	0.000105747	-1.21375e-05	6.30224e-05	3.10041e-05	-2.64493e-05	-0.000111011	1.40054e-05	4.34696e-05	7.11281e-05	-4.92626e-05	6.02084e-05	1.65443e-05	5.92031e-05
-1.01986e-05	8.5751e-05	-0.000102877	-5.31285e-05	8.80679e-06	-8.35973e-05	0.000107729	2.22418e-05	-8.38417e-06	0.000121328	-0.000106338	6.47722e-06	-8.00765e-05	6.16967e-05	-4.14322e-05	-0.000127014	6.44035e-05	-4.14207e-05	-6.27818e-05	-4.75716e-05	2.38995e-05	-4.37146e-05	6.12202e-05	-3.71422e-05	0.000200053	3.16113e-05	-0.000197307	-8.63168e-05	-0.000122762	-3.07126e-05	-1.48384e-05	-3.63926e-05	1.0998e-05	5.07848e-05	-9.96486e-05	0.000100919	-5.35758e-05	-5.46477e-05	-4.64299e-06	0.000103694	-8.94905e-05	0.000125165	-3.12837e-05	-9.84683e-05	-3.29345e-05	4.88906e-05	-4.96955e-05	8.92562e-05	-0.000118572	-8.69395e-05
8.7491e-05	-4.86186e-06	-7.7485e-05	-2.00669e-05	5.69549e-05	-3.24758e-05	-1.32295e-05	2.05398e-05	-7.62992e-05	-2.74861e-05	-2.29339e-05	-8.09304e-05	1.41318e-05	-5.20248e-05	-1.50312e-05	8.38753e-05	-0.00011094	-6.33668e-06	7.64592e-05	-9.82226e-05	-2.41864e-05	-7.56842e-06	4.82271e-05	-0.0001092	3.88176e-05	-1.46273e-06	-0.000103065	-3.37255e-05	-4.5375e-05	-6.23674e-05	6.22014e-05	-7.77909e-05	-6.56333e-05	3.9609e-05	4.47447e-05	-3.13841e-05	-5.32001e-05	2.95005e-06	6.33758e-05	-5.37505e-05	0.000124295	-5.07015e-05	-1.85588e-05	7.64248e-07	-6.91067e-05	-0.000142658	-0.000121534	4.77125e-05	-6.23681e-05	7.05034e-05
-7.91198e-05	1.8887e-05	5.51205e-06	-0.000123713	-4.24672e-05	0.000193321	0.000106936	6.80255e-05	8.86185e-05	-6.8283e-05	8.46544e-05	1.09548e-05	-7.08861e-05	-9.83842e-05	-0.000116638	2.91758e-05	8.40992e-05	-6.29401e-05	0.000179723	7.5949e-05	-0.000131838	-5.11746e-05	1.71837e-05	-4.6694e-05	-7.62046e-05	-6.3332e-08	-5.83461e-05	-7.86147e-06	-0.000104793	-6.13171e-06	1.42704e-05	-7.27124e-05	-2.76483e-05	3.96938e-05	-1.76018e-05	6.52163e-05	0.000137685	8.12652e-05	-3.03787e-05	-7.47026e-05	-0.000100357	-4.28267e-05	-0.000169857	0.000123781	6.26269e-05	-3.74474e-05	-3.49619e-05	-2.03324e-05	4.98271e-05	1.63751e-05
0.000152366	-5.14626e-05	-3.68469e-05	-0.000105783	0.000175082	-3.42089e-05	-7.17404e-05	4.9324e-05	-9.63031e-06	-4.51065e-05	9.59827e-05	-3.05629e-05	7.64016e-05	-0.000174628	9.81707e-05	8.9328e-05	-1.18171e-05	7.29598e-06	0.00012697	-9.83036e-05	0.000107859	-4.49632e-05	8.84263e-06	0.000176613	8.28186e-05	-0.000184483	-3.80947e-05	7.60021e-05	7.80529e-05	-0.000146779	0.000121661	8.90039e-05	4.13217e-05	3.37459e-06	3.74561e-06	-4.04735e-05	0.000174582	5.74274e-05	-0.00018209	-6.92885e-05	-5.6075e-05	2.71711e-05	-6.40783e-05	1.99684e-05	3.36404e-05	0.000133171	-7.53209e-05	-6.18725e-05	-6.72751e-05	7.74841e-05
-0.000188826	3.59715e-05	-0.000123472	-7.06948e-05	3.54353e-05	6.57173e-05	4.90888e-05	-8.73862e-05	-1.56159e-05	-0.000119701	0.000115043	7.41367e-06	-9.87599e-05	-4.63811e-05	2.54283e-05	3.75181e-05	-0.000152412	-2.2773e-05	-0.00011505	9.27675e-05	4.68752e-05	0.000107962	0.000114082	-5.02118e-05	0.000140061	4.66622e-05	-4.23008e-05	8.50367e-06	3.54812e-05	-4.80084e-05	6.69241e-05	-4.10516e-05	4.09568e-05	-0.000108486	4.37639e-05	6.56272e-05	-2.83893e-05	6.36727e-06	7.97317e-05	1.97721e-05	-7.00646e-05	1.39313e-05	-5.84804e-05	6.02578e-05	0.000252065	5.38316e-05	7.14062e-05	-1.41556e-05	-3.74926e-05	9.28211e-05
0.000261645	6.47277e-05	0.000156979	-4.25712e-05	-3.09578e-05	-2.85087e-05	-6.36135e-05	-0.00010206	-6.49604e-05	-8.15992e-05	8.93121e-05	7.73604e-06	-0.000124963	1.70525e-05	0.000135803	-1.04654e-05	7.41751e-05	6.63808e-05	9.60924e-05	0.000131172	0.000100634	-1.38715e-05	5.77362e-05	-0.000190311	7.20014e-05	-4.98861e-05	7.43918e-06	8.82873e-05	-2.4377e-05	8.35217e-05	-7.20684e-06	0.000203406	-5.42051e-05	-6.79848e-05	-3.96277e-05	4.8216e-05	-0.000162211	-0.000100069	0.000144336	0.000186764	-6.72744e-05	-5.94075e-05	-8.17567e-05	5.55194e-05	9.13031e-05	-1.15835e-05	3.06668e-05	0.000116596	-4.09661e-05	-9.12826e-06
0.00015874	-1.95711e-05	0.000193078	-1.53908e-05	6.90414e-05	-2.67372e-05	0.000137701	-0.00010376	-2.64451e-05	0.000130381	4.08364e-05	0.000203268	-6.36571e-05	3.56367e-05	2.63191e-05	-5.11917e-05	-9.845e-05	-8.70015e-06	5.43776e-05	-6.02721e-06	0.000212343	-3.00112e-05	-0.000122273	-0.000101567	-3.54905e-05	-2.65756e-05	2.00625e-05	-4.35375e-05	0.000111425	-5.65998e-05	6.2525e-05	0.000172517	-3.05529e-05	5.6461e-05	1.432e-05	4.14776e-05	4.13334e-05	2.02705e-05	4.9575e-05	0.000221801	9.68744e-05	-4.76998e-05	9.14157e-05	-1.27904e-05	5.48851e-05	-4.52244e-05	-1.87779e-05	1.39267e-05	0.000102347	-5.54418e-05
5.84213e-06	-2.56652e-06	-0.000293627	2.11584e-05	-6.13958e-05	5.70763e-06	-3.31127e-05	4.93344e-05	-0.00021815	7.52804e-05	0.000119929	0.000109261	-8.92629e-05	-0.000111987	5.26878e-05	-4.13469e-05	-2.9579e-05	-9.99886e-05	6.56783e-05	1.08235e-06	-7.73784e-05	-0.000144297	-0.000103769	-0.000125219	-4.52494e-05	-0.000134494	5.26902e-05	8.306e-06	6.12553e-05	-1.33513e-05	6.37603e-06	-6.06294e-05	-3.68899e-05	-9.27775e-05	-3.26361e-05	-0.00017586	-9.28716e-05	3.09651e-05	0.000125209	-9.33683e-05	2.50693e-05	-5.49225e-05	1.98675e-05	-5.0847e-05	0.000106119	-4.19999e-05	8.57002e-05	-0.000106152	7.00845e-05	-3.76458e-05
8.66462e-05	-9.77701e-05	5.37884e-05	3.67295e-05	5.20575e-05	8.03046e-05	-0.000184892	-3.44496e-05	2.40519e-05	-1.82783e-06	0.000186942	-1.1709e-05	-7.56049e-05	1.43621e-05	-1.56716e-05	0.00010269	-2.8695e-05	1.60657e-05	9.43422e-05	0.000100486	-0.000183721	2.6232e-05	-2.04218e-05	3.29018e-05	-0.000104023	-6.06456e-05	-9.75367e-05	9.51614e-05	7.77198e-06	-5.16011e-05	-4.34468e-05	-1.1019e-06	-5.15094e-05	-4.49183e-05	4.83125e-05	0.000111973	-0.000125306	1.23994e-05	4.35118e-05	-9.14986e-05	-0.000114119	0.000171195	0.000137018	-7.37407e-05	-7.04818e-05	4.43172e-05	0.000167798	-3.57253e-05	3.57764e-05	6.55748e-05
2.0769e-06	6.43117e-05	0.000145233	0.00011624	-0.000130731	4.38025e-05	-7.78679e-05	5.50099e-05	-4.81011e-05	0.000133423	-0.000115948	-4.0963e-05	-0.00015547	-5.76131e-05	0.000163643	0.000191697	-4.87912e-05	0.00025142	3.5154e-05	-0.000168766	0.000186307	6.69172e-05	0.000119821	0.000178219	-0.000101169	8.07991e-05	-0.000139228	-3.63312e-05	3.206e-05	-1.53869e-05	-0.000168353	-0.000107371	0.000143193	4.65933e-05	-5.72776e-05	4.42486e-05	-4.94487e-05	-5.52655e-05	-2.0771e-05	3.77245e-05	-1.50084e-05	-3.67198e-05	4.18397e-05	7.1033e-05	1.0514e-05	2.10752e-05	7.79199e-05	-9.21769e-05	9.13075e-05	-2.92692e-05
0.000242064	-2.77293e-05	0.000106541	-1.58136e-06	-0.00011411	-0.000100093	-0.000246273	-2.78942e-05	0.000210458	2.04352e-05	5.89062e-05	-4.38316e-05	4.59811e-05	-9.59991e-05	-2.10429e-05	9.66625e-05	-8.70342e-05	5.90813e-05	6.19973e-05	-0.000104142	0.000176712	-0.000145594	-0.000175072	-2.4842e-05	-0.000148179	-7.7539e-05	-9.39898e-05	4.16523e-05	-0.000106331	-3.62093e-05	-0.000118649	-9.87509e-05	-0.000193386	6.00861e-05	-6.87672e-05	-7.49695e-05	1.3293e-06	-8.79547e-05	8.54033e-05	0.000170207	-1.5356e-05	8.36381e-05	-0.000121389	-0.000166047	-8.79525e-05	5.04476e-05	1.9216e-06	-5.82277e-05	-5.81492e-05	-0.000183534
-0.000118265	0.00011563	-0.000106188	-6.66732e-05	-3.90124e-05	3.86228e-05	9.55418e-05	-4.58405e-05	3.95571e-05	4.34792e-05	5.89377e-05	-3.10702e-05	0.00014341	4.37756e-05	-5.88189e-05	-4.91359e-06	0.00011612	-4.81303e-05	6.75745e-05	1.72775e-06	3.58968e-05	-3.37946e-05	-9.23069e-05	-6.01249e-05	4.12822e-05	1.45089e-06	7.26897e-05	4.30311e-05	-0.000135556	-7.68856e-06	-6.05812e-06	-3.8854e-05	1.87946e-06	-0.000114285	5.27755e-05	8.33866e-05	6.25396e-05	5.69463e-05	2.12715e-05	6.06688e-05	-0.000118167	0.000142337	-3.24023e-05	-0.000125507	-0.000116008	-7.98107e-05	6.19566e-05	0.000119723	-2.57043e-05	4.30844e-05
3.21544e-05	-1.4371e-05	-2.55054e-05	3.66891e-05	8.71221e-05	2.35969e-05	1.6967e-05	0.000169205	0.000105899	3.0889e-05	6.55975e-05	-2.0735e-05	5.6624e-05	5.16917e-05	2.95346e-05	-5.55992e-05	9.06871e-08	2.63474e-05	-4.50731e-05	5.8018e-05	-2.3075e-05	3.4635e-05	2.06303e-05	3.35357e-05	-7.62767e-06	5.15206e-05	-3.54859e-05	2.8226e-06	0.000156403	3.38503e-05	0.000225413	2.58813e-05	0.000115049	-5.58141e-06	-2.95469e-05	4.28946e-05	0.000122276	6.03825e-05	-0.000141721	5.63264e-06	-2.80609e-05	3.60665e-05	-8.882e-06	-0.000170594	6.26117e-05	4.60231e-05	2.55759e-05	0.000146567	-7.02249e-06	0.000119022
-4.77128e-05	1.78651e-05	0.000144636	-1.73404e-05	0.000101716	-0.000106897	8.51304e-05	0.000266061	-4.79096e-05	0.000172813	-1.36432e-05	5.78711e-05	-2.5705e-05	-3.05327e-05	0.000172222	0.000114169	-8.78486e-05	-0.000122285	0.000154032	0.000147031	-8.15845e-05	-3.58122e-08	-2.44713e-05	-1.84391e-05	0.00013085	7.05284e-05	4.03454e-05	0.000199723	3.03e-05	-1.24627e-05	0.000126946	6.81413e-06	0.000148729	0.00013048	6.63656e-05	0.00011432	1.05175e-05	6.499e-05	0.000121566	5.83481e-05	2.66307e-05	-5.28404e-06	4.40504e-05	-0.000146158	-6.6956e-05	-7.64064e-05	-3.7973e-05	-8.59541e-05	-3.27249e-05	-4.97067e-05
-1.76937e-06	8.55312e-05	-5.35816e-05	5.63288e-05	4.6725e-05	4.21706e-05	0.000188328	5.04422e-05	-0.000177557	-4.28957e-05	-5.27485e-07	0.00013211	-0.0001652	-4.35914e-05	-1.14237e-05	2.13926e-05	1.39755e-05	2.97395e-06	3.6088e-05	2.0598e-05	-0.000135592	3.78132e-05	0.000161432	4.52574e-05	0.000128851	0.000111238	7.50774e-05	-5.36015e-05	0.000125672	0.000105281	9.37766e-05	5.34623e-05	5.82291e-05	4.97775e-05	4.50333e-05	6.36861e-06	-4.02274e-05	5.07915e-05	0.00012149	3.46195e-05	-3.77638e-05	9.65679e-06	-7.62388e-05	1.86271e-05	0.000119473	2.67348e-06	5.1928e-05	-3.39833e-05	-3.6774e-05	0.000149645
0.000156494	4.50979e-05	0.000146661	0.000171813	3.87746e-05	-7.96121e-05	0.000137557	-1.14908e-05	-3.78038e-05	-5.08596e-05	-0.000142727	3.18711e-05	-3.88169e-05	-0.000292163	-0.000120788	4.66868e-05	-1.9053e-05	0.000123039	0.00016103	-2.46677e-05	-9.98239e-05	-2.92105e-06	-8.92844e-05	-0.000192668	-6.10072e-05	0.000134103	-1.47438e-05	-0.000112766	1.82959e-05	-2.49456e-05	-2.70726e-05	0.000115311	0.000102527	-5.44738e-05	-5.59134e-05	-0.000153066	-5.94284e-05	0.000123424	-9.28689e-05	-7.5815e-05	-8.30231e-05	2.23842e-05	-0.000134374	-0.000108698	5.78109e-06	9.36087e-05	-4.55774e-06	1.9716e-05	7.3954e-05	-3.27383e-05
3.63081e-05	1.12876e-05	-7.05067e-05	4.09853e-05	-8.23953e-05	0.000270912	-0.000120147	7.28451e-05	0.00014497	-0.000227869	0.000118571	-4.84391e-05	-4.39965e-05	-9.55288e-05	0.000104455	2.62864e-05	-0.00010817	-1.42709e-05	8.27102e-05	-3.09847e-05	0.000210784	1.85483e-05	9.71615e-05	0.000106952	2.35244e-05	-3.40042e-05	-1.21618e-05	3.83229e-05	-9.20283e-05	1.28479e-05	9.06451e-06	3.98991e-05	-3.47048e-06	-0.000135521	-6.63175e-05	-0.000163581	1.76255e-06	-4.97692e-05	4.35414e-05	0.000110359	-2.91106e-05	-0.000104219	8.93659e-06	0.000110193	-6.58371e-05	-3.38153e-05	4.70958e-05	-0.000123947	0.000123925	-2.00085e-05
-3.03339e-05	-3.15315e-05	1.25766e-05	0.000121788	1.22265e-05	-0.000167672	6.0044e-05	-0.000160767	-6.88198e-06	9.30888e-05	2.44618e-05	0.000146969	-9.81934e-07	8.06155e-05	-5.0385e-06	-5.1667e-05	-0.000128325	-3.68697e-05	-0.000124463	2.64711e-05	-6.32914e-05	1.67347e-05	0.000261395	4.48658e-05	-0.000259235	-5.57789e-05	2.24752e-05	6.3369e-05	-0.000253211	1.50484e-05	-6.02424e-05	-0.000135442	0.000118687	0.000196059	0.000136958	-3.59289e-05	-3.57785e-05	9.20494e-05	-3.78743e-06	0.000146831	-0.000152907	3.92474e-05	-9.11178e-05	-6.56001e-05	3.04904e-05	9.31463e-05	6.87017e-05	4.41849e-05	1.58088e-05	2.12989e-05
3.23324e-05	5.06951e-05	2.45368e-05	6.29541e-05	-2.66675e-05	-7.49217e-05	-6.03796e-05	6.55315e-05	1.48478e-05	5.94501e-05	-2.07176e-07	2.69927e-05	-0.000106339	0.000118504	-3.27623e-05	1.16607e-05	-3.37238e-05	7.93452e-05	0.0001702	-0.000105921	-3.00883e-05	0.000110194	-8.79226e-05	-1.76388e-05	-1.59597e-05	-1.03721e-05	-1.21691e-05	7.87175e-05	1.68099e-05	-0.000122848	-4.62651e-05	-2.29796e-05	-6.68374e-05	-1.97566e-05	9.24666e-05	-4.80825e-05	-9.56688e-05	-2.15405e-06	6.97529e-05	6.08559e-05	-4.29616e-05	1.64607e-05	5.16818e-05	7.41308e-06	2.51029e-05	-2.82812e-05	2.87604e-05	-5.24476e-05	2.8243e-05	-7.03064e-05
5.03178e-05	2.42702e-05	0.00018785	-4.36846e-05	1.61331e-05	5.87397e-05	-5.9291e-05	6.02589e-05	-1.12292e-05	5.11906e-05	1.23721e-05	-8.66185e-05	-3.05352e-05	2.38374e-05	-7.99634e-05	-8.01043e-05	-2.1339e-06	-3.01628e-05	2.63657e-05	1.72622e-06	7.49012e-05	-9.17856e-06	0.00010197	-7.43831e-05	-6.92232e-05	0.000186443	7.82345e-05	1.31322e-05	5.59362e-06	-7.83366e-05	8.18982e-05	4.45397e-05	1.56613e-05	0.0001291	0.000109849	2.84971e-05	2.41044e-05	-3.48589e-05	7.7836e-06	5.23619e-05	-2.62907e-05	5.28e-05	3.61362e-05	-3.4917e-05	-0.000156054	4.26821e-05	-2.5301e-06	3.57737e-05	5.19789e-05	-3.70154e-05
-4.6083e-05	-2.80989e-05	0.000173532	3.60395e-05	1.93052e-05	-5.2052e-05	-4.358e-05	-4.92292e-05	1.10996e-05	-4.66527e-05	0.000120467	4.01255e-05	8.7515e-05	-5.36488e-05	5.65384e-05	-0.000113167	7.66864e-05	3.82161e-05	9.3436e-05	-4.85085e-05	-0.000218158	1.89916e-06	4.84642e-05	9.13625e-05	0.000123333	0.00024865	-5.49281e-05	5.06069e-06	-0.000120382	-1.08084e-05	5.57018e-05	2.56287e-05	-6.05655e-05	3.93711e-05	-2.04195e-05	7.36729e-05	-7.96062e-05	-4.82016e-06	-4.83949e-05	-0.000124241	-7.14175e-05	-2.48033e-05	5.60264e-05	0.00017128	7.42353e-05	2.71872e-05	0.000123731	-9.72552e-06	-4.5423e-06	0.000179484
-6.23161e-05	1.72776e-05	6.69757e-05	3.01738e-05	-7.38254e-05	0.000162774	-8.25654e-05	-2.29605e-05	2.10631e-05	3.99985e-06	-2.79444e-05	7.86665e-05	4.58322e-05	1.36547e-05	2.31394e-05	0.000128564	-5.2397e-05	9.07894e-05	-4.05106e-06	5.68155e-05	-0.000118254	-5.80305e-05	-0.000143959	-3.67519e-06	-0.000176902	1.15642e-06	-0.000214608	0.000132832	0.000141037	0.000101525	5.56178e-05	-2.75517e-08	8.30985e-05	8.94178e-05	4.00602e-07	9.8226e-05	-1.01567e-05	-5.62968e-05	9.16952e-05	3.54618e-05	6.40391e-05	-2.97801e-05	-1.01537e-06	6.28138e-05	-6.23421e-05	-7.54984e-05	5.57888e-05	6.20185e-05	2.65783e-05	-1.81567e-05
1.61644e-05	4.25961e-05	0.000215635	1.58494e-05	0.000128381	-5.97209e-05	1.0797e-05	0.000136055	0.000139605	-3.57081e-07	9.58975e-06	1.47042e-05	5.99788e-05	2.20033e-05	-4.51206e-05	-3.3571e-05	0.000188289	-0.000157579	0.000151497	-5.03892e-05	-7.33544e-07	-4.83009e-05	-6.93155e-05	-7.94977e-05	5.29674e-05	4.35892e-05	4.89291e-05	-7.96239e-05	0.000205286	5.32106e-05	-0.000128959	1.06227e-05	9.33382e-05	7.42521e-05	0.000127356	0.000123649	-3.44195e-05	2.91226e-05	-0.000103587	-2.53698e-06	7.65635e-05	1.52225e-05	-3.38173e-05	6.8274e-05	4.46301e-05	2.42899e-06	6.71336e-05	0.000206416	3.20649e-05	-8.48987e-05
0.00018816	1.7003e-05	-1.42815e-05	-0.00012884	2.07558e-05	0.000179048	2.36711e-05	9.67251e-06	0.000150265	-7.35186e-05	4.60264e-05	-1.70082e-06	-2.91654e-05	-0.000166318	-2.18055e-05	6.38623e-05	2.13985e-05	0.000138096	-2.62079e-05	5.69252e-05	-0.000175522	6.76417e-05	7.84531e-05	-5.27041e-05	1.45355e-05	-1.34215e-05	-0.000140117	-0.000111454	-2.77507e-05	2.09565e-05	-6.18407e-05	3.00717e-05	-5.49652e-05	-7.01059e-05	7.23456e-05	-0.00011038	5.82096e-05	2.46751e-05	-0.000121954	-2.74452e-05	9.00731e-05	-2.22764e-05	-4.41276e-05	-0.000160378	-0.000165186	-0.000120903	-0.000181865	0.000147235	-4.79614e-05	-1.88769e-05
-3.89792e-05	-6.33912e-06	-0.000220239	5.44923e-05	-1.18133e-05	-7.21122e-05	0.000174724	7.14169e-05	-6.36896e-05	-9.42232e-05	-0.000111635	0.000105573	-2.25074e-05	-6.0432e-05	-8.29972e-06	-0.000128703	-1.38895e-06	-0.000245753	-1.54608e-05	2.56432e-05	7.63702e-05	4.77934e-05	-0.000101008	-9.41109e-05	6.84668e-05	-0.000141309	6.72235e-05	-6.4031e-05	6.32618e-06	-0.000143002	-7.67014e-05	-0.000122516	6.37021e-05	-1.86514e-05	-0.000144696	-1.34025e-05	6.30515e-05	-5.93868e-05	-5.95309e-05	-3.18053e-05	-5.89267e-05	-2.97658e-05	-7.83838e-05	-6.50255e-06	9.83723e-05	5.91241e-05	2.26118e-05	7.36643e-05	-4.51977e-05	-9.67841e-05
1.3072e-05	1.2637e-05	-0.000334439	-0.000118513	5.74771e-05	0.00028397	8.79862e-05	9.93352e-05	3.85002e-05	8.14562e-05	-0.000140426	0.000113984	2.4125e-05	8.81639e-05	-0.000145005	-8.42951e-05	0.000143752	0.000135951	6.92051e-05	-0.000110721	-9.23265e-06	7.86897e-05	0.000117389	-5.93201e-05	3.40407e-05	2.13757e-05	0.000170733	-0.000124438	-4.73754e-05	0.000214316	-5.34115e-05	-4.09142e-05	6.04025e-06	-0.000139153	-0.000123761	1.78653e-05	0.000107473	0.000175554	8.20839e-05	-5.29134e-06	-0.000133846	-0.000119321	-7.17206e-05	6.89433e-05	-7.14809e-05	0.00014327	4.99405e-05	3.66096e-05	2.40643e-05	-6.07056e-05
-0.000109295	4.81289e-05	-0.000142604	-4.06176e-05	-0.000102943	-2.02126e-05	9.6111e-05	0.000123002	7.55212e-05	-6.02854e-05	2.13945e-05	0.000101055	-7.0824e-05	-8.78882e-05	3.16239e-05	0.000156141	-0.000111433	4.49791e-05	4.1896e-05	3.32233e-05	-0.000157342	9.21006e-05	-0.000143405	-5.58288e-05	2.48533e-05	-0.000220236	-0.000197132	-0.000150763	-0.000133086	1.97562e-05	-7.26434e-05	-5.90944e-05	0.000111541	-9.06537e-05	-0.000167896	6.41025e-06	-2.5689e-06	-0.00010321	1.37521e-05	5.35449e-05	-6.47579e-05	-2.98136e-05	-7.89186e-05	-9.88509e-05	8.01171e-05	-5.82477e-05	3.09517e-05	-8.22213e-05	2.42314e-05	6.674e-05
-1.4101e-05	2.67217e-05	0.000121066	9.5121e-05	7.27005e-05	6.70692e-05	-1.4181e-05	-0.000111162	-0.000209269	1.48479e-06	-0.000168508	8.9588e-05	2.00496e-05	0.000162596	-3.36736e-05	-0.000111798	0.000111608	3.23776e-05	9.72223e-05	2.12209e-05	5.19401e-05	-0.000144177	-0.000140209	2.72693e-05	0.000142163	-7.81189e-05	-0.000210443	-0.000151111	-0.000166535	-3.02338e-05	6.11083e-06	-0.000155534	2.50851e-05	-2.02693e-05	-0.00011401	0.000156081	1.54804e-05	-7.18242e-05	-3.98686e-05	0.000200854	-6.11792e-05	4.72607e-05	-2.60404e-05	2.53962e-05	-6.00169e-05	6.74863e-05	7.73764e-06	-2.06557e-05	8.18512e-05	-5.09045e-05
-9.98791e-05	-5.01142e-05	4.77364e-05	-0.000120546	-5.6038e-05	-4.27312e-05	1.02527e-05	-5.64487e-05	-3.9519e-05	-6.49494e-05	9.17203e-05	-2.38678e-05	-7.62979e-05	-8.61661e-05	-7.71577e-05	-0.000100293	-9.00678e-05	5.04188e-05	-1.55413e-05	-0.00013397	3.19442e-05	-0.00018227	-2.33877e-05	-1.07355e-05	-8.01938e-05	-1.45226e-05	-5.96699e-05	-9.57071e-05	-0.000151335	-0.000133137	0.000186226	-0.00010651	5.15047e-05	-8.91211e-05	8.61001e-05	0.000114155	1.89852e-05	-1.07679e-05	5.9131e-05	-7.60212e-05	3.69499e-05	4.4972e-05	3.45368e-05	9.17773e-05	-4.1016e-05	-6.5918e-05	-0.000114427	9.66565e-05	2.2182e-05	-2.87264e-05
0.000185513	-2.8607e-05	2.7971e-05	1.99186e-06	-1.92688e-05	-7.99848e-05	-0.000135805	-4.13446e-05	1.78868e-05	-0.000128231	-0.000116579	8.51558e-05	1.98149e-06	-2.69615e-06	-3.39357e-05	1.86917e-05	3.18271e-05	-2.94678e-05	-2.69016e-05	-2.84003e-05	2.55251e-05	-9.58582e-05	-8.48386e-05	-0.000137832	-5.51917e-05	7.78287e-05	-0.000146074	0.000139727	-0.000153135	-6.42042e-05	-0.000115825	-1.46959e-05	-0.00010692	4.01247e-05	0.000194998	4.34464e-05	-1.38484e-05	0.00025884	5.56256e-05	-0.000136235	-9.82711e-05	-0.000102258	-0.000109244	-6.53482e-05	-0.000119073	2.31371e-05	-3.44671e-05	-6.39805e-06	-0.000105137	-0.000121646
7.86741e-07	-0.000166296	-0.000186349	3.04808e-05	3.91969e-05	2.96639e-05	-0.000112817	0.00012545	0.00015466	2.14668e-06	-0.000131084	-3.05654e-05	-4.73033e-05	0.000129799	-0.000143132	-7.16188e-05	2.68997e-05	4.62992e-05	-0.000145045	-3.46215e-05	3.05092e-05	-1.31264e-05	4.19383e-05	-8.76089e-05	0.000153388	-0.000193631	-0.000112516	4.88761e-05	0.000177965	5.14695e-05	2.15934e-05	-2.89026e-05	-0.000124197	-2.20354e-05	-2.753e-05	9.87269e-05	5.73245e-06	-1.11095e-05	4.85156e-06	0.000119462	1.90979e-06	-4.05113e-05	-2.2501e-05	2.74387e-05	0.000139724	2.85686e-05	-7.96391e-06	-6.81496e-05	-5.78569e-05	-3.13543e-05
-1.37877e-05	2.70633e-05	0.000224418	9.7921e-05	0.000117543	-0.000123274	5.59851e-05	0.00013648	3.16179e-05	-7.49274e-06	-9.29071e-05	3.53011e-05	3.0126e-05	-8.79975e-05	-5.18879e-05	-9.31123e-05	2.04455e-05	-5.02227e-05	0.000119646	9.97326e-05	6.31767e-05	0.000135339	0.000203024	-6.16695e-05	-1.78596e-05	-9.91322e-05	-0.000233768	-7.34602e-05	6.86845e-05	0.000140921	5.1532e-05	-2.8663e-05	0.000128809	7.05124e-05	2.83116e-05	-5.83603e-05	0.000121542	-1.36356e-05	0.000143563	-0.000147517	-1.6974e-05	-0.000103106	0.000100213	0.000126392	-3.92656e-05	-3.71423e-07	8.37967e-05	6.45219e-05	-9.7784e-06	4.58127e-05
-3.21857e-06	4.56393e-05	0.00012777	1.99544e-05	2.73002e-05	-0.000199968	1.82625e-05	-6.24025e-06	-0.000137966	-3.92295e-05	-8.80195e-05	-7.6977e-05	0.000117036	1.86269e-05	0.000112176	0.000120872	-3.74653e-05	-1.08974e-05	6.13371e-05	4.91594e-05	-3.92012e-05	1.15163e-05	0.000122415	1.64973e-05	-0.000108897	1.56764e-05	-0.000159658	0.000124524	5.84739e-05	0.000120903	4.96371e-07	0.000163508	1.04949e-05	0.000102889	3.54002e-05	0.000145569	2.69294e-06	5.59681e-05	-2.75651e-06	2.15225e-05	-3.05853e-05	2.94591e-05	3.26856e-05	-2.51439e-06	-9.67132e-06	1.5474e-05	6.05064e-05	6.89593e-06	4.91583e-05	0.000143472
0.000155915	2.93852e-05	-1.61508e-06	-0.00010888	-7.33309e-05	6.2728e-05	5.73527e-05	0.000208646	4.02929e-05	0.000153119	0.000105356	-0.000245932	-4.08161e-05	-0.000114888	3.0173e-05	3.5996e-05	0.000110882	-0.000177996	-9.14906e-05	6.13945e-05	7.22631e-05	-6.18107e-05	0.000185253	9.84658e-06	-7.96934e-06	-4.50034e-06	3.10482e-05	2.81318e-06	4.55053e-05	0.000217619	3.98982e-05	4.57581e-05	-8.41639e-07	6.89136e-05	-8.35679e-05	6.82794e-05	-3.90538e-05	0.000144642	-6.96823e-05	2.42816e-05	-6.76026e-05	8.23918e-05	-5.51854e-07	-4.36712e-05	-7.27685e-06	-7.71715e-05	3.71178e-05	-5.8325e-05	-5.99106e-05	6.72887e-05
0.000256106	3.50327e-06	0.000160756	-3.81553e-05	0.000111556	-0.000151279	-3.52312e-05	2.04133e-05	-2.33177e-05	0.000121239	-3.84523e-06	2.85142e-05	-1.76099e-05	7.87127e-05	1.40581e-05	-1.38729e-05	0.000156846	-6.17809e-05	-7.14957e-05	0.000154221	3.87962e-05	5.37215e-05	0.000110461	-0.000136102	-0.000100501	-0.000118837	-0.000118591	3.13151e-05	5.48258e-05	-5.28438e-06	-8.78239e-05	-7.90924e-05	-5.48999e-06	2.46721e-05	-0.000165254	-1.24237e-06	0.000126926	8.00468e-05	-8.49033e-05	8.77095e-05	-2.77053e-05	-3.95e-05	-3.40294e-05	-4.54443e-05	-0.000193184	-0.000248196	3.78871e-05	-4.59527e-05	8.13718e-05	5.97369e-05
-5.57955e-05	-8.52503e-05	0.00027754	1.52163e-06	-4.36009e-05	-0.000194912	6.05708e-05	2.45638e-05	-4.16351e-05	8.43856e-06	0.000160763	-0.000177283	6.25813e-05	-2.95587e-05	-0.000162907	0.000303858	6.16991e-05	-9.31175e-05	4.19518e-05	0.000122352	-4.53343e-05	6.41859e-06	0.000201731	-2.69854e-05	-0.000114056	-8.53325e-05	-0.000102414	0.000118488	-9.36268e-05	-6.23982e-05	-0.000103535	5.27862e-05	6.02729e-05	7.34858e-05	-3.29047e-05	-4.15241e-05	5.40442e-05	1.24152e-05	-7.02551e-05	-0.000173615	-0.000105012	5.15019e-05	-7.63279e-05	-8.7324e-05	6.95025e-05	3.8069e-05	-2.22747e-05	9.05137e-06	1.30114e-05	2.19821e-05
-9.7113e-06	-0.000134807	0.000257156	7.36838e-05	-8.54405e-05	7.8047e-05	8.33238e-05	7.67085e-05	-2.80896e-05	9.2247e-05	0.000182902	3.69661e-05	0.00014598	-7.86177e-05	6.71585e-05	-1.44147e-05	1.25862e-05	-3.49224e-05	0.000269008	8.37527e-06	-2.61737e-05	8.71809e-05	-0.000159129	-1.02306e-05	8.10377e-05	-2.57651e-05	2.09553e-05	1.69185e-05	-3.53514e-05	7.79606e-05	2.43623e-05	7.96789e-05	-1.03453e-05	-3.98453e-05	0.00020504	9.37539e-05	7.81047e-05	-0.000198654	9.89669e-05	1.92386e-05	-6.17474e-05	-0.00010863	1.17216e-05	0.000116523	0.00021033	-6.50006e-05	-4.72843e-05	-7.38363e-06	8.05846e-05	-2.00657e-06
1.75123e-05	-0.000245298	0.000195432	1.45337e-06	1.98575e-05	-0.000105253	-9.77216e-05	8.14568e-05	0.000246092	-9.02986e-05	0.000101719	-3.22245e-05	-0.000160941	8.21996e-05	0.000132723	-5.40432e-05	-2.12528e-06	-0.000141671	-2.8667e-05	-1.063e-05	-0.000147096	-3.8683e-05	7.3525e-05	1.62765e-05	-0.00014548	9.70005e-05	-7.9667e-05	-0.000121933	-0.00019276	-0.000125345	-3.01762e-05	9.71381e-05	5.59774e-05	-6.71841e-06	8.03039e-05	-5.66761e-05	4.9331e-05	-0.000119271	0.000108765	6.00191e-05	-0.000108599	-0.000171472	6.90536e-05	0.000160724	-8.50527e-05	-3.96105e-05	-7.28139e-06	-8.67534e-05	-1.2771e-05	3.01898e-06
-5.81377e-05	-8.73132e-06	-3.90527e-05	-3.3078e-05	-2.83739e-05	-6.74879e-05	0.000117272	-3.56682e-05	-1.91179e-05	-0.000230911	-3.50984e-05	4.60805e-05	-0.000178641	3.43118e-06	7.95471e-05	1.08427e-05	-3.47087e-05	0.000139692	-0.000114069	5.49447e-05	-0.000110359	-4.83243e-05	-1.80394e-05	3.36486e-05	-4.93712e-05	4.5234e-06	-4.47195e-05	-2.9473e-05	-6.17469e-05	-0.000182355	-1.6233e-05	-8.44982e-05	-4.39079e-05	7.10393e-05	4.70695e-05	-7.2065e-05	-1.68428e-06	0.000103554	-2.20616e-05	0.000232396	6.52617e-05	8.98882e-05	0.000166648	2.75872e-05	8.0027e-05	4.49061e-05	0.000148875	-5.50393e-05	-7.11218e-05	0.000140332
-7.8464e-05	-1.61369e-05	2.77641e-05	-3.34863e-05	-1.08305e-05	-9.10381e-05	6.58258e-05	-0.000201431	3.61829e-05	-0.000257862	-1.04465e-05	0.000157484	-8.59606e-05	4.18908e-05	6.60577e-05	-1.67557e-05	-5.95583e-05	-7.35309e-05	0.00012108	3.81373e-06	4.88881e-06	4.74234e-05	0.000108133	-1.49544e-05	1.56608e-05	4.34272e-05	0.000340954	-0.000112721	-2.64946e-05	-0.000235114	0.000108156	6.42596e-05	-4.45466e-05	-0.000124945	5.51878e-05	7.9153e-06	-0.000106465	7.58642e-05	2.94369e-05	6.17902e-05	7.74493e-06	0.000147995	-5.85235e-05	-3.99217e-05	-1.66264e-05	-2.16139e-05	6.08568e-05	-2.32962e-05	-3.68322e-05	-2.49598e-05
-0.000103256	-6.86086e-05	-0.0001978	7.25207e-05	3.83127e-06	-2.01959e-05	4.72609e-05	8.19323e-05	-0.00014827	-0.000119501	0.000315874	-6.87429e-05	6.86193e-06	8.30179e-05	-0.000250521	4.56182e-05	-9.26246e-05	6.84653e-05	0.000139582	0.000122705	5.67577e-05	-8.90452e-06	5.86492e-05	-2.17448e-05	0.00014632	1.49838e-05	-7.51728e-05	-0.000132476	-0.000117561	1.98284e-05	6.06237e-05	0.000155143	-9.71893e-05	-8.72164e-05	6.05298e-05	1.28246e-06	-2.07597e-05	-9.51879e-05	8.85657e-06	-0.00011352	0.00013978	8.71839e-05	8.92731e-05	-0.000106785	3.0948e-05	-4.28384e-05	-7.28109e-05	5.24788e-05	-0.000104284	5.11652e-05
-8.82753e-05	3.77942e-05	-9.90871e-05	0.000106917	-2.63267e-05	-0.000105425	-1.28732e-05	7.85024e-06	-0.000206673	-0.00021564	0.000149816	-2.41819e-05	-5.90111e-06	0.000196204	-4.72317e-06	0.000101059	-8.87036e-05	1.42623e-05	0.00017381	2.61069e-05	-0.000112409	-0.000137488	-0.000117243	0.000216832	5.58724e-06	0.000117728	0.000160668	1.68455e-05	-0.000109175	4.00536e-05	0.00013136	4.28193e-05	4.65525e-05	-4.24528e-05	-2.64263e-06	-5.56508e-05	-6.76844e-05	-6.77242e-05	-4.93719e-05	-6.56281e-05	3.119e-05	-0.00015674	-6.60441e-05	9.10112e-05	4.54621e-05	3.89747e-05	2.91962e-05	-6.74469e-05	6.16336e-05	-2.29193e-05
9.16905e-05	0.000124729	-6.23719e-05	0.000135218	4.82551e-05	7.68296e-05	6.82725e-05	5.74157e-05	-0.000194175	0.000163163	8.0235e-05	1.8266e-05	0.000142259	5.50919e-05	-0.000111667	8.74532e-05	-0.000154076	-2.6223e-05	0.000192311	4.92407e-05	-9.07988e-05	-4.36101e-05	-0.000196008	0.000181372	4.93845e-05	0.000193643	0.00011382	3.84816e-05	-6.83948e-05	2.86946e-05	-6.73518e-05	-3.62576e-05	0.000101288	8.90888e-05	2.85076e-05	-0.000187464	-3.12043e-05	-9.62954e-05	9.22712e-05	-8.24454e-05	5.25891e-05	-0.000119102	8.07504e-05	-0.000185971	-0.00012025	-1.73105e-06	-9.31329e-05	-0.000132672	-5.58464e-05	1.99337e-05
0.000116344	9.21118e-05	-0.000242855	-4.18169e-05	-4.34586e-05	1.90566e-05	3.96952e-05	8.20324e-05	4.27079e-05	0.000263037	5.3286e-05	0.000223649	4.04201e-05	0.000170803	-0.000154472	6.10333e-05	0.00026763	-3.59518e-05	0.000116614	2.01483e-05	9.94526e-05	0.000255993	0.000128786	0.000187187	0.000169074	9.41947e-05	-4.91271e-05	7.94916e-05	5.88001e-06	0.000132994	0.000131164	9.71712e-05	-2.48111e-05	2.05335e-05	9.53044e-05	9.54743e-05	0.000199883	0.000118005	-2.14769e-05	7.75179e-05	-1.7025e-05	4.28866e-05	-2.18044e-05	0.000129732	2.39766e-06	-9.97578e-05	-7.09319e-05	-3.42672e-06	5.34148e-05	-0.000113305
-0.000109915	-0.000117728	6.54162e-05	1.77296e-05	7.51071e-05	0.000307105	0.000355458	0.000168574	1.92202e-05	3.81714e-05	0.000249214	-9.98903e-06	0.000194551	4.74267e-05	0.000161208	0.000141272	0.000308735	8.73373e-05	-7.19017e-05	2.98543e-05	0.000283713	-2.88914e-06	0.000133282	0.000287566	0.000155971	0.000404809	6.23345e-05	0.000187112	7.80841e-06	-6.63243e-05	-3.87854e-05	9.38185e-05	0.000160023	-2.48926e-05	8.66026e-05	-8.15865e-06	0.000163604	-6.18445e-05	1.65695e-05	0.000105171	9.09275e-05	0.000191198	0.000127674	0.000213738	9.51308e-05	0.000116424	0.000148831	-6.46977e-05	-5.3084e-05	-0.000210995
7.4872e-05	-8.69928e-05	-8.04138e-05	6.51288e-05	2.45426e-05	0.000143136	0.000153521	0.000110964	1.01899e-05	5.90918e-05	3.1814e-06	3.63806e-05	-0.000189966	9.71184e-05	-0.000152593	-5.96786e-05	0.000191626	2.35551e-05	-5.78407e-05	4.45956e-05	-7.90265e-06	-3.15621e-05	0.000222101	0.000207065	0.000227292	7.13285e-05	-2.44157e-05	-8.93765e-05	0.000124344	1.16607e-05	-4.40743e-05	9.43999e-05	-9.53918e-05	0.000157381	8.81858e-06	0.000150749	-7.7376e-06	-5.59537e-05	1.4225e-05	0.000203324	0.000110536	4.60335e-05	-5.87493e-05	0.000160032	-3.94989e-05	4.82067e-05	2.42154e-05	-7.52112e-05	-1.67757e-05	9.61783e-05
0.000217416	-0.000215109	0.000369156	8.52407e-05	5.81145e-05	5.63505e-05	0.000138533	-0.000225958	5.02639e-05	-0.000139357	-7.64414e-05	0.00010805	-0.000147685	0.000167841	6.75139e-07	0.000109864	4.98356e-05	0.000215534	0.000272199	0.000191002	6.75109e-05	-0.000104781	9.48669e-05	0.000247197	0.000189876	-5.87619e-05	-2.56658e-05	1.84162e-05	9.8555e-05	0.00011669	-0.000108317	3.72869e-05	0.00013982	3.55647e-05	-2.01381e-05	-9.84127e-05	-3.0728e-05	0.000116831	5.41249e-05	8.16938e-05	0.000146186	5.98282e-05	-9.64843e-06	2.39838e-05	7.5927e-06	-3.51124e-05	0.00012216	-3.29974e-05	6.93541e-06	-5.43577e-05
6.26232e-05	-9.80703e-05	-0.000150292	4.41147e-06	-2.01124e-05	1.98809e-05	-9.73087e-05	-0.000261828	6.0373e-05	-0.000115163	5.47086e-05	-0.000226286	-0.000155113	4.00997e-05	1.43627e-05	5.25134e-05	-3.0694e-05	0.000187503	0.00027932	0.00021028	-6.12224e-05	5.62577e-05	-9.93915e-05	-8.56124e-05	0.000115221	-4.99865e-06	6.85666e-06	-8.64867e-05	9.00114e-05	-2.87037e-05	0.000280584	-8.90003e-06	-3.42296e-05	-4.76117e-06	2.42132e-05	-8.69958e-05	0.000135764	0.000104391	-0.000122403	-4.31946e-05	-2.364e-05	0.000101896	2.04771e-06	3.86851e-05	0.000200723	-2.25512e-05	4.70969e-05	3.99706e-05	-4.48317e-05	-7.40438e-05
7.97211e-05	-3.7146e-05	-3.92165e-05	1.4339e-05	-1.22138e-05	-0.000140094	0.0002958	2.10815e-05	-0.000158503	0.000199693	-3.377e-05	-0.000149455	-9.77842e-05	4.53559e-06	-6.15109e-05	3.07915e-05	1.37396e-05	-0.000190135	4.01918e-05	5.5701e-05	-4.90592e-06	0.000101124	-8.35666e-05	0.000169118	6.78245e-05	4.44317e-05	0.000162916	2.19371e-05	0.000146524	1.32177e-05	8.41709e-05	-0.000153391	7.8778e-05	-1.28109e-05	0.000136614	0.000109632	5.6067e-05	-9.54509e-05	8.91774e-05	0.000113586	-0.000121577	8.93978e-05	-8.87435e-05	-6.88302e-05	6.20068e-05	-6.51996e-05	0.000203161	1.56275e-05	-7.74783e-05	-0.000220296
-0.000133719	-4.28548e-05	-9.99912e-05	-0.00012037	2.42889e-05	2.94019e-05	5.13167e-05	-0.000277107	1.09391e-05	2.35108e-05	-0.000141186	-1.43274e-05	-0.000117576	0.000267425	-7.9239e-05	0.000128504	8.84889e-06	-5.2797e-05	-7.81241e-05	-0.000324708	5.77612e-05	2.33796e-05	-7.01559e-05	-1.51302e-05	-0.000143047	9.76123e-05	-0.000234955	-3.42957e-05	0.000219968	1.8776e-05	2.01477e-05	9.48678e-06	2.50953e-06	5.02564e-05	-0.000149676	-3.91646e-05	-3.28485e-05	2.23874e-05	0.000112731	0.000188454	2.90988e-05	9.43965e-05	4.96752e-05	5.73456e-05	-6.97568e-06	0.000136497	1.18895e-05	-3.27822e-05	-6.02095e-05	2.42781e-05
-0.00023718	-0.000194517	-0.000135449	-0.00013648	-3.72662e-05	1.31113e-05	-0.000215602	0.000106726	5.11349e-05	-0.000298415	-0.000344923	2.82439e-05	5.81821e-05	0.000101131	-0.000228813	0.000175562	-6.86414e-05	-7.27698e-05	0.000140811	-4.39321e-05	0.00021313	6.44267e-05	-0.000158256	8.30651e-05	-0.000183297	-0.00016949	-0.000233807	0.000153899	7.20258e-05	-0.000223549	-0.000180438	-7.28043e-05	0.000147997	-0.000145961	-0.000135478	0.00022956	-0.000180784	0.000101346	-7.71136e-05	-6.7475e-05	0.000177548	-0.000126745	-0.000121305	-6.38275e-05	2.1345e-05	-2.93484e-05	-4.15136e-05	-0.000178821	-0.000195282	-3.69117e-06
-0.000196295	-3.58724e-05	-0.00019333	-0.00011627	1.13521e-05	1.82943e-05	-0.000196585	-0.000107457	-8.1727e-05	-8.19897e-05	0.000122278	5.18791e-06	4.10211e-05	0.000279898	-3.84454e-05	1.62458e-05	0.000169469	0.000215974	-0.000220559	1.69844e-05	-0.000139118	0.000138625	-1.7415e-05	0.000290637	0.000133759	0.000104133	-3.99506e-05	0.000331256	-0.000136489	0.000132369	7.94891e-05	0.000166308	6.39454e-05	5.48242e-05	9.13355e-05	9.02627e-05	0.000211591	0.000178373	8.4451e-05	0.000169186	6.55144e-05	-1.31629e-05	8.75775e-05	0.000103795	-9.83165e-06	-1.14976e-05	-4.4472e-05	0.000122901	6.08613e-05	-0.000111328
9.9368e-05	6.04866e-05	0.000109975	7.47332e-05	0.000166063	-0.000162056	4.83254e-05	6.55201e-05	-0.000157572	-0.000121179	1.07166e-05	0.000184912	0.000194147	8.14931e-05	3.65765e-05	8.04069e-05	0.000162328	0.000110962	-1.76735e-05	-5.86766e-05	0.000189849	0.000163922	8.31537e-05	-0.000170514	0.000242652	5.48245e-05	0.000523594	8.35437e-05	4.24721e-05	1.23132e-05	5.34921e-05	0.000142194	7.23024e-05	-7.61584e-07	0.000183099	1.34068e-05	9.51531e-05	-8.4782e-05	0.000129739	-9.87808e-06	0.000185614	6.41642e-05	-1.26228e-05	5.12487e-05	5.03893e-05	0.000268023	0.00018376	2.25448e-06	1.49866e-05	-6.051e-05
6.92631e-05	-9.92082e-05	0.000109855	0.000139703	9.16884e-05	-0.000188119	0.000249857	4.13834e-05	0.000127452	7.82334e-05	-5.49778e-06	0.000154499	3.08505e-05	-0.000154873	-3.52344e-05	1.77888e-05	0.000289186	0.000234865	0.00012209	0.000181711	-5.63621e-05	0.000308679	-1.43552e-05	-6.08928e-05	0.000184018	7.75278e-05	-5.11804e-05	-3.17568e-06	-8.78312e-06	-1.11468e-05	0.000137128	0.000254078	-1.46e-05	0.000250514	0.000138393	2.35862e-05	1.65976e-05	5.93992e-06	0.000143199	-1.93186e-06	1.05205e-05	-2.57529e-05	4.34156e-05	7.71816e-05	5.25841e-05	6.23179e-05	-0.000214433	-8.42165e-05	0.000141514	7.37749e-05
0.000122072	-6.47422e-05	-2.72368e-05	-1.79024e-05	-3.06465e-05	1.20962e-05	3.19045e-05	-5.78268e-05	0.000123431	-6.72833e-05	5.18034e-05	-0.000261533	1.20053e-05	-8.94168e-05	-9.53275e-05	7.44622e-05	-0.000157074	0.000231729	0.000192761	-6.55254e-05	6.56655e-05	2.5598e-05	-0.000148184	0.000182066	0.00014489	-8.23701e-05	-4.21036e-05	9.70347e-05	4.58796e-05	-7.43265e-05	-0.000190231	6.23223e-05	7.84408e-05	8.07607e-05	0.000291122	9.21316e-05	3.64566e-05	5.1965e-06	1.99234e-05	-3.01453e-05	0.000101566	3.04983e-05	9.28449e-05	-0.000146073	4.24729e-05	0.000231793	-7.06136e-05	0.000168761	-8.39711e-05	1.29269e-05
0.00020369	-0.000188252	6.62446e-05	3.31655e-06	-7.8482e-05	0.000105914	-0.000173328	6.57765e-05	-0.000182893	-7.71049e-05	-0.000136721	0.00035534	-4.39896e-05	-0.000158363	3.06762e-06	0.000114341	0.000159693	-6.22978e-05	-4.11791e-05	0.00010226	1.41635e-05	-1.4112e-05	0.000167952	0.000263931	-0.000144544	0.000350764	0.000118082	0.000123738	0.000131559	2.16886e-05	5.43645e-05	8.73775e-05	-0.000139893	0.000170954	-9.30877e-05	3.71077e-05	3.54327e-05	1.5794e-05	-9.90635e-05	-4.27841e-05	-1.00728e-05	2.25059e-05	3.24488e-05	0.000116313	2.64466e-05	0.000175957	4.42431e-05	-0.00015661	-1.26355e-05	-0.000268747
-0.000190089	-9.5531e-05	5.05753e-05	2.01406e-05	3.79382e-05	-0.000129954	0.000497205	-1.04079e-05	-6.95449e-05	-9.89839e-05	-0.00033988	7.45447e-05	-8.6591e-06	-0.000140702	-0.000112224	7.7768e-05	5.43081e-05	1.19816e-05	7.75192e-05	-5.42054e-05	0.000122244	0.00016557	-0.000152025	-4.07848e-05	-0.000115629	0.000199306	0.00014049	9.16376e-06	7.11456e-05	8.40377e-05	0.000208106	1.29598e-05	-7.47733e-05	-0.000129744	2.73148e-05	-3.5425e-05	-7.33026e-05	2.86768e-05	-2.42547e-05	0.000150834	0.000167294	-3.43593e-06	2.27538e-06	-5.92205e-05	0.000132967	-0.000101016	0.00013031	0.00016065	0.000153307	-1.97001e-05
3.48458e-05	0.000134697	-0.000177434	7.99013e-05	0.000160857	-0.000287419	0.000135872	0.000126981	0.000170574	-0.000170353	-9.22204e-05	-0.000251514	-6.30717e-05	0.000103773	5.50971e-05	0.00013146	-0.000148645	-0.00014559	0.000402568	0.000166712	-0.00019664	7.70674e-05	8.87691e-05	6.08464e-05	-0.000173214	0.000205107	6.01285e-05	-3.95119e-05	-6.27636e-05	-4.49126e-05	7.67743e-05	0.00024076	0.000313955	-7.88307e-05	-4.82488e-05	-9.39809e-05	4.94923e-05	0.000367168	5.86418e-05	7.22649e-05	0.000170342	7.62097e-05	4.30701e-05	0.000135821	-8.21959e-05	0.000108022	8.33072e-05	-0.00012123	-2.37053e-05	5.59831e-05
2.57327e-05	7.84634e-05	5.66879e-05	-0.000199269	0.000121122	0.000315693	-8.01237e-05	0.000209027	0.000455304	0.000187913	-0.000320031	1.87385e-05	0.000115585	-9.09419e-06	2.80535e-05	-9.91347e-05	-3.80979e-05	5.08423e-05	0.000231821	-0.000113105	2.163e-05	0.000135047	3.29816e-06	1.98551e-05	-7.50966e-05	7.22774e-05	-3.82875e-05	2.82796e-05	0.000306665	0.00018225	0.000211718	9.15074e-05	0.000303875	-2.08331e-05	0.000168264	0.000173575	-8.67672e-05	-6.01878e-05	-0.000115834	2.93527e-05	8.6159e-05	6.9659e-06	-0.000139505	0.000176617	4.44794e-05	3.82212e-05	0.000234063	-1.70939e-05	-3.70019e-05	4.56025e-05
-0.000327576	0.00030787	-8.33085e-05	-6.95028e-05	-5.69565e-05	-8.42518e-05	4.47484e-05	-5.85139e-05	-0.000232142	0.000232185	0.000246237	-3.40278e-05	0.000421385	-5.9395e-06	0.000148702	0.000255235	-0.000115457	0.000185608	0.000249708	-0.000106753	3.75444e-05	-0.000183346	-7.17109e-05	0.000264342	0.000116076	3.459e-05	-0.000200074	0.000327239	-0.00012629	-6.27421e-05	-0.000296834	0.000153472	6.17872e-05	6.05725e-05	-3.38584e-05	0.000117838	4.53219e-05	5.02133e-05	-1.82439e-05	3.40311e-05	4.12301e-05	6.4083e-06	-0.000163365	2.84208e-05	1.47612e-05	0.000280928	5.6789e-06	0.000252515	0.0001104	0.000175048
-7.09328e-05	-0.000116875	4.02947e-06	-5.27165e-05	-8.54947e-06	-1.02514e-05	-5.20502e-05	-5.46787e-05	7.74704e-05	-5.3568e-05	0.000116282	0.000195095	6.99949e-05	3.51592e-05	0.000249761	-0.000114935	0.000187543	-0.000269901	0.000152499	2.48023e-05	1.58554e-05	-0.000127642	0.000168785	-1.90133e-05	6.49644e-05	-2.38623e-05	5.56519e-05	-1.40679e-05	8.50769e-06	-0.000209452	-7.68534e-06	0.000136176	-3.42574e-05	-6.68039e-05	7.34753e-05	-3.33584e-05	0.000145692	-0.000163884	0.000303943	6.701e-05	5.77049e-05	-3.63093e-05	3.04844e-05	0.000125405	-2.22303e-05	0.000227409	0.000324399	0.000172673	1.86012e-05	-0.000142953
-5.34015e-05	-0.000161612	2.78173e-05	0.000140188	6.91763e-05	-7.06855e-05	3.63094e-05	0.000128342	-0.00022246	2.84378e-05	-3.31741e-05	9.90582e-05	0.000177776	-2.25365e-05	-0.000275864	0.000112486	7.53767e-05	-0.000274709	-1.5611e-06	0.000263853	-5.59608e-06	-0.000105367	0.000160666	0.000170864	0.000152407	0.000263751	0.000176528	0.000289859	0.00021182	0.000259739	0.000131399	0.000103144	0.000220165	0.000142909	7.33633e-05	3.32524e-05	8.82469e-05	0.000190322	-1.37342e-05	7.49457e-05	6.06162e-05	0.000109933	1.17918e-05	0.000224996	-6.50632e-05	0.000226172	9.18037e-05	0.000118066	6.5216e-05	1.8243e-05
-0.000167478	6.78038e-07	-0.000277224	9.69058e-05	-4.93148e-05	2.42895e-07	2.04058e-05	0.000131741	0.000184366	-5.50957e-05	-0.000100031	0.000101115	-0.000255548	-8.01559e-05	0.000141563	-0.000108013	0.000230811	-3.00027e-06	-0.000116054	8.57864e-05	-6.98763e-05	0.000158446	-0.000170546	0.000109589	-0.000104652	-4.4737e-05	-0.000217488	0.000115492	0.000132842	0.000272597	0.000132764	1.98543e-05	0.000209014	0.000229936	0.00013686	6.72413e-05	2.05002e-06	-6.32133e-05	-0.000111234	-4.71988e-05	0.000105471	-7.36164e-05	-6.3274e-05	-0.000141028	7.58552e-05	0.000201814	-1.20507e-05	-0.000245957	0.00014277	1.95533e-05
-0.000196236	-0.000150998	0.000220612	2.05634e-06	-6.92036e-05	-9.53522e-05	0.000102802	0.000201416	-0.000146384	-0.000118214	-6.74198e-05	2.0293e-05	0.000122665	7.35366e-05	-8.90286e-05	-7.4351e-05	3.59645e-05	0.000148	0.000432287	-0.000148499	0.000138121	0.000134592	-5.21412e-05	4.11838e-05	2.97939e-05	0.000100433	0.000109226	7.47722e-05	-0.000301786	0.000195321	0.000129947	0.000131912	-8.93992e-06	0.000118042	2.10548e-05	6.87873e-05	0.000212408	-1.45136e-05	-8.98593e-05	1.81216e-05	0.000204651	2.01823e-05	1.72695e-05	-3.78332e-06	-3.31544e-05	-5.28658e-05	0.000385708	0.000249915	0.000139648	0.000228858
8.90095e-05	-5.65753e-05	0.000190277	-7.13175e-05	-3.23396e-05	0.00020183	8.02622e-05	0.00034524	5.1517e-06	0.000148716	2.06465e-05	2.8108e-05	8.41397e-05	6.93668e-05	0.000130404	-0.000150961	0.000138635	2.74334e-05	-3.66734e-06	-3.23285e-05	-3.18842e-05	0.000252841	0.000167787	0.000146609	0.000111117	3.79105e-05	6.40543e-05	2.18101e-05	-4.57127e-06	7.45293e-05	1.14672e-05	0.000394371	1.84636e-05	9.92023e-05	0.00021203	0.000345014	-1.5786e-05	-5.60297e-05	-0.000107844	0.000153479	-5.18525e-05	-0.000173514	0.000299474	9.47085e-05	9.76767e-05	6.00433e-05	6.27013e-06	-7.90469e-06	7.79886e-06	-4.97231e-05
-0.000152352	5.88312e-05	0.000180504	3.75159e-06	4.16621e-05	9.49289e-05	0.000178816	-0.000297013	0.000157152	-6.73437e-05	1.57822e-05	0.000120169	5.52354e-05	0.000187418	2.69172e-05	1.21146e-05	-0.000198795	0.000331616	5.42198e-05	6.8365e-05	0.000249779	-0.000333703	0.000221258	6.073e-05	0.000257935	5.06516e-05	5.93983e-05	4.56676e-05	0.000208615	0.000144244	6.22194e-05	-0.000103462	9.58616e-06	3.057e-05	-0.000174468	0.000228873	9.78329e-05	2.81781e-05	0.000346485	8.60522e-05	5.6721e-05	-8.44071e-05	0.000484586	6.73397e-05	-5.65245e-05	8.85794e-06	-6.91141e-05	-4.63275e-06	8.28745e-05	0.000213033
-0.000263033	8.29896e-05	-2.02321e-05	0.000205337	0.000114901	-0.000276167	3.80913e-05	2.76995e-05	0.000137695	-0.000306368	0.000176005	-3.26759e-05	-0.000271416	0.000188564	1.55443e-05	5.00005e-05	4.50246e-05	0.000218736	-6.53362e-06	-6.07188e-05	0.000169781	3.54283e-06	-0.000244467	5.9365e-05	-4.33364e-05	0.000178645	-6.666e-06	-0.000200456	-6.1276e-05	0.000194161	0.000186072	-0.000179776	-8.16441e-05	-0.000232335	4.81005e-05	7.79761e-05	-0.000123875	3.04885e-05	0.000131073	4.20832e-05	3.43549e-05	0.00021572	5.64352e-05	3.39245e-05	0.000134563	0.000141509	-9.35715e-05	0.000155091	-0.000341751	0.000172992
-0.000288237	-3.07706e-05	-0.000144199	0.000161501	0.000111598	8.88605e-05	-7.39568e-05	-4.97231e-05	0.000206314	3.63065e-05	-0.000289636	2.0234e-05	0.000309081	0.000155634	-9.53896e-05	0.000236066	0.000120846	-4.58428e-05	-1.78367e-05	-0.000112272	0.000325824	7.90489e-05	-0.000267435	0.000417401	3.97099e-05	-0.00010077	-0.000117875	4.94041e-05	-0.000177143	0.00019988	-0.000105895	3.17274e-05	-3.19031e-05	0.000127513	0.000130327	-9.59058e-05	8.91224e-05	5.74603e-05	-0.000117427	-4.2913e-05	5.20251e-05	0.00027396	-0.00010835	8.76694e-05	7.5309e-05	0.000214283	0.00016431	1.21956e-05	2.86383e-05	9.73271e-05
9.72258e-05	0.000134811	0.000255863	-4.90842e-05	0.000210165	0.000161014	0.000102768	-0.000140897	9.64238e-05	2.65091e-05	-3.18087e-05	0.000220783	-8.19948e-05	0.000263896	-0.000169629	-3.42854e-05	0.000205789	6.7261e-05	-0.000128155	-6.79131e-05	0.000163429	-0.000146805	7.40721e-05	-0.000115127	2.97629e-05	0.000278533	-0.000198953	0.000156018	6.03622e-05	9.04706e-05	0.000214191	-5.91756e-05	0.000237337	2.39967e-05	0.000178146	5.06857e-05	0.000282556	0.000109407	-1.24314e-05	8.033e-06	0.000151027	6.87465e-05	-2.40743e-05	-7.79949e-06	-0.000122361	0.000262941	0.000111023	-5.46065e-05	0.000196004	-0.000124913
-0.00017095	3.64946e-05	-0.000143608	-2.57379e-05	2.53588e-05	0.000227376	0.000183478	0.000132191	8.9005e-05	-3.23241e-05	0.000303398	0.000182036	-3.48775e-05	0.000104874	0.000151084	0.000157913	6.01362e-05	-6.93053e-05	0.000318734	1.5673e-05	0.00027269	-9.11017e-05	-0.000132672	-0.000100455	0.000222577	9.35441e-05	-5.53495e-08	3.91752e-05	0.000278838	-0.000130419	-0.000112315	-0.000101155	6.11068e-05	7.53988e-06	0.000275237	0.000115328	0.000114659	0.000139476	0.000308314	6.93162e-05	4.3017e-05	-0.000204677	0.000102392	0.000157594	0.000196622	0.000120431	0.000270601	-6.41331e-05	0.000274864	3.84028e-06
8.54835e-05	5.70985e-05	-4.74487e-05	9.37529e-05	-0.000106368	0.000327658	-5.65122e-05	4.23305e-05	6.96604e-05	-7.0308e-05	-9.77351e-05	0.000174907	-4.79993e-05	0.000127505	9.8749e-05	-0.000107785	6.70717e-05	0.000162351	6.50694e-05	0.000114621	0.000272242	-5.29145e-05	0.000135478	0.00014206	8.778e-05	1.27338e-05	2.88995e-05	-0.00010565	0.000115356	6.28348e-05	2.28422e-05	5.52275e-05	-0.000237833	5.05937e-05	0.000201824	-0.000125534	0.000160772	0.000186406	-4.34619e-05	-7.5748e-05	0.000177194	-2.92531e-05	0.000187605	0.000238563	-0.000103835	0.000100216	0.0001165	4.19002e-05	5.6808e-05	3.89779e-05
-0.000210825	-8.906e-06	-0.000438756	4.06563e-05	7.11644e-05	-6.60357e-05	-0.00011394	-0.000106879	0.000184531	0.000153114	0.000112465	0.000124592	-0.000155259	0.000172634	0.000156706	0.000225095	-0.000105784	0.000186472	-0.000239995	-0.000143443	0.000222714	-0.000117556	3.57711e-05	6.8643e-06	0.000178542	0.000133688	0.000230623	0.000162395	4.02343e-05	-0.000244905	0.000151424	0.000114986	-0.000103464	-2.85883e-06	0.000400295	5.62516e-05	6.69843e-06	0.000216073	0.000147563	0.000124958	-7.79554e-05	-7.02747e-05	0.000340765	6.92369e-05	-5.26556e-05	0.00032533	9.1862e-05	-4.82591e-05	6.54083e-05	0.000100902
1.38487e-05	-0.000173794	-1.59949e-05	-0.000132331	1.38638e-05	0.000112766	-0.000234617	-0.000235341	0.000225556	-0.0002733	-0.000161974	-0.000206755	-1.95651e-05	-9.66371e-05	-0.000397574	-1.64314e-06	0.000154038	3.21961e-05	-9.744e-05	0.000176447	0.000122161	-0.000104431	-1.28475e-05	-7.55227e-05	-4.31372e-05	-7.49344e-05	0.00010763	-8.78333e-05	8.60016e-05	-0.000106887	0.000143655	-0.000426164	2.9678e-05	-0.000115463	-5.4224e-06	-1.67806e-05	9.32499e-06	0.000255289	0.000122816	4.47675e-06	-3.73467e-05	1.31858e-05	0.000225545	-9.98093e-05	0.000212815	3.60088e-05	-5.46129e-05	0.000126924	7.05742e-05	0.000180578
0.000280573	0.00012221	5.05999e-05	8.96523e-05	-7.49352e-05	-0.000107271	-0.00013874	-7.2524e-05	-6.32652e-05	9.70158e-06	-0.000147	0.000274221	0.000263939	3.24181e-05	-0.000174398	-2.11141e-05	-0.000154234	-0.00019398	-0.000100618	0.000363586	0.000253181	-1.7568e-05	-0.000195831	5.62564e-05	0.000321392	0.00023743	-0.000134559	2.58123e-06	6.82415e-05	0.000203338	-0.000241856	3.1737e-05	0.000213881	4.44102e-05	-9.76818e-05	0.000153793	-8.37747e-05	0.000163408	1.02053e-05	9.19394e-05	-0.000116206	9.82315e-05	0.000154714	6.40497e-05	0.000194884	-0.00013057	9.44527e-05	0.000168936	0.000128804	0.000180075
0.000362349	4.87633e-05	-0.000651514	0.000234619	0.000189442	-0.000336857	0.00016569	0.000143322	3.01573e-05	-0.00012593	-0.000357732	0.000110907	0.000123198	0.000358542	-3.95298e-05	-4.31484e-05	1.13497e-05	-0.000150337	-8.69576e-05	-3.1364e-05	0.000117957	0.000383271	0.000433821	-0.000104837	0.000159216	6.81951e-05	8.93825e-05	-9.95376e-06	0.000129891	0.000233073	-0.000132667	-3.26529e-05	0.000104537	-2.11465e-06	7.75552e-05	-4.88938e-05	2.54985e-05	-6.24622e-05	0.000104592	0.000157541	0.000102204	0.000129108	-6.90305e-05	2.0279e-06	0.000107811	6.44084e-05	-1.69493e-05	1.49614e-05	4.46136e-05	5.05528e-06
0.000220342	0.000233872	8.90632e-05	0.000178174	0.000138977	-1.69793e-05	0.000362309	5.96798e-05	6.66848e-05	-4.63992e-05	1.7882e-05	-0.000237807	8.34113e-05	0.000195218	2.58469e-05	0.000271209	4.23368e-05	0.000331157	0.000131873	0.000363204	-4.38552e-05	5.93438e-05	0.000289792	-6.74275e-05	0.000244761	3.52486e-05	6.46684e-05	4.05548e-05	0.000210737	-4.60097e-05	6.46394e-05	0.000222264	0.00034141	0.000286349	0.000273147	0.000334659	0.000285012	-5.25493e-06	0.000134294	0.000274179	7.78771e-05	6.45193e-06	0.000281138	0.000115442	0.000195843	0.000155645	1.65156e-05	0.000123292	0.000174897	0.000216491
-3.67878e-06	4.03557e-05	-6.68646e-05	-1.19337e-05	-9.63262e-05	0.00047882	-5.70614e-06	-0.000571398	0.00028903	-0.000122894	-0.000302914	-0.00024673	-0.000218934	-0.000133984	-7.22641e-05	-0.000229149	0.000385351	-8.43873e-05	0.000171232	9.82044e-05	0.000237566	-0.000157615	0.000208361	0.000104086	0.000109175	0.000297238	7.6344e-05	8.8645e-05	4.06259e-05	5.6062e-05	-0.000119064	-2.08253e-05	-0.00015429	0.000161753	-4.27278e-05	0.000228681	0.000355265	-0.000122405	-1.63075e-05	0.000290505	-0.000100415	6.86665e-05	7.75827e-05	-7.30559e-05	0.000169669	-0.000136429	8.4129e-05	0.000306461	0.000191092	1.21644e-05
-3.38568e-05	9.17798e-05	-0.00034049	0.000125226	7.01432e-05	0.000131277	-0.000422134	0.000104681	-0.000153031	0.00020818	4.79829e-05	-6.14388e-05	8.47553e-05	-0.000220783	-0.000223702	-4.72049e-05	3.01297e-05	-0.000259306	3.54913e-06	7.77234e-05	-8.22982e-05	8.40986e-05	0.000179455	-2.01065e-05	-8.51568e-09	-0.000156526	6.82967e-05	2.7135e-05	8.40596e-05	0.000283059	-7.83297e-05	0.00017517	-8.89726e-05	0.000268824	1.64124e-05	6.18923e-05	2.9501e-05	8.82674e-05	2.29206e-05	-3.535e-05	-8.94057e-05	7.80306e-06	0.000116202	-1.34623e-05	-5.3166e-05	-0.000171046	0.000170672	0.000202358	0.000133161	8.30837e-05
-1.45395e-05	-4.89137e-05	0.000118104	2.54206e-05	9.0102e-05	-0.000151722	5.06152e-05	-3.85556e-05	-1.39158e-05	1.07503e-05	-0.000345477	-3.23337e-05	0.000356457	-8.29208e-05	8.71383e-05	0.000327414	-0.000265477	-4.27342e-05	-0.000218021	-1.17453e-07	0.000169127	-0.000181123	0.000422948	-3.03915e-05	-3.97273e-05	0.000323999	0.000251396	5.23115e-05	-2.82271e-05	0.000286842	1.01028e-05	-0.00011905	0.00015267	8.20714e-05	-1.70338e-06	-0.000114986	9.81363e-05	0.000175174	-0.000158394	-0.000100785	4.88509e-05	0.000282021	-9.12651e-05	-0.000166573	-0.000101296	2.06244e-05	-0.000254098	0.000212928	-0.00036458	-7.01344e-05
-7.40855e-05	-0.000101331	-2.91115e-05	-1.77833e-05	0.000123918	0.000262928	4.52391e-05	-8.7579e-05	0.000213664	-0.000168943	2.10086e-05	-0.000201857	0.000207129	-9.01891e-06	-4.75321e-05	0.00014753	-0.000109385	7.84156e-05	-0.000390422	-0.000128673	2.41051e-05	-0.000147349	0.000120774	-9.30363e-06	0.000154339	-0.000126098	0.000174664	0.00018522	0.000134839	8.98535e-05	4.50032e-05	0.000154771	6.90186e-05	6.26378e-05	1.58648e-05	4.65791e-05	-2.92995e-05	0.00011265	-0.000167747	4.46223e-05	8.05202e-05	0.000125641	3.24414e-05	-5.32457e-05	-0.000104849	5.62e-05	-0.000176521	-1.96066e-05	-0.000166849	-6.84385e-05
0.00029349	-0.000114125	6.97883e-05	-0.000162622	5.40617e-05	0.000325508	1.86777e-05	-0.000298655	7.62068e-05	-8.90601e-06	-0.000194029	0.000186551	0.000161457	-6.63952e-05	0.000434787	8.69254e-05	-0.000236304	-4.12915e-05	-5.60066e-05	-7.5558e-05	0.00013597	4.61983e-05	1.33248e-05	-8.54744e-05	0.000143518	0.000225817	0.0004111	0.000384163	-7.8241e-05	0.000162917	3.91931e-05	0.000237983	4.90814e-05	0.000242852	0.0001678	1.18422e-05	5.25125e-05	0.000159619	9.74355e-05	3.74945e-05	-0.000102807	3.8831e-05	9.71447e-05	0.000232485	-0.000106689	0.000111243	0.00029368	1.7601e-05	5.88213e-05	0.000189368
0.000180601	0.000153713	0.000134391	-9.07893e-05	-3.05811e-05	0.000192612	-0.000107569	-0.000125227	8.12173e-05	-6.92574e-05	0.000109328	0.000299063	-8.84212e-05	-0.000199578	-4.63239e-05	0.00018878	-0.000210996	2.13185e-05	0.000325512	0.000292944	0.000379856	-7.51469e-05	-3.20808e-06	1.99004e-05	0.000351223	0.000348804	9.61703e-05	0.000496493	0.000199417	-0.00023517	0.000287723	-0.000271815	6.85757e-05	0.000249302	0.000119269	0.00010906	0.000225874	0.00047474	7.53004e-05	-2.81038e-05	0.000164509	-0.000119673	-9.42132e-05	0.000309589	-4.41937e-05	0.000114224	0.000224428	-0.000131845	0.000180591	0.000452588
0.000222291	2.95807e-06	-0.000102762	7.47352e-06	-0.000258311	-2.83036e-05	0.00022942	-0.000239469	-0.000129203	-0.000133282	-0.000249034	-0.000267715	-1.25797e-05	-0.000180779	-0.000134451	0.000154276	-0.000364418	1.74892e-05	0.000135141	4.51756e-05	0.000303458	0.000291135	-0.000111734	-0.000298382	-0.000382903	0.000182302	-0.000138607	0.000109626	-0.000155048	-8.36062e-05	0.000316503	-3.66616e-05	4.0229e-05	6.29875e-05	6.72266e-05	0.000111534	4.48661e-06	0.000295479	0.000188259	-0.00014817	0.000206627	-0.000171241	-1.99436e-05	0.000242631	2.4474e-06	-9.69301e-05	-1.13977e-06	0.000261941	-3.4724e-05	5.92118e-05
0.000147295	0.000304219	0.000179363	-2.29436e-05	6.47871e-07	0.000216834	-7.47321e-05	-0.00019818	0.000299402	-2.1394e-05	-0.000641709	0.000321209	3.317e-05	0.000242449	-0.000144032	-0.000151547	-0.000210234	3.62199e-05	8.90765e-06	0.000181208	1.34767e-06	-0.000288231	0.000174789	0.000408443	-0.000123426	-1.44755e-05	0.000240874	8.38854e-05	0.000236222	1.04496e-05	0.000295699	0.000321397	-0.0001275	0.000176233	0.000191931	0.000185763	0.000160955	0.000286707	0.000218907	0.000315823	-0.000118767	-3.30862e-05	-1.73751e-05	0.000194326	-4.76194e-05	0.000252657	-0.000102152	0.000113271	2.74949e-05	1.88134e-05
0.000129355	0.00019433	0.000116309	9.10565e-05	3.71503e-05	-0.000263655	-0.000271679	7.10598e-05	0.000172255	-0.000187906	-0.000273062	-0.000154534	-4.05367e-05	-7.09207e-06	7.98426e-05	0.000302835	-6.3662e-06	0.000454631	-0.000127276	-0.000318771	0.000210079	0.000326509	0.000403947	0.000191056	7.86104e-05	0.000357395	-0.00015578	0.000309637	-0.000125048	-0.000131305	0.000382892	0.000101633	0.000127889	0.000248002	0.00017932	0.000221188	0.00040976	0.000359251	0.000357101	0.000466638	0.000227717	0.000109185	-8.57432e-05	0.00010784	-5.93077e-05	0.00011677	7.59111e-05	0.000184677	0.000394843	0.000360047
-1.36803e-05	3.74035e-06	0.000171818	-0.000300344	0.000181453	0.000227416	-0.000175177	2.26556e-05	-6.24229e-06	-0.00048635	-0.000172427	-6.9811e-05	0.000237724	4.53424e-05	0.000169255	0.000145409	-5.18386e-06	0.000303909	0.000174416	-0.000194203	-0.000216753	0.000186339	-0.000167439	-0.000148944	-5.1435e-05	0.000249181	-9.13088e-05	7.33686e-05	-5.54727e-05	0.000162971	0.00024527	-0.000237173	0.000236584	0.00042662	4.34672e-05	0.000318257	0.000357963	0.000213436	0.000259773	0.00031318	-2.20439e-05	0.000335697	0.000275184	0.000125316	0.000381316	0.000261428	0.000141402	0.000152602	-6.16443e-05	5.26057e-05
0.000450767	-3.16565e-05	-6.62214e-05	0.000211332	0.000104838	0.000121911	0.000126664	1.1967e-07	-9.57752e-05	-0.000577594	0.00036501	7.25338e-05	-0.000113307	-4.31623e-05	-3.10197e-06	-0.000172025	0.000195242	-4.21048e-05	0.000129677	-0.0001612	-0.000195742	-0.000336107	-0.000310079	-0.00012437	-3.6445e-05	-1.27415e-05	-0.000253989	8.17523e-05	0.000574463	5.28239e-05	0.000208472	-0.000142568	-4.91275e-05	0.000185024	0.000350015	-0.000146409	8.39111e-05	0.000286774	-0.000123714	0.000144827	-4.17505e-06	0.000251377	0.000318775	3.04063e-05	0.000118346	0.00019421	8.85806e-05	0.000218313	0.000241337	-0.000137809
7.59386e-06	-1.57848e-05	-0.000119764	0.00012181	0.000117307	-0.000157949	-0.00035191	0.000305204	1.00643e-05	-0.00020316	-0.000207521	-0.000356029	0.000116199	2.56411e-05	-5.93775e-05	-7.66134e-05	-0.000341731	-0.000179243	-0.000343716	-0.000430349	-2.48321e-05	9.88066e-05	9.4758e-06	-0.000377225	0.000508251	-3.0546e-05	0.000158569	0.000132474	0.000149406	-7.74894e-05	0.000324033	0.000387356	-0.000207643	0.000113457	0.000293626	-5.21184e-05	0.000230381	0.00015407	-5.78781e-05	0.000315918	-0.000156787	0.000335894	0.00040484	-0.000134164	6.87943e-05	7.86741e-05	-5.76508e-05	0.000146717	-0.000117224	0.000205764
0.00015407	0.000310446	0.000132004	0.000145145	0.000419061	3.43511e-05	-0.000264705	-0.000355492	0.000236907	-0.000300047	-3.60368e-05	9.46168e-05	0.000557514	0.000295129	-0.000137557	0.000119276	5.9918e-05	0.000274071	-8.22769e-05	-0.000365035	1.60981e-05	0.000213078	8.6393e-05	-7.8469e-05	0.000254219	0.000426259	0.0002969	0.000513334	7.82117e-05	0.000133431	0.00049025	0.000246612	-0.000100967	-0.000156269	0.000212456	-9.59659e-05	0.000242817	0.000342721	0.000192574	-6.87232e-05	0.000205475	0.000231871	0.000365183	0.000164204	1.27095e-05	-8.0147e-05	0.000516226	0.000477811	0.000169422	7.92204e-05
6.98373e-05	7.9341e-05	0.000253899	-0.000122987	0.00015343	0.000358113	-0.000181049	-0.000234201	0.000132519	-0.000323097	0.000192293	-0.000538968	-0.000189999	-8.39834e-05	0.000366894	-0.000154378	0.000353546	0.000312955	-0.000392377	-0.000155827	-0.000496125	1.62716e-05	-0.000510361	-3.36426e-05	0.000267461	0.000320204	-4.32253e-05	7.60893e-05	0.000172448	0.000117902	0.000205036	0.000562241	0.000147464	-6.35473e-06	6.04869e-05	-7.28089e-05	0.000219631	-1.50647e-05	-4.83824e-05	-0.000156486	-0.000249855	0.000111731	0.000219012	0.000110697	0.000236633	0.000374169	0.000266828	-2.63781e-05	-9.40629e-05	-0.000205776
0.000279649	0.000101903	-0.000230185	-0.000125055	-0.000145513	-0.000168206	-0.000352977	-0.000220467	0.000251855	-8.70629e-05	0.000327286	0.000309298	0.000185824	0.000416362	1.11849e-05	-0.000413386	2.7023e-05	0.0003612	0.000578336	6.5753e-05	-0.000102174	-0.000307486	-0.000369702	-2.45366e-05	-0.000180635	0.000105142	0.000112289	0.000183941	-0.000200575	-0.000136795	0.000435497	-8.08059e-05	0.000222551	0.000428864	-0.000415628	2.54526e-06	0.000110061	-0.000144697	0.000166667	6.61219e-05	0.000298276	2.9781e-05	0.000306382	-0.000106303	0.00038734	0.00012172	4.96236e-05	0.000321019	0.000208298	2.36115e-05
6.65955e-05	0.000413753	-4.04201e-05	-1.22088e-05	0.000138107	2.32454e-05	-3.92978e-05	0.000258399	-0.000108949	-0.000466307	-0.000154624	5.1222e-05	6.26144e-05	0.000121875	-1.34039e-05	5.83623e-06	-9.04312e-05	0.000380195	0.00013296	0.000398337	0.000418291	-0.000241106	5.34023e-05	0.000416006	0.000136978	-1.62827e-06	-1.62072e-06	0.000321724	0.000428948	0.000256243	-0.000184899	-0.000157753	1.5924e-05	-0.00024027	0.00055028	0.000285755	4.18047e-05	0.000663909	0.000114458	2.67949e-05	-8.85914e-05	0.000169022	0.000269867	0.000302925	0.000362775	9.40849e-05	0.000548195	-0.000344822	0.000259096	-1.32047e-05
-4.33415e-05	-3.53533e-05	0.000293939	-2.47622e-05	-4.24186e-05	0.000281058	0.000470485	-7.8084e-05	-0.00052574	0.000457532	0.00040996	0.000181929	2.85568e-05	-7.11345e-05	-7.40834e-05	-0.000281248	-0.000322504	-8.63038e-05	0.000126294	6.6928e-05	4.94494e-06	9.62865e-05	0.000286192	-9.63739e-05	0.000267673	0.000573508	-6.65606e-07	0.000381361	0.000234184	0.000113279	-0.000254735	0.000555512	0.00052794	0.00018214	0.000152948	6.29914e-05	0.000352057	0.000317848	0.000213395	0.000371356	0.000133388	9.65179e-05	0.000180449	0.000314355	9.96678e-05	0.000737748	0.000323347	0.000125849	-0.000139329	0.000430035
-0.000307895	0.000267235	-0.000211234	0.000234058	-0.000120679	0.000391501	1.1686e-05	-7.72425e-05	0.000122591	0.000699515	-9.68689e-06	-0.000435391	-0.0004788	0.000464393	-0.000162359	0.000294711	0.000142885	-0.000428943	-0.00035517	-6.23945e-05	2.8898e-05	1.22852e-05	0.00032408	-4.38555e-05	4.67421e-05	-1.30337e-05	0.000493747	-0.000116886	0.000273309	1.92518e-05	-0.000209968	0.000199891	4.64767e-05	-6.53227e-05	0.000432643	3.50695e-05	0.00013871	0.000190356	0.000223899	0.000431492	-0.000135184	0.000457822	1.43411e-05	0.000180872	6.85842e-05	0.000108093	-0.000202927	0.000175972	0.000354468	9.79626e-05
0.00021492	-0.000194074	-0.000349401	-6.79983e-05	-0.000106064	-0.000102028	0.000437146	6.91804e-05	-6.92876e-05	-0.000939668	-7.88119e-06	-0.000166555	-0.000561429	-1.98162e-05	-0.000429048	7.14309e-07	-0.000146176	1.48756e-05	7.33761e-05	0.00039287	0.000222933	-0.000390998	-0.00012183	4.84989e-05	0.000552855	9.13789e-05	0.000227655	0.000302946	-0.000131747	0.000309407	0.000188781	0.000373977	0.000290453	-3.792e-05	0.000228698	0.00026232	0.000213123	0.000424107	0.000155831	0.00029848	0.000260478	0.000395924	0.000206693	1.33147e-05	-0.000393871	0.000381306	9.34044e-05	-3.11649e-05	0.00018377	0.000408742
-0.000697326	5.2625e-05	-0.000443677	-9.87948e-06	0.000164697	-0.000218686	0.000282405	0.000235942	2.51796e-05	-0.000122543	0.000135945	6.70445e-06	-0.000602888	0.000216821	-0.000479525	-0.000645484	-0.00049575	0.000456899	0.000240215	-4.06858e-05	0.000394876	3.00577e-05	0.00015227	-0.000165464	0.000116975	3.3422e-05	-0.000490477	-0.000451239	0.000411064	0.000210019	-2.23365e-05	0.000279303	0.000473602	0.000105373	7.15958e-05	-0.000213204	0.00012717	0.000241646	-9.18406e-06	-0.000124727	2.45743e-06	0.000606829	-2.29578e-05	0.000113209	0.000142461	5.18968e-05	-0.000140254	-3.07619e-06	0.000253773	0.000135251
0.000810321	-6.08651e-05	-0.000423207	0.000617258	-4.81717e-05	0.000783733	0.000356824	3.31887e-05	-0.000364377	-9.43745e-05	-9.68336e-05	-0.0002503	-0.000549877	-0.000424741	-0.000173433	0.00031525	-5.57767e-05	0.000541752	-0.000269274	0.000425584	-0.000228669	3.78208e-05	-0.000172384	0.000429971	-9.83688e-06	0.000215314	0.000137513	0.000592278	-0.000410753	0.000728174	0.000365541	0.000114607	0.000365477	0.000696365	0.000600763	5.34019e-05	4.01943e-05	-6.28858e-05	0.000169466	-0.000203476	1.21894e-05	-1.55685e-05	-0.000524336	0.000387231	3.9517e-05	3.43759e-05	-8.39198e-05	6.70375e-05	0.000431075	-1.09537e-05
3.8154e-05	0.000358525	0.000289967	-0.000180928	-0.000200856	-0.000205578	-0.000143154	-9.3449e-05	0.000139259	-0.000126668	4.42972e-05	-0.000440918	-0.00042402	-0.000808014	-0.000428426	0.000342232	-0.000655815	-3.99101e-05	0.000295173	-0.000349001	-1.84504e-05	-1.307e-05	0.000262795	-0.000131147	2.02207e-06	0.000392006	-0.000185718	0.000759253	-0.000181787	0.000405918	0.000293401	0.000128407	-0.000151477	-0.000233138	0.000129938	0.00050767	0.000704279	-4.89337e-05	-4.48953e-05	0.000109689	0.000131611	0.000183265	0.000396515	0.000249801	0.000134483	1.53692e-05	-0.000156624	0.000422765	-0.000100943	0.000112006
0.000295751	-1.86462e-05	-0.000724133	0.000107436	0.000109002	0.000484525	0.000160254	0.000489568	9.97333e-05	-0.000528389	-0.000181832	-0.000338667	-9.16125e-05	-0.00016595	-0.000142103	0.000251836	-0.000566594	0.000793719	-0.000124673	0.000116267	0.000358576	6.43205e-05	0.000545743	-7.90711e-05	0.000392033	0.000706703	0.000578095	0.000287822	0.000286589	0.000127792	0.000864246	6.04048e-05	0.000236562	0.000680173	9.71079e-05	0.000266759	0.000598411	0.000182962	-5.18008e-06	0.000802754	0.000487352	0.000699173	0.000531817	0.000622804	0.000233314	0.000452195	0.000678281	0.00064801	-0.000183306	-0.000259032
0.000352349	8.25161e-05	-0.000299345	-0.000212711	-1.18703e-05	-0.00054033	-2.6603e-05	0.000498753	0.000344051	0.000416973	-0.000368258	-0.000215823	-0.000357462	2.72435e-05	0.00011473	-0.000132341	0.000303614	-0.000131444	0.000242059	-0.000330223	0.000582635	0.000108723	0.000506361	0.000425988	0.000453915	-5.12304e-05	0.000865103	0.000411825	0.000185319	-0.000207034	0.000535738	0.000516999	0.000185318	0.000966119	0.000151842	0.000262543	0.000205579	0.000213662	0.000135534	0.000587738	0.000264367	0.000351703	0.000178647	0.000674813	0.00055471	0.000105494	0.000290895	0.000655817	0.000676135	0.000360863
-0.000468218	-1.52878e-05	-0.000779247	-2.00957e-05	0.000570178	-0.000557294	-0.000646022	5.5407e-05	-0.000171087	-0.000333529	-0.00078085	-4.0515e-05	-0.000634212	-0.000409205	0.000321226	-0.000218578	-0.000165446	-0.000127338	-0.00029755	-6.61254e-05	0.000597473	0.000132412	0.000118427	3.60249e-05	-7.28568e-05	-9.91913e-05	-0.000133637	0.000125067	-0.000222377	1.14306e-05	0.000370097	0.000783457	0.000512468	0.000324767	0.000588479	0.000424176	-5.85413e-05	0.000560075	0.000281391	6.7179e-05	0.000470575	0.000406224	0.000254519	5.08526e-06	-0.000208037	0.000325443	6.73555e-05	-3.53249e-05	0.000291654	0.000514947
0.000251057	-8.67026e-05	-9.10642e-05	0.000314976	-0.000136514	0.000141235	-0.000321008	-4.57998e-05	8.16364e-07	-0.000708161	-0.000427518	-0.000849941	0.000127748	-0.000645145	-0.000879358	-6.19906e-05	-0.000158787	-1.75889e-05	0.000175951	-0.000252984	0.000109701	0.000800895	0.000136611	-0.000206435	0.000152492	-0.000289049	0.000218957	0.000531733	0.00024633	0.000555362	0.000593166	0.000384092	0.000232939	0.0005791	0.000774228	0.000360912	0.000361636	0.0003125	0.000392317	0.000841368	0.000259017	0.000791539	0.000792341	6.74352e-05	4.93273e-05	0.000556945	0.000288461	0.000509181	-0.000136872	0.000829987
6.04188e-05	0.000699486	-5.39223e-06	-0.00035193	-0.000213172	-9.76133e-05	0.000615204	0.00051835	-3.63371e-05	-0.000248799	0.00025061	-0.000224303	-0.00104716	-0.000819398	3.02597e-05	0.000260606	-0.000126563	-8.59743e-05	0.000524674	-0.000209633	0.000669049	0.000506542	0.000432754	0.000443324	3.08879e-05	-1.03745e-05	0.000568638	0.000939997	0.000641439	0.000309233	0.000582478	0.000953143	0.000626275	0.00120635	8.03024e-05	0.000275802	0.00103116	0.000956611	0.000422764	0.000157923	0.000672602	0.000459023	0.000869241	0.000161484	0.000284403	0.000632268	0.000732934	0.000421578	0.000623231	0.000512475
-0.000268825	-0.000214636	0.000303805	-0.00022772	0.000534108	-0.000152324	-0.000310129	-6.72014e-05	-6.28254e-05	0.000377734	-0.00052444	-5.06732e-05	-0.000154839	0.000459424	0.0002721	4.59878e-05	0.000180084	7.06991e-05	1.57695e-05	-0.000123178	0.000233122	0.000632824	0.000318979	0.000571589	-0.000136388	0.000833011	0.000393946	0.00064709	0.000404077	0.000537694	0.000691351	0.000393814	0.000830455	0.00046037	0.000834505	0.000332701	0.000834043	0.000617556	0.000717713	0.000150939	-0.000145645	0.000540072	0.000688643	0.000485231	0.000877959	0.000724318	0.000195231	0.000753133	0.00101047	0.00119427
-1.34016e-05	-0.000355826	2.5232e-05	0.000419434	-0.000112479	-0.000597915	-0.00064242	-0.00068361	-0.000128214	-0.000799039	-0.000267254	0.000407452	-0.000830561	0.000197884	-0.000651523	-0.000423437	0.000112967	6.25153e-05	-0.000319112	0.000130198	0.000252383	0.00110341	0.000329295	0.000234727	0.000538536	0.000125905	0.000430914	0.000509299	0.000498678	-7.45556e-05	0.00115946	0.000739267	8.7662e-05	0.000449075	0.000584963	0.000506748	0.000560807	0.000508041	0.00070355	0.000345896	8.33602e-05	0.000892115	0.000423711	0.00059897	0.000371156	0.000389237	0.000979904	0.000607657	0.000635703	0.000316098
0.000649922	8.53358e-05	9.71265e-05	-0.000158128	0.000346614	-0.000416668	-0.00102194	0.000222505	-0.000448463	9.9421e-05	-0.0010448	0.000406925	-0.000189792	-7.9767e-05	-0.000666856	2.42117e-06	-0.000245201	0.000110997	-0.000200493	0.000569806	0.000125776	0.000333888	4.49102e-05	-7.38875e-05	0.00108107	0.000192387	0.000890428	0.000646351	-8.73551e-05	0.000189778	0.000476295	0.000494879	0.00108416	0.00024162	0.00118798	0.000489674	0.000361198	0.000540066	0.000858459	0.000462066	-7.68187e-06	0.000580691	0.000850983	0.000829926	0.000612	0.00118478	0.00104146	0.000419612	0.00132238	0.00119158
0.000662318	-0.000297671	0.00126219	-0.000276795	8.30139e-05	-0.000750894	-0.000122072	0.000638001	0.000469672	0.00024626	-0.000241946	-0.000154563	0.000161744	-0.000901091	-0.000429558	-7.19876e-05	-0.000227944	-0.000166518	-0.00045145	0.0003379	0.000452376	0.000554209	0.00039467	0.000163756	0.00094675	-0.000622853	-3.42519e-05	0.000501647	0.00053478	0.000564895	0.00120812	0.00102293	0.000415693	0.000408133	0.000736142	0.00134856	0.000583502	0.00064295	0.000469706	0.000901797	0.00073415	0.000198552	0.000984745	0.000720532	0.00148179	0.00024141	0.000941367	0.000109251	0.00123444	0.000376762
-0.00026627	-0.000137686	0.000753204	6.46662e-05	0.000473997	-0.000274172	0.000466493	0.000379748	0.000898434	-0.00028294	-0.000367136	-0.000375946	-0.000156737	-0.000396569	-0.00021046	-0.000632364	-0.000189631	0.000189312	-0.000402522	0.000354547	0.000650762	0.000226365	0.000943704	-8.86532e-05	0.000152932	-7.27102e-05	0.000613382	0.00103463	-1.22731e-05	0.000529636	0.00123287	0.000809305	0.000839691	0.00113158	0.000403274	0.000761567	0.000459579	0.00103339	0.000302321	0.000659002	0.000523484	3.69804e-05	0.000594621	0.0011326	0.00095438	0.000654675	0.000497386	0.00109122	0.000654021	0.000856259
-0.000468305	0.000452345	0.000345281	0.000450733	0.000174386	0.000368574	-0.000464612	-0.000673898	-0.000558737	-0.000642947	-0.000533798	-0.000557836	-0.000479636	-0.000620638	-0.000537113	-0.000455173	-0.000590639	0.000338701	-0.000690427	0.000132483	0.000518247	-0.000349117	-0.000273387	0.000483179	0.000558078	0.000594671	0.00082319	0.000388657	0.000334345	4.27009e-05	0.000760855	0.000189904	0.000445289	0.00019921	0.0014662	0.000936518	0.000627094	0.000831695	0.00111391	0.000675371	0.00105544	0.000363105	0.000407081	0.000656286	0.000808367	0.000557041	0.000917987	0.00116101	0.000251185	0.0011275
-0.000659219	9.58017e-05	-0.000169487	-0.000215943	0.000197325	-0.00067569	-1.97791e-05	-0.00162685	-0.000399269	-0.000349449	-0.00133007	-0.000134338	-0.0023951	-0.000648835	-0.00121991	-0.000685795	-0.000681576	-0.000613269	-0.000502291	-0.000403779	0.000361458	2.95921e-05	0.000973276	0.000301315	-3.65714e-05	0.00103275	9.11178e-05	0.000146014	0.000423559	0.000693496	0.000225498	0.00119202	0.000941949	0.00122002	0.000396529	0.00107099	0.000258174	0.00108961	0.000361461	0.000116824	0.000632314	0.000577073	0.00106259	0.000398526	0.00126571	0.00119347	0.000923729	0.00112263	0.000665051	0.00100552
-0.000746778	0.000458054	-0.000542753	0.000427355	-0.000141992	-0.000395405	-0.00132086	-0.000690503	0.000278233	-0.000171094	-0.00154733	-0.000719168	-0.000762902	-0.00146865	-0.002212	-0.000611866	0.000326992	-0.00184294	-0.000534823	-0.000951209	-0.000702023	0.00124816	-0.000407539	-0.000119526	0.000279383	0.00112022	-8.5029e-05	3.15962e-05	-0.00044667	0.00065009	0.000453351	0.0012997	0.000313702	0.000764654	0.000783663	0.000712059	0.000552821	0.000629146	-5.69416e-05	0.00030887	0.000518604	0.000916607	0.000507341	0.000880154	0.000475628	0.000389018	0.000850089	0.00124457	0.000440104	0.000940014
-7.45153e-05	0.000411458	0.000702155	-0.000529508	2.44241e-05	0.000469353	-0.000149703	-0.000338553	-0.000369355	-0.000840302	-0.000935147	-0.00111512	-0.000562242	-0.00105992	-0.00159859	-0.000817351	-0.00104183	-0.00150991	-4.48763e-05	-0.000454438	-0.00114503	0.000638677	-0.000597796	-0.000684455	0.000619569	0.00014016	0.000396932	0.000199525	0.00108898	0.000783253	0.000160927	0.00123734	-7.89404e-05	0.000759225	0.000925003	0.000443663	0.000151354	0.0011195	0.000672069	0.00104058	0.000580288	0.00147307	0.00100475	0.000985762	0.000713863	6.66959e-05	0.00120684	0.000794212	0.00120688	0.000150221
-0.00027387	-0.00011326	0.000106043	-0.00025029	-0.000764962	0.000383113	-0.00154018	-0.00074275	-0.00139341	-0.00119465	-0.0018574	-0.00305608	-0.00100105	-0.000723175	-0.00111117	-0.00174874	-0.00158368	-0.000840327	-0.00116149	-0.00133562	-0.000592736	-0.000409424	0.000232985	-0.000212993	0.000570965	-6.61524e-05	-0.000271995	0.000431843	0.00029451	0.00045493	0.000168689	0.00168491	0.000849235	0.000559143	0.000977403	0.00111704	-7.98847e-05	0.000700431	0.000544846	0.00102814	0.000940767	0.00125385	0.0002578	0.000838938	0.000358418	0.000722098	0.000850842	0.00145344	0.000135008	0.000786202
-0.000128677	0.000162397	-0.000148249	0.00149925	-0.000197857	0.000102443	-0.00130373	2.13019e-05	-0.00201792	-0.00138022	-0.00204893	-0.00236788	-0.000544392	-0.00170602	-0.00134622	-0.00206707	-0.00321125	-0.00243397	-0.00112598	-0.00127152	-0.000587035	-0.00141321	-0.000112108	-0.000371087	0.000562422	6.78289e-05	0.000334604	4.76937e-05	0.00106798	0.000596886	-0.000450133	0.000505274	0.00114462	0.000778712	0.000836013	-0.000249079	-3.1435e-05	0.000355671	0.000530049	0.00100266	0.000135091	0.000342643	0.000531209	0.000262526	0.000854567	0.000985598	0.000825775	8.50503e-05	0.000552108	0.000120975
-0.000918061	0.000929037	0.000679232	0.000404153	-6.4378e-05	0.000582633	0.00015325	-0.000483714	-0.00105227	-0.0010197	-0.00108656	-0.00221848	-0.00140897	-0.00158039	-0.00145911	-0.00115274	-0.00216209	-0.00210971	-0.00211185	-0.0014593	-0.00129861	-0.000841772	-0.00174418	0.000167566	-0.000127622	-0.000291891	-0.00128819	0.000924942	-0.00129911	0.000211888	-0.000156429	0.00080678	-9.26251e-05	0.000316961	0.00100355	-0.000137552	-0.000457041	0.000139485	0.000489268	-0.000120475	0.000476767	0.000242953	0.000964702	0.000896226	0.000403853	0.00068825	0.000380645	0.000839314	0.000648882	6.85518e-05
-0.000551652	0.000106179	0.00127345	-0.000270303	0.000159423	-0.00122768	-0.000346416	-0.00207739	-0.00146581	-0.00113433	-0.0010435	-0.00267999	-0.00391692	-0.00209648	-0.00224456	-0.00302891	-0.00183005	-0.00166388	-0.00182748	-0.00110972	-0.00238494	-0.00145401	-0.00100716	-0.00103126	-0.00113268	-0.000556102	-3.2395e-05	0.000736772	-0.000616245	-0.000864985	-0.000342723	0.000238195	-0.000674497	-0.000143516	-8.15125e-05	7.44963e-05	6.08409e-05	-0.000178503	-0.000385973	-0.000629806	0.000347451	0.000128872	0.000365073	-8.82325e-05	0.000870213	-0.000519026	0.000260047	0.000403765	7.0741e-05	0.000351306
0.00113568	-0.000825114	0.0005797	-0.00118588	-0.000494762	-0.000504359	-0.00109483	-0.00109165	-0.00257964	-0.00213255	-0.00215054	-0.00197916	-0.00409291	-0.00217624	-0.00322377	-0.0036172	-0.00173795	-0.00154937	-0.00226709	-0.00125833	-0.00232351	-0.00209499	-0.00202123	-0.00137935	-0.00144114	-0.00143335	-7.44919e-05	-7.77662e-05	0.00036958	-0.000750185	-0.000613318	-0.00123689	-7.5978e-06	-0.00100607	0.000699894	-0.000189283	-0.000378309	0.000390282	0.000477316	0.00106786	0.00058444	0.000557731	0.000206992	0.000405582	0.000548055	-0.000298638	-0.000136411	-8.6177e-05	0.000253194	0.00150402
0.00142002	0.000583911	-0.000229945	-0.000414695	2.90377e-05	-0.00191148	-0.000348129	-0.0010689	-0.00194395	-0.00267129	-0.00268371	-0.00315751	-0.0026514	-0.00242143	-0.00242701	-0.0023025	-0.00274586	-0.0019883	-0.00223229	-0.00180036	-0.00168827	-0.00212451	-0.00220877	-0.00243244	-0.00162493	-0.0015141	-0.00153963	-0.00107198	-0.000112558	1.74766e-05	-0.000265224	-0.00174004	0.000180781	3.46259e-05	0.00147662	0.000386548	0.000303856	8.78912e-05	9.70553e-05	0.000698039	0.000877902	0.000856845	0.000400841	-0.000706331	2.35809e-05	-0.000284235	0.00105901	0.000284102	0.000183426	0.00059475
0.000269926	-0.000186567	-0.0002987	-0.000189844	-4.52294e-06	0.000176407	0.000486367	-0.00165435	-0.00244749	-0.00176301	-0.00164466	-0.00292093	-0.00366492	-0.00330924	-0.00290761	-0.00358833	-0.00284761	-0.0027293	-0.00295501	-0.00239349	-0.00180408	-0.000460094	-0.00171846	-0.00203578	-0.000160814	-0.00178879	-0.000135147	-9.64551e-06	-0.00113645	-0.00109906	-0.000599464	-0.000979102	-0.000132959	-6.59003e-05	-0.000169203	-0.000549152	-0.00140326	-0.000579346	-0.000617216	-0.000409565	0.000336996	-0.000322	0.000182993	0.000158742	0.000273078	0.000338484	0.000224886	-0.000467763	0.000544851	-0.000547861
0.000304543	0.000171969	0.000891869	-0.000770306	-8.26038e-05	-9.92163e-05	-0.000647052	-0.000942252	-0.00149232	-0.00122142	-0.00170878	-0.00268581	-0.00353645	-0.0050407	-0.0030943	-0.00367817	-0.00260101	-0.00313817	-0.00194741	-0.00202299	-0.00338666	-0.00165486	-0.00129018	-0.00170605	3.34441e-06	-0.000589495	0.000222674	-0.00129763	-0.00132169	-0.00025634	-0.000624134	-0.00089631	-0.000959721	-0.000996263	0.000612624	-0.000819905	-0.000778337	-0.000533065	-0.000521701	-0.00143976	-0.000704462	0.000387067	0.000361178	0.000329566	-0.00124829	0.000740631	-0.000578803	-4.27012e-05	0.000423221	-0.00165529
-0.000794979	-0.000882278	-0.000161031	-0.00137618	-0.000522278	-0.000834667	-0.00150456	-0.00206637	-0.00193855	-0.00171423	-0.00326632	-0.00398926	-0.00456257	-0.00524194	-0.00476891	-0.00347796	-0.00319408	-0.00414017	-0.00233298	-0.00208109	-0.00167692	-0.00195485	-0.00259898	-0.00157121	-0.00169724	-0.00176675	-0.00091985	-0.00241157	-0.0013856	-0.000599051	-0.00151628	-0.00146589	-0.000891857	-0.000781583	-0.00145407	-0.00153416	-0.00164289	-0.00175402	-0.000330045	-0.000742191	-0.000470326	-0.000984248	-0.00153275	-0.000507557	-0.000911944	0.000787413	-0.000915834	-0.000767361	0.000920998	-0.00203201
3.06301e-05	0.000460657	9.36441e-06	-3.42371e-05	-7.87097e-05	-4.89197e-05	-0.000799287	-0.00254253	-0.00122856	-0.00137369	-0.00262191	-0.00271526	-0.00219483	-0.00435541	-0.00280979	-0.00265458	-0.00260798	-0.0031656	-0.00241922	-0.00168784	-0.00229625	-0.00237659	-0.00238521	-0.00207104	-0.00367173	-0.000991685	-0.00211951	-0.000400759	-0.000851772	-0.000736684	-0.00150043	-0.000260736	-0.00156122	0.000252861	-0.00121697	-0.000138527	0.000222505	-0.000677489	0.000263548	-6.92387e-05	-0.000199784	5.46567e-05	-0.00163396	-0.00177013	1.91277e-05	-0.00041358	-0.000309828	0.000228429	3.0213e-05	-0.0007397
-0.000268589	0.000370673	0.000504665	0.000678071	-0.000911571	-0.000601782	-0.00149135	-0.000956801	-0.0023573	-0.0033153	-0.00238491	-0.00284698	-0.00431821	-0.00377799	-0.00259294	-0.00210024	-0.00251912	-0.00214929	-0.000874169	-0.0021729	-0.000834658	-0.00269041	-0.00243442	-0.00127616	-0.00245823	-0.00100175	-0.000637014	-0.00051591	-0.000934583	0.000118479	-0.000721747	-0.000221023	-0.00166727	-0.00017766	-0.000370523	4.91658e-05	-0.000337412	-0.00117557	-0.000383313	-0.000649336	-0.000773562	-0.000637671	-0.000522442	-0.00188143	-0.000311553	-0.000401717	-0.000918412	-0.000926295	-0.000583219	-0.00114555
-0.000417898	-0.000209519	-0.000970374	-0.000477962	-0.000809769	-0.000186095	-0.000431946	-0.00378071	-0.00189094	-0.00169967	-0.00239914	-0.00202225	-0.00370302	-0.00364677	-0.00364639	-0.00317478	-0.00270358	-0.00278041	-0.000347818	-0.00128959	-0.0012645	-0.00187769	-0.00132029	-0.00252768	-0.00151693	-0.00162822	-0.00196374	-0.000207792	-0.00140933	-0.001295	-0.00176478	-0.00176741	-0.00153505	-0.000999841	-0.00101972	-0.000531594	-0.000666749	-0.00132507	-0.000298001	0.000454254	-0.000684456	-0.00116831	-0.000362327	0.000166842	0.000380283	-0.00137284	-0.00125342	-0.000464819	0.00019989	-0.000455189
-0.000734222	-0.000272875	0.000357325	-0.000399141	5.08226e-05	0.00027064	-0.00127309	-0.00280924	-0.00180659	-0.000600316	-0.00142546	-0.00265472	-0.00281513	-0.00489372	-0.000778236	-0.00347017	-0.00245493	-0.00341294	-0.00159488	-0.00103842	-0.00178561	-0.000717681	-0.00149304	-0.00114359	-0.00118056	0.000100686	-0.00176968	-0.00137383	-0.000192614	-0.000673162	-0.00108871	-0.00127428	-0.00146755	-0.0012425	-0.00201992	-0.000422695	-0.000596815	-0.000465109	0.000321582	-0.00125741	-0.00194536	-0.000983077	-0.000388818	0.000110758	-0.0012196	-0.000603259	-0.00125513	-0.000378495	-0.000213286	-0.00031298
0.000776608	0.000431698	-0.000562134	-0.00105978	-0.000641321	1.32e-05	-0.000367908	-0.000935872	-0.000872368	-0.00230672	-0.000914122	-0.00177259	-0.00186566	-0.00285749	-0.00118262	-0.00258152	-0.00303282	-0.00147591	-0.0025725	-0.00129537	-0.000669242	-0.000876918	-0.00126733	-0.00120117	-0.000502852	-0.00226168	-0.000492942	-0.00220173	-0.00227881	-0.000245964	0.000893125	-0.000966981	-0.000957746	-0.00101746	-0.00103387	-0.000311681	-0.00107995	-0.00049605	-0.000999181	-0.000828062	-0.00184359	-0.00161202	-0.00140679	0.000232137	-0.00109805	-0.0016951	-0.00089437	-0.000224185	-0.000471833	0.00030288
0.000770179	-0.000590387	0.000462601	-0.000696905	-0.000142927	-0.00127902	-0.00198772	-0.000583114	-0.00178491	2.95872e-05	-6.87915e-05	-0.00164678	0.000576063	4.50322e-05	0.000635299	-0.000149102	-0.00253044	-0.000742129	0.000699344	-0.000292562	-0.00100811	-0.00025878	-0.000554213	-0.000717328	-0.00182726	9.71924e-05	0.000741414	7.26481e-05	-0.00127634	-0.000309793	-0.000348896	-0.00103127	-0.000228367	-0.000614826	-0.000830887	0.000218617	0.000298189	-0.00181572	-0.000984712	0.000488083	-0.000130703	-0.00179584	-0.000745257	-0.000560703	-0.00133618	-0.0014063	-0.00070556	-0.0014539	-0.000466734	-0.00142517
1.891e-05	-0.000444518	0.00121762	0.000272451	-0.000269485	-6.88598e-05	-0.00085763	0.000634422	-0.0019479	-0.000197818	-0.000810676	-0.00133964	0.000474557	0.00109787	0.000659515	0.000529763	-0.000643038	0.000456689	-0.000658459	0.00057486	-0.00134384	0.000816916	-2.60358e-05	0.000748349	-9.80845e-05	0.000946761	-0.000497293	-7.81797e-05	-0.000420565	-0.00234057	0.000428498	-0.00115202	-0.0012431	-0.00133352	-0.000668436	0.00023214	-0.00105665	-8.81767e-05	3.40649e-08	0.000353223	-0.000148215	-0.00017715	-0.000600804	0.000833533	-0.000257518	-0.000620212	-0.00111701	-0.000738273	-0.000427295	-0.0014392
0.000439487	-0.000302332	-0.00085164	0.00115523	-0.000642284	0.0012931	-0.000189538	0.000300986	0.000891961	0.00112135	0.000243985	-0.000654448	-6.77111e-05	0.000257488	0.00107475	0.00105362	0.000593114	-0.00105245	0.000264169	0.000721593	-4.34678e-05	0.001095	-0.000309766	0.00016521	0.000549729	-0.000115467	-0.00018807	0.00101212	-0.00129569	-0.000488065	-0.00080809	-0.000815087	-0.000626869	0.000906628	-0.000247574	-0.00181148	-0.00108111	-0.000640914	0.000578916	-0.00125414	-0.0014269	-0.000552026	-0.000572498	-0.000277593	-0.000132319	-0.000734505	-0.000963297	0.000479784	-0.000698142	-0.000627039
0.000965996	0.00100623	-0.0002676	-6.57578e-05	0.000298363	0.00107308	-0.000689021	0.000959921	0.00089089	0.00140741	-0.000547153	0.000188155	0.000825067	0.00271921	0.00105569	0.000409357	0.0004307	0.00165977	0.00138363	-0.00184969	-0.000702909	-0.00103039	0.000145847	0.000802977	0.000775635	0.000427422	0.000564872	-0.00112236	-0.00121351	0.0018376	-0.00222049	-0.000445239	-4.9409e-05	0.000389491	0.000317996	-0.000372272	-0.000378532	0.000362259	0.000480207	-0.00132203	0.000527756	-0.00136849	-1.45088e-05	-0.00111497	0.001235	-0.000403324	2.38583e-05	0.000287437	-0.00011923	-0.000332426
-0.000340909	0.000520669	0.000965025	-0.000620247	-0.000713965	0.00106438	5.2196e-05	0.000699949	-0.000470587	0.00152968	0.00105001	0.00276673	0.00145251	0.00105951	0.00181241	0.0025089	0.00206007	0.00130971	-0.000172608	-0.000382984	0.000922039	-5.73077e-05	0.000225225	-0.000143793	0.00113527	-0.00204234	0.000256808	-9.82758e-05	-0.000992706	0.000709867	-0.00101131	-0.00149281	0.000539006	0.000142454	-0.000402643	-0.00100376	-0.000858329	-0.000238681	-0.00089885	-0.00052874	-0.000722171	-0.000922147	0.000941848	-0.00125926	5.25665e-05	-0.000857968	-0.000523095	-0.000208149	-0.000127984	0.000573212
-0.00062395	0.000615655	0.000955179	0.000154993	0.000650764	-0.000802901	4.64759e-05	0.000304294	0.000945662	0.00312878	0.00514299	0.0023165	0.00340507	0.00227785	0.00301028	0.00285638	0.00210848	0.000721346	0.00248901	0.00156781	0.0011649	0.000871701	0.000181435	0.00121256	-0.000454705	-0.00100067	-9.01811e-06	-0.00126304	0.00015574	0.000839406	0.00125299	-0.000245489	0.00121288	-0.000761129	-0.00116814	0.000106355	0.00061147	-0.000129062	-0.00204331	-0.00118636	-0.001212	-0.00131226	-0.000672087	0.000332852	-0.000890979	-0.000473843	-0.000614997	-0.000121781	-0.000351486	0.000485967
0.00115767	-0.000687993	-0.000617595	8.23855e-05	-0.000149519	0.000791962	-0.0012498	0.000593062	0.00348376	0.00203431	0.00167489	0.00187481	0.000667289	0.00443704	0.00201577	0.00280456	0.00285628	0.0017208	0.00185028	0.0018263	-0.000354591	0.00105845	0.0022644	0.000647035	0.000313699	0.000237834	0.00037576	-0.000653918	4.52864e-05	-0.000809415	-0.00117215	0.000632852	0.000237145	-0.000492501	-0.000446599	-0.00159281	-0.000849444	-0.000481725	-0.00112902	-0.00121956	-1.47013e-05	0.000128937	-0.000847394	-0.00151538	-0.00110197	-0.000515308	-0.00173104	0.000769139	-0.0015016	-0.00141129
0.000173731	0.000675485	-0.00142329	-0.00152732	-0.000260488	-0.000227041	0.000193637	0.000738218	-4.57995e-05	0.00263854	0.0023921	0.000569335	0.00288462	0.00309748	0.00325634	0.00280515	0.00208929	0.000783543	0.00116306	0.0007247	0.00238098	0.000718175	0.000258086	-8.25358e-05	0.00103115	0.000525455	7.00422e-05	-0.000388111	0.000407791	-0.000104648	0.000248722	0.000631102	-0.000994506	-0.000501531	-0.000536854	-0.000946235	-0.000220559	-0.00119125	-0.000929351	-0.000465747	-0.000674267	-0.00205102	-0.00064071	-0.00077205	-0.000431441	-0.000524365	-0.000176768	-0.00120805	0.00078347	-0.000496004
0.000341793	-0.00034725	0.000347272	3.20621e-05	-0.000399068	4.1356e-05	0.0022257	0.000634762	0.00307839	0.00322412	0.00190755	0.00288362	0.00347856	0.00171147	0.000486507	0.00350883	0.00309192	0.00224492	0.000437328	-9.44071e-05	0.0016729	0.000620577	0.000432894	4.3612e-05	0.00024538	0.000873508	-0.00072774	-0.0002606	0.00111378	-0.000114374	-0.000113814	0.000481523	-0.00109296	-0.000477107	-0.000974379	-0.000585546	0.000357112	-4.2023e-05	-0.00174119	0.000691833	-0.000928626	-0.000105816	-0.000872924	-0.000350187	-0.00112295	-0.00117494	-0.000493565	-0.000549398	-0.000129086	-0.000305838
0.00130781	0.000611308	-8.68255e-05	0.00102191	0.000451583	0.00112122	-6.95689e-05	0.000827652	0.00201937	0.00231402	0.00324464	0.00470959	0.00533358	0.00394328	0.00291714	0.0021737	0.00273256	0.00370733	0.000935948	0.000918649	0.00155636	0.00213327	-0.000246053	-0.000202518	-1.32382e-05	0.0012187	0.00145636	-0.0012051	-0.00180094	0.000571386	0.000209607	-0.000379574	-0.00120356	0.000612256	-0.00130339	0.000561212	-0.00095075	0.000146001	-0.000552008	-9.7654e-05	-5.19366e-05	0.000135468	-0.00126447	-0.000288772	4.64355e-05	-0.000452177	0.000226557	-0.000200628	-0.000489146	-0.000592393
0.00104389	0.000903827	-0.00208735	-0.000922379	0.000675234	0.000534336	0.00110378	0.00153787	0.00249168	0.00224184	0.00388587	0.0037103	0.00303143	0.00248465	0.00314297	0.0026241	0.00379394	0.00291752	0.00271049	0.00119184	0.0020069	0.00164202	0.00186921	0.000884829	0.00142096	0.00061092	0.00106985	3.40806e-05	0.000102045	0.000491377	-0.00109271	0.000588266	-0.000864396	-0.00020095	0.000400149	2.42174e-05	0.000759427	-0.0011231	-0.00073814	-0.000440961	-0.000595089	-0.000660182	0.000234094	-0.000489019	-0.00120776	0.000421671	-0.00107016	0.000387673	-0.00039219	-0.00129385
0.00236651	-2.06553e-05	-0.0017048	-0.000455046	0.000303856	-0.000478741	0.000726881	0.00028437	0.000804247	0.00317095	0.00182992	0.00396047	0.0037321	0.00375452	0.00278456	0.00388527	0.00440898	0.00145692	0.00223828	0.00253222	0.00313141	0.00245251	-0.000275472	0.000846252	0.00113879	0.00068873	0.00112464	-0.000372451	3.00566e-05	-0.000577792	-7.04925e-05	0.000699786	0.000909911	-0.000617046	-0.000265288	-0.00155404	0.0002646	-0.00109408	-0.000405601	-7.19358e-05	-0.000832843	-0.000465504	5.61366e-05	-0.000636207	-0.000593736	-0.000901102	-0.00108307	-0.000194963	-0.00102772	-0.00141515
-0.000113542	5.5829e-05	0.000117899	0.00022724	0.000148952	0.000174763	-4.94459e-05	0.00268657	0.00129783	0.00108581	0.00184386	0.00277604	0.00316002	0.00267014	0.00180895	0.00221531	0.00240207	0.00241017	0.00258149	0.00268519	0.0021879	0.000223731	0.00133237	0.00134568	0.0011166	0.00106669	0.00172822	0.00121685	-4.2711e-06	-0.000861424	0.000151944	-3.18334e-05	0.00139865	0.00027942	-0.000177764	0.000344603	0.000207373	-0.00157155	-9.69349e-05	-0.000846624	-6.54369e-06	-0.000515346	-8.31329e-05	-9.9012e-05	-0.000658908	0.000462188	-8.16561e-05	-0.000721545	-0.000736301	-0.00139369
-0.000226027	0.000143925	0.000354733	0.00072564	3.14587e-05	-0.000305286	-0.000793131	0.00132403	0.00201252	0.00110302	0.00197358	0.00375674	0.00437641	0.00319324	0.00320666	0.00407059	0.00227592	0.00232188	0.00189337	0.00127132	0.000770234	0.00150397	0.00180216	0.00208066	0.000232461	0.000885822	0.000928193	0.000144984	0.000718051	8.27254e-05	-0.000461559	-0.000633763	-7.44944e-05	-0.000616519	-0.00114132	0.000177541	9.35655e-05	-0.00017829	-0.000185154	-0.000505747	-8.36439e-05	-0.000419648	-0.000257348	0.000836802	0.000216921	-0.000977529	-0.000704661	-0.00101767	-0.00111749	0.000551719
-0.000350733	0.000980499	-0.000179868	-0.000196418	-0.000497462	0.000235467	0.000463084	0.00186268	0.00240962	0.00184818	0.00280392	0.00339603	0.00398955	0.00242102	0.003565	0.00218948	0.00267092	0.00257024	0.0012446	0.00143572	0.00167137	0.00157302	0.0011539	0.000794177	0.000989061	0.000743532	0.000373688	0.000669397	0.000123615	-0.000712398	-0.00157762	-0.000704517	-0.000878276	-0.000444023	-0.000503779	0.000240799	0.000345086	-0.000459884	-0.000371463	-0.000512868	1.9184e-05	-0.000412846	0.00032955	0.000702183	-9.76047e-05	0.000279582	-0.0010704	-0.000444955	-0.000966111	-0.00030267
-0.00203636	-0.000595228	0.000111119	-0.000709357	-0.000282801	-0.000332077	-5.31694e-05	0.00138586	0.00184222	0.00119679	0.00170533	0.00216655	0.00286707	0.00294189	0.00303419	0.00268495	0.00241435	0.00284372	0.00103568	0.00101285	0.000772828	0.00133215	0.00172318	-0.000229906	0.00161537	-0.000193862	0.000460412	5.68589e-05	0.000114469	-0.000524315	0.000285062	-0.000889962	0.000156075	-0.000629504	-0.000700585	-3.85995e-05	-0.000113443	0.0010154	0.000272803	0.000153927	-0.000541925	-0.000838369	-0.000134241	0.000131222	-0.00122243	-0.000929387	-0.000352845	0.000161389	-0.000355431	-0.00142326
-0.0003067	-5.13818e-05	0.000323103	-0.000364539	0.000100406	-0.000570447	-3.64289e-07	0.000913115	0.000914103	0.00199408	0.00252167	0.00279053	0.00326147	0.00355138	0.00269058	0.00156176	0.00287163	0.00165065	0.00124695	0.00210023	0.00119757	5.00629e-06	0.000899144	-4.13751e-05	0.00066366	0.000428905	0.000891353	0.000537458	-5.27879e-05	-0.000210462	0.000195071	0.000118032	-0.000217207	-0.000709874	-5.04018e-05	-0.000570558	-0.00021198	-0.000652254	-0.000667897	-0.000135581	-0.000132236	-0.000448116	-0.000400602	7.48293e-06	-0.000421055	-0.00105952	0.000336219	-0.00106662	-0.00154091	-0.000954712
0.000810329	0.000354129	0.000139521	-0.000264178	-2.3555e-05	9.35526e-06	0.00038617	0.00102121	0.00071687	0.00105439	0.00153711	0.00201163	0.00241909	0.00198573	0.00330866	0.00204889	0.00185432	0.00116135	0.00177787	0.00150871	0.00104557	0.0012308	0.000582969	0.000719254	0.000867918	0.000195696	0.000442709	0.000786987	0.00214979	-0.000353345	-0.000520344	-0.000663941	-0.000992645	-0.000765346	-1.98243e-05	-0.00081807	-0.000638993	-0.000425458	-0.000477363	0.000113909	-5.66576e-06	3.08844e-05	-0.000453675	-0.000585915	-7.64958e-05	-0.000403076	-0.000598566	-0.00118277	-0.000631587	-0.000300013
0.000925271	-9.31473e-05	0.00105399	0.000196794	0.000382849	0.000606103	0.000453192	0.00112195	-0.000434307	0.00177715	0.0014505	0.00280877	0.00261346	0.00122786	0.00335636	0.00225787	0.0018551	0.0017135	0.00158616	0.00135354	0.00154222	0.000723369	0.000502717	0.000728239	0.000153643	0.000679123	0.000707409	0.000888246	0.000750888	0.000660232	0.000679644	0.000408968	0.00122443	-0.000378011	0.000561961	-0.000597036	0.000232209	-0.000990615	-0.000421199	9.45027e-05	0.000205999	0.000845847	0.000230204	-0.000753558	-0.000221314	-0.000690195	-0.000415161	-0.0008143	-0.00139445	-0.000293247
-0.000964673	0.000786145	-0.000160576	0.00070162	0.000269398	-0.000172615	0.00139917	0.0010723	0.000743416	0.000552676	0.00211267	0.00188842	0.000983847	0.00204402	0.00230021	0.00271739	0.00127613	0.00120351	0.00111329	0.00104682	0.00152679	0.000794542	0.000749725	0.000322094	3.2069e-05	-1.08996e-05	-0.000106344	0.000457313	0.000232514	0.00039619	0.000305494	-0.000261338	0.000339762	-0.0002069	-0.00085898	-0.000458905	-0.000393431	-0.000138921	-0.000326029	-7.39261e-05	-0.000180903	-0.000316578	0.000140639	-0.000474324	-0.000340419	-0.0005846	-0.00106231	0.000495046	-0.000876982	-3.64841e-05
-0.000289012	0.000271796	-0.000608804	0.000330378	-7.98795e-05	0.00112861	0.000564876	0.000234326	0.000974283	0.000801339	0.00175973	0.00140029	0.00106171	0.00197299	0.00197592	0.00143999	0.00215382	0.00236875	0.00191016	0.00121399	0.00041839	0.00102097	0.000916273	0.000228161	0.000351794	0.000555026	0.000720244	-0.000216342	0.00115379	0.000862596	0.000346133	-0.000274649	-0.000445448	-0.000440433	0.0004015	-0.000314489	-0.000535366	0.000129945	-0.00129432	-0.00144755	0.000204873	0.000467535	-3.03826e-05	-0.00046727	-0.000542125	-0.00026433	-0.000814532	-0.000242694	2.55341e-05	0.000333948
0.000216213	-8.24962e-05	0.000473132	4.01844e-05	-0.000201221	-0.000849145	0.00143666	0.00135974	0.000174216	0.00145999	0.00103009	0.00148869	0.00152067	0.00189567	0.00191043	0.00165006	0.00161108	0.000879627	0.0010458	0.000488333	0.000960072	0.000957261	0.00103805	-0.000323659	0.000852558	0.000812192	0.000925114	0.00041052	0.00019761	0.000516424	0.000499629	-0.000301145	-0.000835277	-0.00130049	3.72288e-05	-0.000177026	3.38928e-06	-0.000667319	1.27791e-05	-0.000488662	-4.46672e-05	-4.33259e-05	0.00041816	-0.000464964	-0.000171824	0.000132505	-0.000645383	-0.00020637	0.000416274	-1.87584e-05
-0.000257398	-0.000338937	0.000370853	0.000328624	0.000286565	-0.00148164	-0.000662211	7.51146e-05	0.000294102	0.000591721	0.00109826	0.000720161	0.00132853	0.00116656	0.00116117	0.00117318	0.00154297	0.00120188	0.00104461	0.00111691	0.000789369	0.000702448	5.97181e-06	-0.000190754	-0.000316627	0.000658556	-4.37748e-05	0.000768879	0.00169136	0.000117433	0.000582301	0.000445411	0.00058305	-0.000219236	-4.18006e-05	4.14822e-05	1.32296e-05	0.000402215	-9.85639e-05	0.000234555	-0.000222651	0.000347786	5.3706e-05	-0.000746259	9.5576e-05	-0.000853935	0.000198626	0.000371528	-0.000390213	0.000381899
-0.000483511	8.66176e-05	-0.000300272	0.000700299	-9.11984e-05	5.79703e-05	0.00112263	0.000539793	0.000782701	-9.27715e-05	0.000289345	0.000802359	0.00198999	0.000529092	8.13903e-05	0.0014337	0.00265448	0.000808177	-0.000477897	0.000580041	0.000263786	0.000893439	0.00115461	0.000461657	0.00107523	0.000380638	-7.76947e-05	0.000641001	-7.88764e-05	0.00042835	0.000161417	0.000701249	0.000443979	7.75488e-05	0.00038898	-0.000486691	-2.12075e-05	0.00032111	-0.000223325	-0.000420388	6.66125e-06	-0.000392261	-2.7083e-06	0.000107706	-0.000614409	-0.000427573	-0.000254668	-0.000616181	-0.000111231	-0.000178958
-0.000395108	7.67055e-05	0.000178191	0.000257525	0.000144863	-9.28232e-05	0.00203184	0.000177765	0.000363417	6.95402e-05	0.00119486	0.000528076	0.00146176	0.00130611	0.000660927	0.000592697	0.000501399	-8.4594e-05	-7.93343e-05	0.000323903	-0.000359052	-0.000283127	1.38062e-06	-0.000570142	0.000121668	0.000227745	0.000692881	5.46299e-05	0.000931077	0.000290589	-0.000423199	0.00072031	7.1445e-05	-0.000355859	-0.000243444	-0.000610641	0.000501161	-0.000501012	0.000447974	-0.000625934	0.000106865	-0.000261145	-0.000251509	-0.000179793	5.86274e-05	-0.000230858	-0.000546559	-5.26428e-05	-0.000508345	-0.000213634
7.26502e-05	0.000139166	4.34989e-05	0.00029821	0.000272935	8.20426e-06	0.000300457	-0.00121746	0.000390462	-0.000445833	0.000140591	0.000228395	0.000785923	0.00058165	0.00108119	0.000577701	0.00127923	0.000208582	0.000356003	0.000106757	-0.000626183	-0.000108079	0.000377884	0.000763528	-0.000219983	0.000349439	-0.000603864	-0.000105394	-0.000180943	9.1057e-06	-0.000208225	-0.000305064	-6.2043e-05	-0.000301623	7.25001e-05	-9.29288e-05	0.000582442	-0.000189647	0.000193252	-0.000412272	0.000423986	-0.000645893	-2.10404e-05	-0.000668304	-0.000564434	0.000245749	-1.79017e-05	-0.000171409	-0.000274875	6.1195e-05
-0.000137005	0.000185947	-0.00130443	-0.000192064	0.000162108	0.00119173	-0.000507383	-0.000687527	0.000829685	0.000976677	0.000143942	0.000734339	0.00100429	0.000291303	0.00108305	0.000557552	0.00118854	0.000877165	0.000173065	0.000458355	0.000692457	0.00065413	-3.8056e-05	0.00131716	0.000488744	0.000833506	-0.000238584	0.000428047	0.000288456	-0.000327423	-0.000160583	0.000203055	0.000407272	1.3214e-06	9.76538e-05	7.6483e-05	0.000476861	6.41158e-05	0.000127444	0.000930494	-0.00056484	0.000219639	0.000662457	-9.47451e-05	-0.000312667	-0.000616152	-0.000199064	0.000158398	-0.000117817	0.000385581
-0.000534991	6.78188e-05	0.000262525	5.98618e-05	0.000333245	-0.000393715	-0.000346475	0.000343983	0.000880836	-0.000106143	0.0004429	0.00036134	0.000697994	0.000854924	0.000344357	0.000193374	0.000402018	0.000521345	0.000315333	0.00061179	-0.000400975	0.00108254	-0.000388863	0.000610652	-0.000268244	0.000253954	-0.000313314	-0.000230945	-3.95578e-05	0.00025672	-0.000409252	0.000455167	0.000527177	-0.000698147	3.23362e-06	0.000533788	0.000415806	-0.000350786	0.000144856	0.000329428	-0.000347606	-0.000153177	-0.00049048	0.000565714	-5.87923e-05	-0.000149631	0.000119763	-0.000416947	-0.000230411	3.3144e-05
-9.53662e-05	-0.000295262	-0.000413602	-0.000269323	3.32646e-05	0.000174239	0.000529405	1.19162e-05	0.00103371	4.23436e-05	0.000517011	1.81746e-05	0.000686162	0.000623185	8.36742e-05	0.000712146	0.000192187	0.000440628	0.000558874	0.00120108	0.000757249	0.000441402	0.000172453	0.000517593	0.000758491	-0.000194725	0.000234455	-0.000799819	-0.000758342	-0.00012718	-9.80674e-05	0.000306101	-0.000263558	0.000553832	0.00077013	0.000267771	0.000317982	-2.69212e-05	-7.97109e-05	-0.000641871	-0.000295076	-0.000591617	0.000609522	0.00155245	-0.000359789	-0.00071316	-0.000373287	-0.000406647	4.14069e-05	8.86575e-06
4.05982e-05	-2.44148e-05	-0.000534574	0.000247896	0.000330708	0.000140575	0.000744236	0.000816168	0.000299124	-2.04633e-05	-9.36621e-05	0.00115313	0.000509787	0.000536587	0.000485606	-0.000166553	0.000276858	0.000746796	-0.00102731	-1.51711e-05	5.08031e-06	8.13561e-05	-0.000373025	0.000127588	-0.00010812	0.000632883	0.00100092	-0.000317092	0.00025137	-0.000729205	-0.000310343	-8.74263e-05	-0.000237136	-0.000451707	-0.000149092	-0.000326683	0.000136877	-6.54591e-06	5.41919e-05	0.000147141	-1.018e-05	-0.000453392	-0.00011228	9.10344e-05	0.000180403	0.000178018	-0.000225463	-9.69169e-05	1.13834e-05	0.000243159
0.000431632	-0.000225293	-0.00051289	6.12143e-05	7.41127e-05	0.000645316	0.00038163	0.000602207	0.000146892	0.00074851	0.000385674	0.000627193	-0.000325861	-0.000330126	-8.10297e-05	-0.000183541	0.000378039	0.000405479	-0.000471582	0.000229633	-6.42874e-05	0.000240558	0.00034723	0.000550081	8.59733e-05	0.000386248	-0.000298424	-6.64776e-05	0.000138193	0.00041744	5.40461e-05	-0.000514497	6.50429e-05	0.000205418	-0.000325244	0.000107892	-0.000441043	0.000500601	0.000322527	0.000135207	-0.00039336	-0.000493352	0.000297712	-0.000890748	-0.000561976	0.000274881	-2.89573e-05	-0.000552997	0.000381103	0.000334762
0.000348304	-3.71409e-05	0.000707956	-0.000263233	2.55775e-05	-0.000248058	0.000328554	0.000243269	0.000468698	0.000409648	0.000600287	0.000228736	0.000786755	0.000227437	-0.000642057	0.000286232	-0.000351564	8.70184e-05	3.52717e-06	-0.00021832	-0.00023105	0.000118376	-0.000378547	0.000297725	3.83331e-05	-0.00032152	0.000222421	-2.16323e-05	-7.49311e-05	5.41357e-05	0.000146086	7.4947e-05	0.000113365	-0.000618668	6.25322e-05	0.000231865	0.000916293	0.000524386	-0.000152997	-0.000528913	-0.000183167	0.000366258	-0.000391406	0.000584327	0.00016368	6.07859e-05	-0.000578792	-0.000423692	7.48254e-05	-8.63771e-05
-6.94578e-05	0.000214796	3.36865e-05	2.53332e-05	-0.000146758	-0.000254702	0.000411564	-0.00013135	0.0003362	-0.000383941	0.000134376	0.000314501	0.000154391	0.000214057	0.000210644	0.000406016	-0.000133099	-0.000122252	0.000149951	0.000337052	-0.000318693	0.000688325	2.75216e-05	0.000158237	-0.000245654	0.000579215	3.49818e-05	-0.00103875	0.000787681	0.000483452	-0.000419627	0.000280928	9.99295e-05	0.000338665	0.000651825	0.000238585	2.40584e-05	0.000484494	1.36935e-05	0.000181308	-0.000516228	0.000598255	5.3749e-05	0.000243628	-0.000510857	0.000448455	-0.000244992	0.000377539	0.000189176	-0.000142339
-6.82209e-05	5.59408e-06	0.000262199	0.000140565	-0.000230026	0.000159257	0.000823208	-0.000270189	0.000721361	-6.6372e-05	0.000158673	-0.000207014	8.34517e-05	-0.00016233	0.000962724	0.000322034	0.000227079	-0.000601238	0.000392748	0.000700494	-0.000612848	-0.000115868	0.000516405	-5.28832e-05	-0.000276528	0.000393498	0.000551169	-0.000350814	0.000105669	0.000202949	-0.000375984	-0.000196441	3.5709e-05	-0.000241289	0.000479466	-0.000332568	0.000449185	-0.000122012	0.000167022	0.000333324	2.56681e-05	0.000163728	0.000511934	-0.000163879	0.00100267	0.000384802	-6.94625e-05	5.68933e-05	0.000125923	-0.000108218
3.49628e-05	-0.000162054	0.00091375	-0.00037789	-0.000123896	-0.00061219	0.000720705	-0.000773418	-0.000177373	-0.000250251	5.19886e-05	0.000285784	0.000153889	0.00015368	-0.000129126	0.000162221	0.000670579	-0.000189485	-0.000106837	0.000951717	-0.000164677	-0.000363838	0.00029707	0.000164278	-0.000608913	0.000392452	0.000220441	0.000356311	0.000330351	4.77133e-05	0.000579046	0.000291589	0.000157877	0.0001578	0.000318539	0.000199885	0.000629265	0.00018938	0.000211658	-4.81623e-05	0.000192666	3.36997e-05	0.000259047	-0.000625356	9.00829e-05	-0.000203272	0.000205679	3.31884e-05	-0.000101239	5.96996e-05
0.000347421	-0.000290352	1.59011e-05	-0.000137855	0.000120695	0.000425458	-0.000434994	-0.000315876	-0.000331639	-0.000421397	4.30349e-05	8.50953e-05	9.51327e-05	0.000623604	-0.000203483	0.000193667	-0.000217186	-0.000163656	0.000919439	0.000240403	-2.03242e-05	0.000183705	-0.000459495	0.00131872	8.06792e-05	-5.21791e-06	7.61227e-05	2.7993e-05	-0.000326404	-0.000113493	-0.000138778	-0.000139763	-9.97994e-05	0.000358086	0.000271052	3.99546e-05	0.000282363	0.000639566	0.000136116	-0.000119162	-0.000386032	0.000116778	9.94482e-05	-0.000169184	-0.00020692	4.00478e-05	0.000570236	-0.000671649	-2.96633e-05	-0.000161763
-0.000261537	0.000156769	-0.000147109	0.000513348	0.000125287	0.00113838	-0.000818704	0.000778714	-0.000523974	-0.000125038	-1.60747e-05	-0.000276113	-0.000349887	0.000725147	0.000258145	6.97769e-05	-0.000100418	-1.72353e-06	1.9565e-05	0.000386466	0.000127828	-0.000307648	6.80542e-05	0.000460921	-0.000177098	0.000306424	-0.000145454	0.000339321	-0.000377592	0.00019282	-0.000400251	-0.000102004	-7.04607e-05	-5.43857e-05	-0.000625305	0.000401867	-7.45012e-05	0.000337372	-4.12382e-06	4.36089e-05	0.00049517	0.000382112	6.21463e-05	4.37583e-05	0.000167126	-0.000270602	-0.000503803	-7.72715e-05	6.84608e-06	0.000204712
0.000159203	1.21815e-05	0.000643969	-2.75699e-05	0.000369818	-0.000613259	-2.46471e-05	0.000358307	-3.54869e-05	0.000239342	0.000117212	-1.39016e-05	-0.000504174	0.000416799	0.000673766	-0.000591372	-0.000201496	0.000553293	8.16361e-05	0.000398212	0.000293256	-3.33835e-05	0.000394557	0.000341793	-0.000669728	0.000611719	-0.000394663	0.000327448	-0.000276442	0.000596457	0.000400343	0.000552713	-0.000225423	0.000393542	-0.000231121	0.000236882	0.000322226	0.000416191	0.000144588	0.000453296	0.000245794	0.000197415	0.000403547	-0.000289413	0.000128038	-0.000573869	-7.86222e-05	5.43195e-05	0.000397647	1.93973e-05
0.000137239	9.86096e-06	-0.000712499	0.000424949	-0.000180962	5.00362e-06	-0.000218183	0.000479778	0.000156891	0.000171213	-0.000182996	-8.30575e-05	0.000176865	-0.000352115	9.87147e-05	-0.000751645	-0.000681802	-4.34305e-05	-0.000381863	-0.000118991	-0.000631717	-0.000365896	-0.000136285	0.000286329	-0.000485513	0.000210484	-0.000246668	-0.000156783	2.71039e-05	0.000345369	-0.000417652	-0.000719973	-4.65746e-05	-0.000543024	0.000262928	2.60386e-05	0.000303079	0.000351741	0.000310435	0.000248614	0.000253066	-0.00032398	-0.000660523	-0.000563901	0.000205355	0.000104273	-0.000194394	0.000217409	0.000702683	-0.000293478
-0.000165253	-0.000155253	-0.000276346	0.000163378	0.000292138	-0.00014396	-0.000407751	-1.55927e-05	0.00048384	0.00112287	4.23923e-05	-8.9779e-05	-0.000301813	0.000369385	0.000165789	-0.000186159	-0.000533902	0.000154183	0.000788784	-0.000298621	0.000207973	-0.000200156	2.1695e-05	0.000640475	-0.000335832	0.000484963	0.000305931	6.26784e-05	-1.34713e-05	0.000149521	0.000107241	-0.000247199	2.09209e-05	0.000318083	-0.000373612	-0.000286292	0.000428955	0.000401598	0.000195515	0.000358265	0.000156046	-0.000545667	-0.000800571	-5.15744e-05	0.00104242	-0.000136559	0.000160699	0.000206732	0.000101399	5.17868e-05
-0.00052666	-0.000110247	-0.000777446	4.15275e-05	-0.000151792	-0.000185543	-0.00102707	3.7829e-05	-0.000466379	-0.000276532	-4.64588e-05	0.000102782	0.000502023	0.000442275	6.86501e-05	0.000297712	-0.000171503	-0.000317894	-0.000266497	-2.50299e-05	0.000310961	-0.000360393	-0.000510558	0.000459681	-0.00012415	-0.00061067	-0.000204389	-0.000561192	7.15325e-05	0.000193179	-0.000319391	-0.000404212	-0.000178807	-0.000304514	-0.000637322	-5.28193e-05	0.000434805	0.000105967	0.0002753	-0.000288514	-0.00011051	-5.78379e-05	0.000300909	-0.000240564	-2.0522e-05	0.000299377	0.000360672	-0.000185088	-0.000382533	4.43342e-05
9.75526e-05	0.000166184	4.71685e-05	0.00013521	0.00032333	-0.000600682	-0.000609385	0.000100186	-0.000850454	-0.000118681	0.000198895	-0.000570408	6.66376e-05	-0.00015166	-0.000554198	-0.000699762	0.000555833	-4.44599e-05	0.000402991	-8.68308e-05	0.000177933	-0.000725409	-0.000604121	-9.56781e-05	-4.04872e-05	-0.000353304	-4.77309e-05	-0.000794425	-0.000350051	0.000102972	0.000246701	-0.000190092	-0.000262764	-0.000350262	-2.75564e-05	-0.000668093	-9.03701e-05	9.80923e-05	-0.000530781	9.98937e-05	-4.57441e-05	-5.69426e-05	-0.000373163	-6.09898e-05	1.69975e-05	-4.42461e-05	0.000170468	-1.02896e-05	-3.51417e-05	-0.000334198
1.38286e-05	-0.000126475	0.000686645	-5.56735e-05	0.000211375	6.05912e-05	-0.000645372	0.00024311	0.000230848	-2.53133e-05	0.000154812	-0.000507577	-0.000117147	0.000376691	-7.46859e-05	-0.000826548	-0.000292265	-0.000222371	-0.000227264	0.000548825	0.000305538	-0.000205925	3.06216e-05	0.000305068	-0.000645365	-0.000243178	-5.9798e-05	-0.000237669	5.7359e-05	-0.000455589	0.000340168	3.37639e-05	-0.000249378	0.000119036	-0.000265744	-0.000494327	0.00030761	-0.000181193	-0.000217982	0.000257214	0.000437404	7.39708e-06	-3.01328e-05	0.000214628	0.000456599	-0.000222602	0.000249682	0.000210487	0.000397473	-0.00010532
-5.94944e-05	-0.000580812	0.000255425	0.000376136	-0.000218258	-0.00057242	-0.000494775	0.000207271	-0.000430851	-0.000129017	5.89656e-05	-0.000539764	-0.000270865	6.48654e-05	-0.000441024	0.000205176	0.000214368	0.000408085	-0.000500216	-0.000523386	-0.00086544	-5.83842e-05	5.94077e-05	-0.000167249	-0.000162492	-0.000347735	0.000259984	-0.000512487	-3.50593e-05	-0.000559405	3.79189e-05	-0.000537072	9.51597e-06	0.000387414	-0.000114123	-0.000383789	-0.00021365	-0.000379223	0.000110012	-0.000263386	0.000511697	-0.000342327	-0.000387625	-0.000485508	-0.000123936	-0.000430476	0.000163338	0.000338946	-0.000137196	-0.000294942
0.000504344	0.000888646	-1.12444e-05	4.87724e-05	-0.000103243	0.000349445	0.000181205	2.95479e-05	-0.000549535	-0.00068048	0.000250073	-0.000107385	1.19942e-05	-9.88372e-05	-4.33086e-05	-0.000410897	6.50918e-06	0.000243434	-0.000197172	-0.000810685	-0.000313652	0.000141271	-8.11353e-05	7.40187e-05	-3.78412e-05	-0.000323071	-0.000220871	-0.000479954	-0.000248595	-0.000469807	5.89197e-05	0.000432627	0.000124586	0.000165749	-4.38938e-05	0.000417052	0.000142442	-4.13582e-05	0.000113836	0.000196376	0.000252725	-0.000175263	0.000235251	-0.000381479	0.000214248	0.000110696	0.000225708	0.000404427	-4.88594e-05	-0.000296311
-7.81061e-05	-0.000414386	-0.000838504	-6.14951e-05	9.26739e-06	-4.9313e-05	0.000574405	-0.00058597	0.000359593	0.000199222	1.75344e-05	-0.000138745	-0.000519462	-0.000709227	-0.000494336	-0.000406387	1.31083e-05	-0.000501177	6.10796e-05	1.47904e-05	0.000114243	-0.000687839	-0.000661572	-0.000422071	0.000148165	1.31175e-05	9.96249e-05	0.000503816	5.50421e-05	-0.000530152	0.000338903	0.000611537	0.00056569	0.000233807	8.26507e-05	1.30542e-05	9.2714e-05	0.000380694	9.43784e-05	-0.000295336	0.000117211	-0.000409736	-0.000318933	-0.000162598	7.0258e-05	0.000228073	0.000110078	0.000381556	0.000357962	0.000118106
0.000368313	-2.9417e-05	0.000152129	4.04419e-06	0.000189332	-0.000202732	-0.00040933	-0.00038528	0.000134486	0.000289046	0.000412707	0.000117821	-0.000269457	-0.000381167	0.000238316	-0.000683648	-0.000483611	-0.000744416	5.76256e-05	-0.000461663	-4.71623e-05	-0.000139179	-3.89697e-05	0.000382863	0.000275382	-0.000249141	-0.000718349	-4.29231e-05	-1.96423e-05	-9.22094e-06	0.000165435	-0.000114446	-0.000259084	-0.000286094	3.33327e-05	0.000663952	-0.000203644	-0.00017562	0.000186463	-0.000167398	0.000102485	-9.00123e-05	-0.000163043	9.86386e-06	7.94702e-05	-0.000227639	-0.000121837	-0.000359906	0.000181711	-9.98896e-05
-0.000572509	-6.58904e-05	-1.22905e-05	0.000208544	0.000152323	0.000966608	-0.000439405	0.000261889	0.000720572	6.50167e-05	5.51614e-05	0.000471833	-0.000191941	0.000500599	0.000428498	9.24099e-05	0.000354099	-1.57561e-05	0.000186655	0.000275406	8.01271e-05	5.17578e-05	-0.000450031	-1.22047e-05	3.24216e-05	0.000123749	0.000487338	0.000415633	0.000125585	-0.000100547	0.000490196	0.000629487	0.000425278	9.23286e-05	0.000509917	0.000619773	0.000382544	0.000476711	7.00025e-05	-0.000335365	2.84606e-05	0.000364457	0.000226455	0.000223255	0.000275552	0.000254649	0.000357988	-0.000286379	0.000228993	5.34213e-05
0.00027937	-0.000103876	-0.000103339	0.000177537	-0.000378873	0.000581413	-0.000541238	0.000561712	0.000324721	-1.84633e-05	-0.000646424	0.000153901	-0.000462414	-0.000238704	0.000379614	-0.000393791	0.000173591	-5.43958e-05	0.000143758	-0.000162933	-5.25094e-05	-0.000286934	0.000271899	-0.000157947	0.000187871	0.000101794	2.79294e-05	-0.000257436	0.000180031	-0.000102293	-0.000322761	-0.000534403	0.00029351	-0.000364775	-4.21776e-05	0.000118619	-0.000103163	-0.000181977	-0.000321924	-0.000237372	3.91016e-06	0.000248207	2.06642e-05	-7.07771e-05	2.34811e-05	-0.000124504	0.000359517	-0.000174411	0.000212385	9.5451e-05
0.000483845	-0.000131803	-0.000705617	-0.000410653	4.57473e-05	-0.000939268	-0.000598567	8.07866e-05	-0.000675119	-0.000463064	0.000313409	0.000343081	-0.000354686	-1.13189e-05	-8.65277e-06	-0.000452992	-0.000620774	-0.000483794	-0.000633683	-9.27824e-06	-6.06006e-05	-0.000484545	-0.000325131	-0.00084103	-0.000329864	0.00017171	-0.000312504	-5.84992e-05	5.52678e-05	8.39399e-05	-3.22412e-05	-0.000317265	7.33387e-05	0.000546478	-0.000515026	-0.000186583	-0.000591683	-9.28203e-05	-0.00053071	0.000216368	2.16857e-05	0.000140778	-0.000540146	-0.000642577	-0.000279695	0.000117499	0.000118664	-3.13403e-05	-7.49799e-05	2.73157e-05
-0.000187888	-0.000282158	6.21827e-05	0.000453085	-0.000177678	2.68569e-05	-0.000242465	-0.000866117	-0.000466104	0.000884828	-0.00033152	0.000117427	0.000268137	9.31512e-05	-0.000337497	-0.000210729	-0.000186181	5.12367e-05	-0.000270615	0.000573728	-0.000197535	0.000221465	-0.000414796	0.000235539	-0.000446248	-0.000683067	-9.33566e-05	-0.000523041	0.000162581	-0.000350691	-0.000268315	-0.000793615	-0.000566104	0.000261168	0.000350285	-6.58678e-05	-0.000648016	-0.000432002	-0.000101765	0.000256054	-1.54472e-06	0.000225366	-0.000605511	-0.000320966	-7.07288e-05	0.000280909	3.17719e-05	0.000295327	0.00032829	-5.4256e-05
0.000431351	-0.000283829	-0.000221531	-0.000224481	1.03581e-05	-2.74493e-05	-0.000158849	0.000460468	0.000177692	1.78316e-05	-0.000309235	-8.56633e-05	-0.000311727	-0.000526846	-0.00049397	0.000110972	-0.000172541	-0.000280564	-0.000236781	-6.25421e-06	-0.000114114	-7.62781e-05	0.00020089	-0.000379093	-3.9702e-05	-0.00020387	5.90723e-05	0.000401607	-7.76222e-05	-0.000142588	-0.000335739	5.26551e-05	0.000241822	0.000393664	0.000860747	3.12623e-05	1.93675e-06	0.000113643	6.4484e-05	-0.000723492	7.79961e-05	0.000140639	-0.00056728	0.000135345	-6.54224e-05	-0.000259416	-0.000370692	0.000440217	4.94574e-05	-0.000242201
0.000437327	-0.000292238	0.000804211	-2.60254e-05	-0.00012527	7.0994e-05	7.31592e-06	0.000262836	0.000240392	0.000312788	-2.606e-05	-0.00041737	-0.000683342	-0.000196506	-6.9461e-05	-0.000516336	0.000429993	-0.000195812	-0.000274515	-2.90486e-05	0.00038399	-0.000585187	0.000251551	-0.000847633	-0.000425132	-8.51134e-06	-0.000517732	0.000305252	0.000141002	8.8037e-05	0.000339011	-0.000139916	0.000393882	-7.42597e-05	0.000183622	0.000354724	-1.27424e-05	0.000181587	-7.32743e-05	-0.000258084	-0.000443783	-0.000167205	0.000161945	0.000436886	-2.21323e-05	9.72271e-06	6.43924e-05	-0.000387856	8.03094e-05	-0.000553178
-0.000460646	7.93666e-05	-0.000377927	-7.16828e-05	0.00051468	-0.000478052	-0.000330035	0.000551818	-0.000124418	0.000439288	-0.000309952	-0.00042971	-0.000105657	-0.000404885	2.14786e-06	0.000534041	-0.00014018	0.000108125	-0.000259725	-0.0003804	5.99389e-05	-0.000264705	-0.000254249	0.000224038	0.000406231	0.000148798	0.000377876	1.56897e-05	8.94909e-05	6.55227e-05	-0.000456763	-0.000195176	-0.000238356	3.79345e-05	7.34297e-05	0.000196928	-0.000376468	-7.42319e-05	2.80693e-05	-0.000105263	-0.000235533	0.000165958	-5.59836e-05	-8.52674e-06	-0.000201518	-0.000312185	0.000291938	1.24226e-05	0.00037839	0.000152366
-0.000252427	6.15708e-06	-0.00022253	-0.000327506	3.00294e-05	0.000233683	-0.000171433	-0.000366825	-0.00030707	0.000417145	-0.000430533	0.000145527	8.16071e-05	-0.000338092	0.000286379	-0.000111957	-0.000690662	0.000248941	0.00017528	-0.000535898	9.2971e-05	-0.00019355	-0.000330148	0.000159618	0.000261538	0.000165781	0.000790879	2.08277e-06	0.000288002	-0.000115147	0.000473044	0.000416972	-5.53779e-05	-0.000245634	0.000253427	-7.30756e-05	-0.000864462	-0.000137756	0.000328402	0.000264543	4.02273e-05	-0.000211726	0.00032979	-0.000100593	-0.000196366	0.000122401	-7.65278e-05	-7.09334e-05	-0.000354022	0.00034125
-0.000359557	0.000412152	4.57463e-06	0.0003337	-0.000148085	-0.000399209	-0.000145697	6.44207e-05	0.000206054	0.000293454	0.000341425	0.000100229	-2.7686e-05	0.000143566	0.000159961	0.000312604	0.000709484	-0.00022197	0.000408272	6.42957e-06	-0.000394888	0.000771027	-5.95449e-05	0.000148914	5.90678e-05	8.79852e-05	0.000392665	-0.000372242	0.000147775	-0.000168539	0.000444198	0.000111089	3.64722e-05	0.00033932	0.000558343	0.000143727	-0.000199431	-0.00017228	0.000334347	0.000667813	7.99632e-05	-0.000146986	0.000602991	-0.000507056	1.02192e-05	0.000148549	0.000346367	-3.59512e-05	9.65364e-05	0.000210927
0.000446576	-0.000269813	-0.000195431	-0.000193549	2.4689e-05	-0.0004213	-0.000209458	9.07011e-05	0.000467276	0.000441489	-8.03382e-05	-0.000425212	-0.000469433	0.000239719	0.000390541	0.000439	-0.000410628	-9.38852e-05	-0.000155141	-2.75115e-05	-5.19984e-05	0.000534827	-0.000207365	-6.54149e-05	0.000116854	-0.000420129	0.000156658	-1.21282e-05	0.000163716	0.000171357	0.000228969	0.000271584	-0.000167935	0.000428014	0.000227498	8.86159e-05	-2.31645e-05	-0.000166616	0.00033096	-0.000334727	-0.000124549	0.000349828	0.000524413	-0.000222695	-2.53965e-05	9.31757e-06	1.77645e-05	0.000126463	0.000377919	0.000168061
0.000135072	5.50891e-05	-3.70915e-05	-0.000185971	-6.64089e-05	-0.000270966	0.000313238	4.01048e-05	-0.000198441	-0.000223103	0.000171637	-0.000242791	0.000172186	-0.000603326	0.000299026	0.000283941	-0.000439928	-0.000504193	-8.11482e-05	7.44142e-05	0.000329953	0.000549379	-0.000166479	-2.46021e-06	7.91668e-05	-0.000524803	-0.000367627	0.000150914	-1.51445e-05	-6.29243e-05	5.84388e-06	-0.000676467	4.13228e-05	-4.00483e-05	-4.85485e-05	0.000165556	0.000375454	6.56841e-05	0.000481725	0.000149925	-0.000269848	0.000590408	0.000421103	0.000543129	0.000126029	0.000555254	0.000108703	0.000545417	-0.000164506	4.22805e-05
0.000500425	-0.000249327	-0.000309512	-0.000258796	-0.000111479	0.000102821	-0.000195291	-0.000289155	-0.000188269	-0.000207622	-0.000248393	-0.000145417	-0.000136759	-0.000157115	-0.000394257	9.81357e-05	-0.000686906	0.000274439	-0.000479578	0.00017866	-1.42679e-05	-0.000134243	0.000402594	2.54163e-05	6.82073e-05	0.000118426	-4.17395e-05	0.000184206	0.000384297	-0.000140173	-3.01937e-05	0.000376829	0.000385712	-0.000281058	-0.000141792	0.000423026	0.000232114	0.000286361	0.000216071	-8.98111e-05	-0.000193833	0.000345354	0.000334019	2.79955e-05	0.000313224	0.000498045	-0.000149581	-5.55125e-05	0.000342872	0.000170712
0.000347979	-0.000173155	5.36147e-05	0.000257646	-0.000104336	0.00084443	-9.48754e-05	0.000553478	-0.000138704	9.56215e-05	-0.000148144	-0.000130163	0.000101211	0.000299224	-0.000178287	0.000323546	6.02846e-05	0.000875252	0.000473028	-4.72224e-05	-0.000119512	0.000626458	0.000997377	0.000486574	-0.000204186	2.91073e-05	6.56468e-05	0.0004358	4.43095e-05	7.14528e-05	0.000324212	0.000476393	0.000589391	0.000586353	-9.88919e-05	7.18809e-06	0.000140183	0.000400961	9.86587e-05	0.00010267	0.000624912	0.000279239	0.000444619	-0.000124635	0.000236835	0.000496591	-0.000245244	0.000314011	0.000255093	0.000303327
-7.44401e-05	-0.000128381	-7.53941e-05	0.000224512	0.000158929	5.71203e-05	-7.84154e-05	-1.32781e-05	0.000182536	-0.000422208	-0.00057686	-0.000241834	-1.80923e-05	0.000663599	-4.38203e-06	5.72077e-05	-0.000312179	0.000111611	-9.96432e-05	0.000105733	-0.00019015	0.000124295	2.3425e-05	0.000155555	0.000102819	4.01844e-06	3.7227e-05	-7.80044e-05	-0.000246029	-0.000124526	9.6227e-05	-0.000226937	0.000347399	4.36465e-05	-0.000313283	0.000102409	0.000325326	0.00029091	-0.000267955	0.000118662	-8.46304e-05	5.23262e-05	0.000177358	0.000421326	-0.000206048	-0.000478831	0.000146155	0.00012379	0.000635991	-9.28204e-05
0.000452154	7.87031e-05	0.000685911	2.55708e-05	-2.16964e-05	-0.000269502	-0.000587684	-0.000147613	-0.000287314	-0.000117969	-0.000488208	0.00023707	-0.000160605	0.000163565	5.69999e-06	0.000125705	0.00015396	-0.000295578	-0.000398666	0.000222066	0.000396931	0.000487736	0.000320112	0.000146222	-0.000496274	-0.000129921	-1.00325e-05	0.000188836	-0.00080085	-0.000252469	-0.000249626	0.000409571	8.93011e-06	0.000564695	0.00026421	-0.000270762	-8.50935e-05	0.000190936	9.34607e-05	1.4991e-05	0.00062832	0.000133918	0.00019059	0.000287707	0.000389512	0.000113852	-0.000295727	0.000409404	-0.000314371	0.000313876
-0.00015564	-0.000197073	-0.000174533	-0.000278148	-0.000284162	-0.000219136	2.4279e-05	-0.000125926	5.6278e-05	-0.000564305	0.000113997	-0.000616291	-0.000146677	7.35571e-05	0.000356245	-5.92098e-05	2.48949e-05	-0.000357076	-7.39343e-05	0.00054414	0.00028919	0.00021894	1.93336e-05	0.000425075	0.000305589	0.000422542	3.93526e-05	-0.000146363	0.00011515	-0.000526847	-0.000338505	-5.4567e-05	-9.67378e-05	0.000480677	0.000376508	-0.000435955	0.000166654	8.26822e-05	0.000100009	3.18937e-05	-0.000191586	-0.000236853	3.82799e-05	-0.000103843	0.00016662	-0.000315545	-0.000154433	-0.000270178	-0.000129342	0.000154435
0.00023973	0.000428249	-0.00067664	0.000165057	-9.25598e-05	-0.000173578	0.000236037	2.5222e-05	0.000288042	-6.89307e-05	-0.00017788	-0.000251166	-0.000399848	-0.000230753	-0.000211252	5.74873e-05	0.000422229	3.46944e-05	7.09856e-05	0.000429853	0.000185356	-5.58347e-05	5.39229e-05	-0.000128779	0.000332281	0.000545014	0.000147783	0.000138375	0.000524519	2.26334e-05	0.000314583	0.000198089	0.000165978	6.36867e-05	0.000604671	0.000324044	5.23413e-05	-0.000299381	0.000176107	0.000407287	0.000427442	0.00049953	-2.70917e-05	0.000209605	0.000145101	0.000153506	0.000150854	-0.000128816	-7.00017e-05	0.000150723
-0.000148128	0.000133334	0.00048626	7.49349e-05	0.000269101	0.000225028	-0.000346132	-0.000268162	0.000253731	-1.579e-05	8.60261e-05	-0.000319136	-0.000383644	-0.000159729	0.000164297	0.000455413	5.32147e-05	-1.3963e-05	0.000185546	0.000240736	-0.000197945	-9.9288e-05	-6.37388e-05	6.46877e-05	7.00486e-06	-8.23816e-05	-3.74865e-05	0.00040295	-7.16383e-05	0.000235642	0.000331483	0.000301394	-0.000183277	0.000532107	7.35442e-05	0.00012842	-6.77259e-05	-2.96041e-05	0.000336817	-8.84468e-05	0.000164824	0.000321858	0.000183799	0.000422026	0.000394636	0.000114324	3.25037e-05	-0.000189636	-5.20916e-05	-0.000128399
5.2678e-05	0.000430699	0.000600284	-0.00013656	0.000156624	0.000709456	-0.000219836	0.000102488	-0.000218389	-0.000196698	0.000159633	-8.78981e-05	-0.000453512	-0.000231329	0.000342898	0.000240957	-0.000105264	0.000452734	-0.000246474	-0.000220606	5.11691e-05	0.000140119	0.00046704	0.000224093	0.000429112	8.13923e-05	-7.91596e-05	-0.000562507	-0.000143253	0.00027232	-0.000239004	-0.000136549	-0.000149596	0.000462572	-7.67053e-05	0.000218524	0.000115137	-0.000157846	-7.28769e-05	0.000145839	0.000217621	2.96472e-05	-0.000293242	0.000352841	4.1519e-05	-0.000413117	0.000110975	1.64063e-05	-7.17674e-05	0.000596186
5.96365e-05	-0.000150761	0.000469724	0.000186004	0.000395298	0.000557078	-0.000209713	-0.000679969	-0.000294055	-0.000416465	6.09314e-05	-0.000653243	-0.000473655	-0.000235538	0.000243107	5.71902e-05	-8.01755e-05	0.000356646	-0.000259328	0.000186119	-2.4061e-05	0.000118405	0.0005314	-0.000163157	-0.000266079	-2.48655e-05	-5.19652e-05	-0.000249379	0.000234593	0.000332919	-8.22433e-06	4.39425e-05	-0.000232884	0.000298193	-0.00012823	0.000116067	-0.000209857	-0.000162598	0.000128153	-9.70918e-05	0.000173209	0.000542186	1.09492e-05	0.000423725	-0.00037165	-5.8316e-06	0.000130132	4.28222e-05	-6.99225e-05	-8.86137e-05
0.000592118	-0.000241558	0.00011045	-0.000184132	0.000149035	0.000262264	-0.000241022	-0.000336378	-0.00019491	0.000345628	0.000457453	0.000140793	-0.000464689	-0.00017791	0.000234245	0.000331046	1.34442e-05	-0.000218535	0.000173376	2.36654e-05	0.00032039	0.000345697	0.000351843	-2.83067e-05	-0.000537266	-0.000316409	0.00016165	-0.000242541	0.000235129	0.000286717	0.000295748	0.000223309	0.000118819	-0.000228723	0.000140294	0.000464175	-0.000194829	-8.50207e-05	0.000305214	-0.000212971	6.64895e-05	0.000202177	-0.000153983	0.000352673	-0.000187177	-0.000179374	-0.000180091	-8.13152e-05	-0.000422729	0.000242532
-0.000425477	-0.000161938	-0.0002332	0.000356653	0.0002792	9.46673e-05	0.000166122	-5.80509e-05	0.000195222	0.000416983	-6.3175e-05	0.000138478	-0.000178167	0.000110228	-0.000296573	0.00013966	0.000126763	3.70233e-05	0.000338625	5.55175e-06	0.000312509	0.000301916	6.50753e-05	0.000232252	9.2859e-05	0.00037142	0.000318699	0.000305473	0.000528042	0.000484959	0.000231367	3.69752e-06	0.000572213	0.000171097	-0.000289515	-0.000232488	0.000310996	0.000453978	0.000162989	-4.85353e-05	0.000195764	3.89643e-05	0.000339161	0.000334537	0.0003612	-0.000238856	0.000205123	0.000340011	-0.000273206	0.000449046
-3.13958e-05	0.000135851	-3.13437e-05	-0.000191827	0.00012204	2.40439e-05	-0.000133033	0.000234641	0.000217506	0.000710132	-6.53452e-05	6.31495e-05	-0.000204144	0.000543975	-0.000164482	0.000394635	0.000128555	0.000322415	-8.45706e-05	0.000329383	-0.000366456	0.000203739	0.00028147	0.000115384	-0.000196957	-1.79596e-05	0.000144285	-9.85668e-05	0.000104415	-0.000122458	-4.5336e-05	0.000203813	1.98913e-05	2.24002e-05	0.000316305	-0.000233193	-4.24927e-05	0.000122509	0.000191175	0.000638457	1.78906e-08	-6.44201e-05	0.000307553	0.000111829	0.000247369	-0.000179044	0.000504828	0.000153869	-0.000131502	0.000113702
8.50549e-05	5.64711e-05	-1.99298e-05	0.000234257	0.00022863	-7.58079e-06	0.000161208	4.39744e-05	0.00016561	0.000115306	-2.81782e-05	-0.000138517	9.68064e-05	0.000207967	9.34846e-05	-2.41557e-05	0.000582667	0.000396553	9.45427e-05	1.73563e-05	2.6042e-05	0.00016013	0.000419457	-2.6862e-05	0.000140027	0.000513064	0.000130142	0.000260854	0.000201284	0.000215856	0.000210489	6.41984e-05	0.000542669	0.000102242	0.000312852	-0.000152376	0.000542728	-2.31562e-05	-4.372e-05	0.000307641	0.000307841	0.000114333	0.000482852	0.000113473	6.367e-05	0.000435329	0.00031383	0.000362012	-7.34227e-05	-7.9237e-05
0.000306393	-0.000270494	0.00037697	0.000210581	-9.69995e-06	-1.13836e-06	-0.000646846	0.000151959	4.10308e-05	0.00065415	0.000423391	-8.59693e-05	3.15269e-05	-0.000385679	4.56146e-05	0.000306658	0.000160195	0.000111803	0.000525005	8.06728e-05	0.000337217	0.00020748	-0.000361934	0.000647794	-0.000521878	0.000205364	0.00019353	-0.000518746	0.000215887	3.36943e-05	-4.32802e-05	-0.000204231	-0.00010059	0.000326521	-0.000430394	0.00029921	-0.000105855	0.000277164	-0.000362708	0.000110054	0.000577458	-3.22061e-05	0.000120587	-6.0015e-05	0.000365345	0.000515545	0.000118126	0.000165307	-1.1576e-05	0.000106036
-0.000345069	-4.45311e-05	0.000204392	-0.00043059	-6.76865e-05	8.10761e-05	-9.82154e-05	-0.000315169	-7.07189e-05	-0.000267772	-7.19578e-06	1.10314e-05	0.00032511	-0.000535988	-0.000125946	0.000528942	0.000244651	-0.000112431	-0.000118094	7.64562e-05	0.000141826	0.000476316	0.000227116	5.09565e-05	7.05056e-05	0.000293718	-0.000360363	0.000506416	0.000213418	-0.000112151	4.22e-05	-1.44816e-05	5.11583e-05	-0.000135309	-0.000548572	0.000275841	1.73653e-05	0.000178576	7.06014e-05	-0.000277388	0.000302429	4.52327e-05	0.000217779	0.000297378	3.06365e-06	0.000335746	-4.8969e-05	-0.000137715	0.000109977	-0.000119254
1.22336e-05	-7.8384e-06	0.000382757	-4.94442e-05	-0.000310066	-0.00014558	0.00016591	-0.000163273	5.53431e-05	6.99267e-05	0.000115958	-0.000569857	-7.69432e-05	0.000224314	0.000472457	0.000129198	-0.000240242	1.99979e-05	-0.000332313	-0.000231644	0.000514772	9.57384e-05	0.000554551	0.000288461	2.74519e-05	2.91855e-05	0.000225413	0.000102938	-0.000270711	-0.000140665	-0.000143673	0.00016023	1.04174e-05	0.000151561	0.000130758	-3.02825e-05	7.15912e-05	-0.000201927	0.000202025	0.00033611	-1.91367e-05	0.000399655	-0.000242551	-0.000210491	0.000254649	0.000636909	-0.000449863	-0.00010484	-0.000124353	0.000265355
0.000214138	0.000230953	0.000947872	0.000169666	-0.000101085	0.000176618	0.000466573	0.000308843	-1.96279e-06	-0.000182461	0.000288145	-8.46362e-06	-0.000184454	0.000129054	1.14556e-05	-0.000246864	-0.000291737	0.00043827	0.000257023	0.000205724	0.000810448	2.66564e-05	-3.66342e-05	1.0656e-05	0.000173421	0.000323731	0.000521675	-0.000193429	0.000229449	-0.000169746	0.000184732	6.47393e-05	-1.15121e-05	0.000176012	0.000508173	0.000368127	0.000341173	0.000469074	-0.000103267	0.000608725	1.99297e-05	0.000362717	-0.000158058	-5.21926e-05	0.000268419	0.000283715	0.000108244	0.000220904	7.66775e-05	0.000113262
-6.67436e-05	-9.67945e-06	-9.95645e-05	7.63967e-05	-0.000234476	0.000266997	0.000473295	-0.000755706	-8.16101e-05	0.000331753	-0.000120441	-0.000455126	-8.27134e-05	-0.000564835	5.67568e-05	-0.000174069	-0.000347778	-3.58276e-05	-0.000112828	0.000113529	0.000404955	-0.00027334	0.000579406	-0.000287987	-0.000413627	0.000319787	-5.49272e-05	-4.79411e-05	0.000355479	8.3064e-05	0.000332315	0.000256395	9.68237e-05	5.26697e-05	-0.000166979	-1.45838e-05	0.000528875	-3.93148e-05	3.1108e-05	-6.64055e-05	4.04434e-05	0.000385862	-1.26553e-05	-1.3528e-05	2.728e-05	9.11457e-05	-0.000109033	-1.38424e-05	-0.000149452	0.000203976
-0.000404709	0.00011887	-0.000503054	-3.14355e-05	-0.000291368	7.86097e-06	0.000164663	-0.000160966	-8.65088e-05	0.000403069	0.000166599	-7.49915e-05	-6.26869e-05	-0.000154702	9.71652e-05	0.000590401	-0.000482918	0.000110339	0.000582566	0.000514692	-0.000294148	4.63093e-05	0.000152701	-7.97072e-05	4.096e-05	-0.000139695	3.49741e-05	0.000114361	0.0001533	0.000172732	-0.00029146	0.000335385	0.000121726	1.01931e-05	0.00020348	-0.000190881	5.18339e-05	4.11449e-05	0.000437716	0.000230412	9.9922e-05	-4.90665e-05	0.000172338	6.9463e-05	0.000133803	0.000557317	0.000277416	0.000134578	-2.36301e-05	0.000126644
0.000241759	-9.79849e-05	-0.000155875	-9.48039e-05	-0.000437039	0.000114584	0.000426491	0.000423546	1.56516e-05	0.000324607	-2.69434e-05	0.000408002	-0.000509127	0.000275157	-0.000654204	5.50952e-05	-2.32842e-06	0.000138994	0.000279343	0.000500535	-0.000482396	0.000260099	8.12275e-05	-4.86684e-05	-0.000248358	0.000162374	-0.000140848	4.76701e-05	0.000294019	0.00018754	0.000364733	-3.39096e-05	9.91211e-05	-0.000328678	0.000650982	8.75859e-05	0.000238171	0.000289494	-1.14265e-05	-4.52833e-05	-0.000132016	-0.00026133	0.000328689	0.000629859	-0.000217367	0.000578075	8.7878e-05	0.000279218	-3.96339e-05	-0.000341478
0.000174455	-7.9915e-05	0.000417083	0.00015697	0.000343401	-0.000318529	-0.000224468	0.000443199	0.000380228	-0.000348455	-0.000170453	0.000400983	-0.000291417	0.000122536	0.000304364	0.000336108	0.000390933	0.000190217	0.000587732	0.000753828	0.000203765	-0.000167885	-0.000222551	-0.000581697	-0.000113053	-0.00015663	-5.59019e-06	0.000467798	0.000432921	-0.000151945	0.000458359	-5.41068e-05	0.000190008	-2.16449e-05	0.0001299	0.000524421	8.13827e-05	0.000189637	0.000530921	3.329e-05	0.000133835	0.000137452	9.33112e-05	7.68559e-05	-0.000433629	0.000108282	0.000272458	0.000182758	0.000258598	0.000377519
-0.00017925	5.05544e-05	-4.67789e-06	0.000300621	-0.000119467	-8.79666e-05	-7.61662e-05	-0.000792703	-0.000122593	-0.000297753	0.000158646	0.000353863	-0.000200205	1.50094e-05	-3.42509e-05	0.000209512	-0.000359523	-0.000246216	0.000158031	-0.000230063	0.000265886	2.41387e-06	-7.14455e-05	3.22741e-05	0.000681316	0.000317264	-0.000398638	-5.43397e-05	-0.000368953	-2.49005e-05	-0.000166504	0.000465881	-0.000146741	5.87021e-05	0.000333806	-0.000141593	-0.00010577	0.000103758	0.000106318	-0.000252254	8.38738e-05	8.06233e-05	-6.00953e-06	-1.72084e-05	0.00012937	-4.27834e-05	0.00025956	-0.000423881	-0.000206524	0.000120378
0.000247547	-2.86461e-05	-0.000251991	0.000296922	9.93086e-05	0.000370736	-0.000243939	-0.000104356	0.000317206	-0.000307553	0.000122281	0.000287142	-0.000170375	-3.66811e-05	0.000145669	-5.84157e-05	-0.000480738	0.000131037	-1.26002e-05	0.00072166	0.000822366	0.000287556	0.000319194	-0.000522229	0.000256143	0.00028187	0.000297822	8.78837e-05	0.000194516	-0.000267841	-0.000114544	-7.18261e-05	-4.90521e-06	-9.64066e-05	0.000281058	0.000335664	-0.000212298	0.000321355	-0.000180565	8.29469e-05	-4.07664e-05	0.000589774	-0.000281923	-3.07815e-05	0.00037526	9.81566e-05	0.000451176	-4.78928e-05	-2.37011e-05	-0.000193571
3.50222e-05	0.000149159	-0.000107265	0.00010629	0.000278458	0.000225073	-6.25998e-05	-0.000144267	-0.000112126	-8.83361e-06	-0.000425701	0.000264776	-5.49195e-05	0.000281971	-8.1499e-05	-0.000399256	0.000896478	-4.27262e-05	0.00051656	0.000372316	0.000220866	-5.82993e-05	0.000437821	-2.80183e-05	-1.49277e-05	0.000403204	-0.000212006	1.21128e-05	0.000537272	-0.000283466	-0.000677006	-0.000252296	-0.000291602	0.000161728	0.000123837	0.000404924	-7.89597e-05	-7.61517e-05	0.000407275	-4.55664e-05	0.00034408	0.000145952	2.94059e-05	0.000207496	0.000293574	-5.92207e-05	6.33824e-05	-2.70924e-05	0.000720577	0.000253796
0.000236809	0.000133728	-4.20654e-05	0.000263706	-2.61295e-05	2.38814e-05	0.000172754	0.000128659	0.000170024	-0.000563659	5.30417e-05	-0.00013082	0.000113508	-0.000110157	0.000254065	-6.35651e-05	0.000310033	-5.04561e-05	0.000492686	-0.000172729	0.000303442	0.000374784	0.000454392	0.000100402	-0.000127839	-6.99089e-05	7.39405e-05	0.000161745	2.25554e-05	0.000382566	2.04137e-05	0.00023874	4.10169e-06	0.000338304	5.63302e-05	-0.000281171	7.50643e-06	0.000405072	7.48004e-05	3.01016e-05	0.000268485	-0.000113878	-0.000198812	6.3473e-05	0.000470107	0.0001026	-0.000124135	0.000257415	9.11051e-05	0.000337836
-7.23149e-06	-0.000185706	0.000336035	6.30465e-05	-0.000392474	-0.00035693	-0.000161718	0.000619906	2.75055e-05	-0.000293846	-0.00062812	-0.000161583	9.83656e-05	-0.000236854	-0.000111849	0.00010538	-0.000104422	0.000416151	-0.000101373	-0.00015255	-0.000176069	-0.000566141	8.24946e-05	0.000114327	9.72353e-05	-5.14819e-05	7.27583e-05	7.30079e-05	0.000215929	3.18158e-05	1.61281e-05	-3.57409e-05	0.00010093	0.000161976	-9.30154e-06	-9.2896e-05	3.78663e-05	6.46834e-05	-0.000107641	-0.000644543	0.000160354	0.000296115	-0.000100076	-0.00017831	0.000112502	0.000223133	1.13908e-05	0.000257679	0.000214682	-0.000297823
-0.000189566	-2.95883e-05	-2.88044e-05	0.000222972	3.33053e-05	0.000276811	0.000267214	-0.000187166	0.00015175	0.000483268	0.000205905	0.000366213	0.000138843	-0.000267289	0.000102002	-0.000246713	-0.00017642	0.000366716	0.000287759	0.000384568	-0.000109837	-9.62567e-05	0.000137374	-0.00029552	-6.08139e-05	0.000215442	0.000481959	-2.80621e-05	-0.000101775	0.00047639	-0.000275132	-1.11771e-05	4.29038e-05	0.000309957	-0.000156303	-0.000187143	-0.000199679	0.000352649	-0.000406007	-1.5513e-05	-4.92119e-05	5.86706e-05	0.000279416	-2.58677e-05	2.50057e-05	0.000153014	7.51908e-05	5.20128e-06	0.000474922	0.000324847
-0.000138911	-7.66668e-05	-0.000333903	4.44918e-05	-0.000516382	-0.000220481	-0.000119326	0.000235237	0.000103121	-0.000400798	-0.000362989	0.00021935	-0.000280298	-0.000430732	0.00046543	0.000211337	-0.000384688	0.000728069	9.11906e-05	0.00066531	-0.00036107	-0.000207595	-0.00023693	-0.000228333	0.000557621	-0.000213067	0.000157379	0.000391932	-0.000257727	0.000583155	0.000146004	3.93942e-05	0.000162679	0.000108717	0.000398845	-9.49081e-05	5.43882e-05	-0.000186964	0.000154366	0.000378309	0.00026019	-0.000159159	0.000371081	1.32827e-05	-7.99844e-05	0.000282024	0.000391529	0.00034892	-5.9153e-05	0.000432597
-0.000360781	-0.000286669	-0.000273083	-0.000330764	-0.000550391	0.00034245	0.000696539	-0.000386141	-0.000335689	7.97358e-05	0.000137442	7.35075e-05	9.59373e-05	-0.000184857	-0.000302173	0.000323947	-2.80739e-06	0.000527606	0.000434202	6.51391e-05	-5.93023e-05	-0.000525436	0.000342958	-0.000262902	0.00024864	0.00015873	0.000119324	0.000154839	0.000156352	0.000624763	0.000105671	0.000156058	-0.000108237	-5.99835e-05	0.000176142	0.000201462	0.000372702	-0.000221834	0.000259033	0.000376418	0.000283012	0.000115035	-8.5069e-05	0.000331482	-0.000231661	0.000314472	6.57544e-05	0.000310226	0.00028467	-6.52348e-05
0.000411428	-7.41181e-05	-0.000116534	-0.000190904	5.39673e-05	0.000229959	-0.000137014	-0.000199767	-0.000822741	0.000631124	-0.000130456	0.000162244	0.000289399	7.64559e-05	0.000155766	0.000314293	0.000246065	0.000392468	0.000461738	8.21904e-05	-0.000142898	-0.000243655	0.000278197	0.000181616	-5.60453e-07	0.000272582	-0.000287009	-0.000622836	0.000163401	8.59189e-05	-3.20902e-06	-0.000206103	5.76338e-05	0.000170396	0.00010932	5.03378e-05	3.91729e-05	7.59635e-05	0.000673631	0.000135827	0.000306836	-0.000296416	-0.000292213	3.56825e-05	-1.05462e-05	-7.14185e-05	-1.63898e-05	0.000268205	0.000347857	0.000104698
-0.00034623	-0.000376	-0.000136982	-0.000176314	-0.000108169	-0.000222562	0.000186752	0.000213145	-0.000431777	-0.00022608	-2.22342e-05	-6.58463e-05	-0.000167932	-0.00045638	-0.000651142	0.000110277	0.000134035	2.86524e-05	-0.000184819	-3.74943e-06	0.000505211	0.00059539	0.000227756	-0.000782429	0.000580036	-0.000100734	0.000393446	7.26709e-05	-4.68981e-05	-8.15498e-05	0.000104867	0.00016795	6.16903e-05	7.30345e-05	0.000555334	7.68531e-06	0.00023261	-0.000100434	-0.000280306	-0.000345762	-0.000179279	-0.000187175	-0.000386159	-0.000247146	-5.29298e-06	0.000218689	0.000252193	1.81038e-05	5.8654e-05	0.000236235
5.78619e-05	-0.000166575	0.000140093	-0.000291331	9.78386e-05	-0.000154563	3.94753e-06	0.000282795	-0.000419708	-0.000200665	-7.0698e-05	-2.49895e-05	-9.92155e-05	-0.000224812	-0.000269994	5.18225e-05	-0.00019594	-1.53573e-07	0.000132187	8.67591e-05	0.000268141	-0.00032049	-6.11181e-05	0.000325394	0.000276581	-8.8535e-05	0.00039649	0.000151518	1.34249e-05	0.000361272	0.000154721	0.000220445	0.000192871	3.08124e-05	6.82946e-07	-4.8826e-05	0.000266602	4.49498e-05	5.36745e-05	2.48547e-05	0.000124574	-1.60698e-05	-9.54736e-05	-0.00027843	-0.000169412	0.000396565	0.000147515	8.08919e-05	-4.23933e-05	9.16649e-05
2.85555e-05	1.63563e-05	-0.000750228	-0.000156729	-1.27117e-05	0.000254862	-0.000678667	0.000337045	0.000488186	0.000115605	0.000366697	-0.000202957	0.00038037	0.000548348	0.000262296	-0.000187451	2.82149e-05	3.62359e-05	8.22348e-05	0.000322318	0.000143428	-1.27853e-05	5.94657e-05	0.000203492	0.000414609	0.000263396	0.000302724	-0.000371748	-0.000100743	0.000224861	0.000222433	-0.000175213	-0.000123452	0.000230662	0.00023361	8.02897e-05	-0.000344993	0.000125533	-0.000116435	0.000231806	0.000343174	0.000258191	-8.69228e-06	0.000178015	0.000263374	0.000183576	-0.000177178	-0.000534133	0.00020236	-0.000185299
0.000131186	6.98209e-05	0.000664746	9.72076e-06	4.59836e-05	5.04546e-05	-0.000544857	2.7984e-05	9.98706e-05	-2.98111e-05	0.000169264	-1.97607e-05	0.000113103	-0.000251499	-0.000212371	0.00063743	-0.000213054	0.000344697	-0.000377136	0.000744541	0.000482252	-1.44908e-05	0.000314374	0.000354155	0.000461647	4.70966e-05	-0.000498554	-0.000245845	4.11209e-06	0.000320442	1.20977e-05	-0.00016802	1.42421e-06	0.000796079	-0.000443273	-0.000136982	-1.01882e-05	-0.000120865	0.000189963	-0.000256168	-0.000176803	0.000223335	0.000126392	0.000456429	3.45452e-05	-0.000187921	0.000125747	0.000299526	0.000168749	-0.00040905
-0.000302938	3.13772e-05	-0.000146005	2.96601e-05	-0.00010431	-6.92188e-06	6.27678e-05	5.33593e-05	3.89778e-08	-8.05895e-05	0.000293422	4.86305e-05	-0.000249496	0.000189562	0.000489607	2.08709e-05	0.000333381	0.000212934	4.98962e-06	0.000265375	-5.79627e-05	-0.000141497	0.000133277	-4.73724e-05	-8.29565e-05	-0.000281278	-0.000601057	-0.000249842	-0.000345408	0.000259796	-0.00010584	0.000132155	-4.50096e-05	0.000266294	3.72494e-05	-0.000444183	-0.000214654	-3.51887e-05	0.000531966	5.83072e-05	6.97505e-05	0.0002453	-0.000220334	-9.71217e-06	-0.000179989	6.42534e-05	2.54828e-05	-0.000270306	0.000325461	7.6515e-05
-0.000134965	-0.000373258	3.66708e-05	0.0002432	-6.51683e-06	-5.49418e-05	-5.93451e-05	-0.000281811	0.00017749	0.000221461	-3.42349e-05	0.00025494	0.000328015	0.000325712	-0.000121803	0.000286872	0.000471074	0.000667163	6.3783e-05	-9.27294e-05	0.00012542	0.000374047	0.000313406	-6.81946e-05	-0.000369999	0.000363329	-0.000538886	0.000488197	0.000113327	-7.72693e-05	0.000336496	0.000286478	5.89921e-05	0.000386537	-7.85048e-05	6.24252e-05	-4.36506e-05	0.000266526	0.000446317	-0.00021911	0.000408295	8.60335e-07	-4.08933e-05	0.000474743	0.000197956	0.000304003	0.000234755	9.54768e-05	-5.60718e-06	0.000191756
-0.000316785	-0.000199927	-0.000208561	-0.000207303	4.80693e-05	-0.000500109	0.000143806	0.000363299	0.000214751	-5.9054e-05	0.000284696	5.4875e-05	1.09002e-05	-4.00088e-05	-0.000196173	-0.000136451	9.3649e-05	0.000344779	0.000181018	-0.0003608	-5.15781e-05	0.00031088	0.000361239	-4.69948e-05	0.00011929	0.000244623	-0.000407201	5.19326e-05	0.000324608	6.34816e-05	0.000759503	0.000451447	-0.000306832	0.000152612	-0.000209015	-9.74988e-05	0.000297305	7.72265e-05	-2.18282e-05	2.75411e-06	0.000314425	0.00013591	0.000219047	0.000332127	0.000417499	-0.000104039	0.000442989	0.00028717	8.75501e-05	0.000152152
-0.000796076	-0.000217094	0.000120007	0.000132436	2.73492e-05	-0.000394902	7.51611e-06	-0.000384888	-9.81154e-05	-0.000229701	-0.000309748	-0.000103449	3.39801e-05	1.52025e-05	-0.00025962	8.20289e-05	-0.000413716	0.000176383	0.00020327	0.00027073	-0.00010806	0.000447281	6.31629e-05	-0.000533321	-0.000113741	3.23756e-05	-0.000122538	-0.000275719	0.000283644	7.5745e-05	0.000427468	0.000131056	0.000102181	8.23113e-05	0.000300629	0.000273751	-6.96863e-05	5.91625e-05	-0.000339033	3.79468e-06	-2.51484e-05	-0.000133711	-5.55953e-05	0.000101378	0.000252859	-3.982e-05	0.000240195	-0.000245917	-0.000186448	0.000414296
-0.000370684	0.000196768	0.000232822	0.000310924	3.57926e-05	0.000120685	6.17149e-06	0.000504457	0.000210329	-0.000176622	-0.000298223	0.000143864	0.000175046	0.000138682	0.000607969	0.000126444	-0.000214215	-8.81351e-05	1.32569e-05	-4.16138e-05	8.99734e-06	0.000233039	0.000554262	0.000197323	0.000368733	-0.000525846	-0.000581372	0.000386192	0.000431079	0.000304053	7.29246e-05	0.000343484	-0.00014951	8.27552e-05	0.000230004	0.000266369	-8.64041e-05	0.000108085	-9.73119e-05	0.000662666	0.000676575	0.000152552	0.00021057	-0.000148189	0.000203861	0.000590934	0.000113625	5.64696e-05	-0.000106582	5.53323e-05
-0.000521748	-9.92591e-05	-8.76228e-05	0.00018016	0.000339541	-0.000451067	0.000437922	0.000181747	9.20645e-05	-0.000325202	-0.000517677	0.000284539	0.000181902	0.000231918	0.000250494	0.000381203	-0.000129618	-0.000121136	0.000466877	0.000246724	0.000443187	0.000267571	0.000491544	9.17997e-05	-0.000142512	-4.0771e-05	0.000257198	0.000134912	0.000131392	0.000184113	0.000321138	-0.000374138	0.000390146	-5.85157e-05	-0.000203461	0.000371877	0.00015528	0.000430631	-3.88661e-05	0.000247141	0.000110856	0.00038266	-0.000216881	0.000385914	0.000559037	0.000356281	6.71839e-05	0.000232836	-1.12722e-05	9.49419e-05
-4.80095e-05	-8.92303e-05	-0.000396834	6.70676e-05	2.23288e-05	-0.000179817	-0.000116889	0.000148715	9.12989e-05	-0.000112825	-0.000253542	-5.61756e-05	0.000103198	-0.000113932	0.000202251	-0.000421305	-1.64399e-05	-0.000146531	-0.000107279	-0.000197317	-0.000185251	-0.000453037	0.000236102	0.000219035	-4.99402e-05	0.000388636	2.15373e-05	0.000166083	0.00035216	-0.000356205	0.000560931	-0.000192164	3.97353e-05	-5.78103e-05	-1.99239e-05	-0.000217399	-4.12534e-05	3.90295e-05	-2.20687e-05	0.00018055	1.31586e-05	0.000178518	-7.64891e-05	0.000126797	0.000232062	4.15434e-05	-5.62668e-05	0.000131464	0.000220733	-3.0753e-05
0.000108231	3.70462e-05	0.000101838	-0.000176919	-8.09521e-05	-0.000320824	6.98795e-05	-0.000103003	0.00030293	-0.000339956	0.000567146	9.7128e-05	0.000166524	8.16253e-05	0.000269785	-0.000252056	0.000286993	0.000200039	9.6971e-05	-4.42731e-06	7.49089e-05	-8.7581e-05	5.28475e-05	0.00039199	0.000399865	0.00028042	0.000494782	0.000132643	2.43334e-05	2.17886e-05	-0.000309071	0.000451481	6.8956e-05	0.000156502	0.000312333	9.68127e-05	0.00039631	2.18314e-05	0.000154914	-5.98431e-05	0.000295376	0.000295441	0.000447118	0.000120371	-0.000164453	9.94349e-05	-0.000229954	7.78925e-05	0.00033818	0.000269872
1.96527e-06	-0.000175239	0.000257647	2.15904e-05	-0.000142458	-0.000285302	-0.000200086	0.000314602	0.000497707	-0.000311563	0.000628429	-6.97194e-05	0.000152263	0.000484753	0.00038778	1.28225e-05	-8.18185e-05	0.000426232	-3.04389e-05	-2.00639e-05	-0.000224927	0.0003757	-2.05911e-05	0.000722206	-6.05316e-05	0.00018892	-0.000164554	0.000279915	-5.75842e-05	0.000355728	0.00012887	9.17146e-05	0.000274464	3.83088e-05	5.32614e-05	0.000375293	0.000302749	0.000149996	-9.07898e-05	0.000183706	9.53091e-05	0.00028546	0.000233997	-5.7111e-05	0.000533343	4.46162e-05	0.000214168	5.95101e-05	2.66048e-05	2.42577e-05
0.000182817	-0.000229721	-0.000889016	-0.000299549	-0.000128792	2.61445e-05	-0.000182459	0.000301192	0.000763727	0.000776797	-1.65225e-06	0.000357012	0.000297985	0.000303354	-7.86714e-05	-0.000682012	8.89612e-05	1.1333e-05	0.000141419	-6.10701e-05	0.00037609	-0.000286755	0.000345255	0.000514622	0.000166027	-0.000657356	0.000227573	-0.000193768	0.000315905	0.000337975	-7.48581e-05	-0.000130714	0.000210661	-4.41879e-05	5.13961e-05	3.98055e-05	0.000277768	-4.73107e-05	-0.00027266	9.14954e-05	5.85412e-05	0.000252334	0.000158981	3.82439e-06	-0.000157806	0.000112252	0.000365188	6.88071e-05	0.000171857	0.000543757
-8.78776e-05	-0.000104522	4.70271e-05	0.000178355	-4.77344e-05	-0.000109328	-0.000116177	-8.79855e-05	0.000486347	-4.66657e-05	-0.000228643	-1.44613e-05	4.62641e-05	0.000159563	-5.98366e-05	0.000184905	0.000375781	0.000242336	0.000151851	-0.000150137	0.000314329	-3.35312e-05	-1.6618e-05	0.000159093	-0.000335506	8.27934e-05	-0.000233502	0.000151541	0.000159143	-0.000397111	-0.000242026	9.89975e-05	0.000139758	0.000127131	2.25045e-05	0.00011924	0.000174518	0.000503729	-7.61603e-05	4.33116e-05	0.000251245	0.000370311	0.000181464	0.00013794	0.000257707	2.87714e-05	-3.34584e-05	9.84172e-05	1.41085e-05	2.01168e-05
-0.000228112	-0.000122254	-0.000401575	0.00020551	9.4893e-05	0.00030004	-0.000111105	2.54023e-05	-0.000215713	-8.62672e-05	3.48233e-05	-0.000405362	0.000177138	-3.5463e-05	2.63535e-05	-5.14749e-05	0.00017874	0.000169721	-0.000312699	-0.000508856	3.23952e-05	-8.18803e-06	0.000505371	-0.000103253	7.36893e-05	6.79347e-05	2.78365e-05	1.09775e-05	0.000624131	3.47357e-05	0.000210179	3.88534e-05	-0.000154063	6.65505e-05	-2.10429e-05	0.000137666	-0.000157783	0.000101451	-0.000136302	-2.44497e-05	-0.000204703	6.36707e-05	-0.000138992	0.000193862	0.000126928	-9.83703e-05	-1.97367e-05	0.000235947	9.18425e-05	0.00048079
-0.000263288	-8.68622e-05	1.50842e-05	-6.20299e-05	-0.000171616	5.78498e-06	-1.04738e-07	0.000189647	-9.95325e-05	0.00027535	-0.00035001	2.30812e-05	0.000388803	-0.000218931	0.000149365	0.000224936	-8.17378e-05	0.000153433	0.000306966	-0.000255043	-7.25832e-05	-0.000466883	0.000126399	-0.000208023	-0.00030526	7.76773e-05	-2.22014e-05	0.000191255	6.55331e-05	-9.20655e-05	-0.000183365	6.25414e-05	-5.06651e-05	6.6281e-05	-0.000329305	-8.90537e-05	-4.90372e-06	1.5129e-05	2.57028e-05	0.000116317	0.000397673	-0.000194872	-0.000246122	-9.04364e-06	0.000372463	-0.000188532	0.00021522	0.00045714	5.06698e-05	-1.8912e-05
1.21231e-05	3.31484e-05	0.000225147	-0.000226551	0.00011283	-0.000211314	2.77946e-05	0.000258201	-0.00010681	-0.000475712	-1.72663e-06	-0.000254094	-0.000101724	-3.62194e-06	0.000224074	5.13769e-05	-0.000206926	-8.08557e-05	0.000198599	1.30272e-06	0.000168037	0.000132363	7.3735e-05	0.000151778	2.7833e-05	-0.000445019	0.000129304	-0.00023781	0.000342119	-0.000251929	-1.41187e-05	-1.14886e-05	1.93087e-05	0.000175265	-5.89767e-05	2.58882e-05	0.000123473	-4.20309e-05	0.000529611	0.000218969	0.000371723	0.000200545	6.388e-05	-0.000223596	0.000255077	8.08415e-05	0.000243235	0.00016337	-0.000218152	-8.96487e-05
-0.000289641	-0.000288598	-0.000374426	-0.000117769	-7.5575e-05	7.48852e-05	-0.000236956	1.11181e-05	0.000244288	-0.000315819	2.19639e-05	5.18744e-05	0.000146364	-6.8471e-05	-0.00049709	2.61592e-05	0.000185242	0.000267489	-9.37984e-05	-6.26747e-05	0.000279938	0.000111926	0.000281836	0.000411576	-0.000243808	6.93784e-05	0.00020207	-9.89716e-05	-4.40485e-05	-0.000204604	0.000219032	0.000479728	0.000198853	0.000239258	0.000144906	-0.000144661	-0.000159718	0.000161837	9.47346e-05	0.000127506	0.000181441	7.12551e-05	0.000188519	0.000182972	-0.000231049	-0.000241976	-0.000105807	0.00020223	-1.73011e-05	0.000360686
0.000414659	0.000189096	-0.000304633	0.000237387	2.11439e-05	0.000415615	0.000122356	6.8453e-05	0.000199277	-2.11792e-06	-0.000328112	-0.000405149	9.42431e-06	0.000127144	-0.000287272	-0.000351724	0.000341171	-8.77979e-06	-2.86728e-05	-0.000249487	-0.00017264	0.000385174	0.000347809	0.0003943	-0.00049419	0.000177129	0.00023589	-3.36757e-05	1.54339e-05	8.2392e-05	3.62801e-06	9.96959e-05	5.10976e-06	0.000186083	0.000261591	2.88877e-05	8.33034e-05	7.57642e-05	8.56692e-05	-0.000223016	5.69046e-05	0.000152884	6.26407e-05	-8.51569e-05	0.000158303	8.15025e-05	1.15071e-05	2.16775e-05	0.000102075	-1.33477e-05
0.000224385	-8.03639e-05	-0.000606873	1.78994e-06	-2.19543e-06	-9.76762e-05	1.58145e-05	-0.000100843	0.000406846	-0.000135645	0.000112707	-9.09013e-05	0.000289136	-0.000288967	-0.000327703	0.000190434	0.000236682	5.31801e-05	0.000229289	-0.00035993	-0.000206438	0.000357429	0.000406127	-2.07192e-05	-0.000102147	5.13666e-05	5.91361e-05	-0.000216961	0.000293365	0.000149073	0.000112827	0.000308788	-1.20609e-05	-2.15339e-05	9.16215e-05	6.23901e-05	0.000368464	0.000178572	7.74545e-05	0.000141929	4.06288e-05	0.000128484	-0.00025309	0.000130877	0.000141357	0.000288217	4.28116e-05	-0.000121222	0.000227362	-0.000187564
0.00021436	0.000255687	-0.000220165	-6.55539e-05	-0.000153363	-0.000111692	0.000198563	0.000142907	-0.000204372	-0.000254296	0.000426591	0.000199667	-0.000363014	-0.00040149	-0.000298516	-0.000262213	-0.000341181	9.46842e-05	-4.93044e-05	-0.000305468	-0.000258402	2.02242e-07	0.000444047	-0.000495848	-4.20638e-06	-0.000300354	-0.000111345	-0.000137971	8.94069e-05	4.95499e-05	0.000253315	-0.000109187	-0.00040798	-0.000234845	0.000159423	6.55211e-05	0.000255851	-1.36121e-05	0.000107957	0.000178261	0.000120187	-7.23142e-05	7.92643e-05	-5.64103e-06	0.000296545	6.32058e-05	0.000164276	-0.000177796	-6.64098e-05	-0.000113543
-0.000356496	6.60532e-05	-0.000367175	-5.09682e-05	-3.61168e-06	-0.000297761	-0.000414018	-0.000409185	-0.000418263	-0.000497488	0.000139413	0.000154402	8.50842e-05	4.89617e-05	-7.97168e-05	-0.000368993	0.000134766	0.000290078	-6.96202e-05	-0.000221801	-0.000280178	-0.000117534	-0.000115064	0.000231136	0.000280069	-0.000114653	-4.1756e-05	-3.16573e-05	5.28952e-05	0.000107434	-4.04155e-05	-0.000108902	-0.000285553	0.000305418	3.3848e-06	6.27758e-05	0.000129506	0.000198588	0.000584805	0.000150996	-0.000179103	-0.000188436	0.000172943	-2.66957e-05	0.000273198	-0.00011751	0.000242919	-0.000114395	3.07269e-05	1.78309e-05
-0.000375528	0.00018196	-0.000466635	7.1042e-05	-5.4974e-05	-0.000112696	0.000500037	-0.000478401	0.000261646	-0.000274157	-0.000691078	-7.32341e-05	-5.40149e-05	2.55399e-05	-0.000165707	1.27478e-05	-0.000224837	7.35656e-05	0.0001976	2.97609e-06	-3.39659e-05	-0.000337024	7.74505e-05	-7.2996e-05	0.000694752	-0.000409214	4.74762e-05	5.81515e-05	-0.000294819	-0.000167929	5.28486e-05	4.1919e-05	0.000110344	0.000242332	0.000110456	5.60984e-06	-0.000198347	0.00033813	0.000387417	5.08206e-05	9.02854e-05	-5.82725e-05	-0.000349073	-0.000257968	-0.000104299	5.02677e-05	-8.01958e-05	8.45347e-05	6.03204e-05	-9.66783e-05
-0.000144994	-0.000105369	0.000259836	-7.67441e-05	-6.91195e-05	-3.91321e-05	-8.6556e-05	-8.91586e-05	-8.61073e-05	0.000233098	0.000138734	-0.000298932	-0.000283766	4.88177e-05	5.60301e-05	-0.000363785	-3.29397e-05	-0.0001181	9.38067e-05	0.000146886	0.000324681	-0.0002753	0.00036887	0.00036816	0.000133	-0.000267525	-0.000237399	0.000116519	0.000403317	-0.000168494	2.97012e-05	-0.000217128	0.000108008	0.00010705	8.05019e-05	0.000288417	2.94255e-05	0.000405801	4.18379e-05	-4.08525e-05	0.000133441	-0.00043883	-0.000205954	-0.000319833	-6.78835e-05	-1.90809e-05	0.000135566	0.000112686	8.73541e-06	-0.000283888
-7.61377e-05	-6.72604e-06	8.17901e-05	9.69832e-05	0.000108403	4.91391e-05	0.000116659	-0.000189588	8.13402e-05	-0.000168482	-0.000219815	-0.000164234	0.000259196	-0.000109502	-0.000181377	2.6275e-06	-0.000112099	6.45604e-05	0.000278062	-0.00012553	0.000116315	0.000251994	-0.000222149	3.73718e-05	-0.000224945	-1.80081e-05	0.00018969	2.46516e-05	-6.22167e-05	-1.78626e-05	-0.000141758	0.000179595	0.000118283	0.000194831	0.000247539	-9.03136e-05	9.10908e-05	8.19869e-05	0.000210558	-0.000140983	1.54508e-05	-4.43643e-05	-4.27741e-06	0.000124083	7.26284e-05	-0.000265094	0.000229207	-6.46731e-05	0.000100972	-1.14744e-06
-5.19814e-05	-4.16905e-06	0.000162519	-0.000120564	3.45135e-05	-0.000191361	-0.000397832	6.70714e-05	-0.000213111	-0.000178038	-0.000321306	0.000105566	-9.86957e-05	0.000160099	0.000418808	-0.000191659	-0.000220283	-0.000158847	2.9447e-05	-0.000147634	7.86649e-05	-2.96417e-05	0.000339234	0.000390611	0.000579807	8.91122e-05	0.000339426	-0.000102874	0.000145169	0.000266872	0.000653747	4.61223e-05	-6.4896e-05	0.000158626	0.000167859	0.000308633	0.000104823	0.000396021	0.000131831	0.000121387	0.000129335	-6.69946e-06	-9.94391e-05	8.44812e-05	-7.491e-05	-2.16993e-05	0.00035185	-9.34574e-05	2.42418e-05	0.000268951
-2.24511e-05	0.000198878	0.000223893	0.000204352	0.000116238	0.000249179	-0.000208687	1.74332e-05	-0.000550001	-7.36026e-05	-0.000369629	0.000385564	-0.000235691	-1.98527e-05	-0.000202714	0.000180029	-0.000257202	5.84526e-05	-4.3194e-06	-0.000313871	0.000233775	0.000195348	-7.76258e-05	0.000172371	-0.000109264	-7.32403e-05	0.000242355	-0.000229952	-0.000199781	3.96727e-05	0.000289105	-0.00015145	4.14874e-05	-0.000151666	3.32609e-05	4.81371e-05	0.000329664	-0.000133978	0.00030355	-9.65487e-05	2.31773e-06	0.00027667	-0.000107119	-9.7328e-05	-0.000224372	-0.000178784	-7.45546e-06	-0.000257685	-4.52497e-05	0.000118266
-0.000241476	0.000480953	-0.00018136	-0.000266721	-0.000211668	-0.000455262	0.000408623	2.2598e-05	0.000150536	7.57464e-05	-0.000142479	0.000138034	-0.000174765	-0.000140607	-0.000421604	-0.00025865	-0.000253185	-0.000117255	5.11996e-05	0.00046925	0.000245949	6.88165e-05	-0.000242324	0.000328168	9.30003e-06	-0.000214684	1.27782e-05	0.000642064	-0.000197824	0.000482457	-5.45069e-05	-0.000208981	0.000243771	4.31514e-05	0.00015888	-0.000105648	0.000418805	0.000125714	0.000204308	1.96393e-05	-0.000124314	0.000159838	0.000133301	0.00048821	0.000144388	-4.80012e-05	-0.000276892	-0.000156276	-4.61688e-05	-0.000196014
8.56644e-05	0.000104324	0.000542026	-0.000322417	-1.65781e-05	0.000154983	0.000127033	-0.000110295	0.000494831	-0.000120574	-0.000249714	0.000285156	-0.000168897	-0.00012296	-0.000485747	-0.000411106	-0.000172264	-7.38802e-05	-5.19556e-05	-0.000179352	-1.82956e-05	0.000499753	5.68722e-06	6.41455e-05	-0.00011502	-0.000309736	7.00216e-05	0.00021864	-0.000242496	0.000286272	8.74118e-05	-0.000225533	-0.000172329	-0.000269525	-0.000126095	-8.33165e-05	-0.000101779	0.00012049	0.000189496	3.7066e-05	0.0002418	0.00025593	0.000202384	-0.000153976	-9.57923e-05	0.000175005	0.000196928	-0.00017545	-9.99804e-05	8.7419e-05
5.66398e-05	-3.26172e-05	0.000201282	-0.00019329	-0.000256606	4.97297e-05	0.000370227	0.000248103	0.000216265	1.25244e-06	-0.00039865	0.000168483	-4.79388e-05	-0.000193395	0.000545799	-0.000566148	-0.000112131	-0.000347696	-0.000158053	0.000373289	7.90501e-05	0.000284787	2.62937e-05	-7.08568e-05	0.000346492	-0.000199244	-0.00013182	5.79412e-05	0.000320346	0.000121869	0.000245404	-0.000147804	-0.000117426	-0.000480968	-2.07813e-05	3.53881e-05	-0.000300435	3.97914e-05	0.000403667	0.000304615	8.56862e-05	8.11279e-06	8.49114e-05	-2.92929e-06	0.000387113	-6.93312e-05	0.000403198	-2.4953e-05	0.000166987	0.000298671
0.000274485	-0.000197445	0.000428561	-4.56455e-05	-5.67913e-05	-8.32896e-05	-3.78981e-05	3.52834e-05	-0.000216047	0.000234313	0.000346964	-0.000220396	-0.000275863	8.76463e-05	0.000122193	0.000166377	0.000119373	7.29646e-05	-0.000220432	0.000337804	0.000167604	0.000137542	0.000304827	-0.000223079	0.000203744	0.000224394	5.36177e-05	0.000286685	0.000202324	0.000121648	-0.000227849	7.80688e-05	-5.47528e-05	0.000349027	0.000310906	8.85875e-06	0.000168165	0.000233434	0.00011756	6.95284e-05	-8.62957e-05	-0.000464005	0.000198573	5.54622e-05	0.000227713	-1.71455e-05	-0.000162433	5.55996e-05	-5.82701e-05	0.000371825
0.000302982	-0.000269993	7.43135e-05	0.000111798	-5.17721e-05	-0.000304284	-0.000593184	0.000110507	-0.000244972	0.000103761	-0.000310735	-0.000490152	0.00010329	-0.000246874	0.000120513	8.01326e-05	0.000124322	-0.000292038	-7.04747e-05	0.000557961	0.000566961	-7.12514e-05	-0.000322454	1.59797e-05	0.000373306	0.000142962	-0.000140484	0.000130207	0.000144894	0.000276407	0.000273232	0.000368408	3.827e-06	0.000360515	5.92977e-05	0.000168864	5.93041e-05	0.000389589	0.000197981	0.000151253	-0.000120259	6.75955e-05	-0.000297219	0.000172369	7.35327e-05	-8.73844e-05	0.000158876	0.000239059	0.000239838	8.30164e-05
0.000216376	-0.000146644	0.000341855	-3.82717e-05	8.70569e-05	-0.000436074	-0.000123828	0.000129995	8.35127e-05	-0.000157912	0.00033368	-0.000105043	-5.62995e-05	-0.000328385	-0.000260382	-0.000177153	0.000343104	-2.3196e-05	0.000402586	0.000325975	-6.5449e-05	6.4431e-05	-0.00029333	0.000310772	2.29587e-05	2.04433e-05	2.99199e-05	0.00014997	0.000344627	0.000531852	0.000555655	-0.000470383	3.43574e-05	-9.4585e-05	-6.93423e-05	-7.12497e-06	0.000407294	-0.000386258	0.000470203	0.000378476	-9.76836e-06	-5.96069e-05	0.000156612	0.000152429	3.2771e-05	1.08655e-05	0.000136254	0.000137826	2.12262e-05	0.000201371
3.04461e-05	-0.000323487	1.10746e-05	0.000249566	0.00018253	-7.17404e-05	0.000701962	8.00526e-05	4.43473e-05	-7.6698e-05	-0.000220447	-0.000643264	-4.7266e-05	-9.11395e-05	-0.000289214	-0.000100932	-0.000244777	0.000237804	-1.23657e-05	0.000109613	0.000320384	8.13163e-05	-0.000406696	0.000224033	-5.80526e-05	-0.000317309	7.13092e-05	-0.000396296	-6.63695e-05	0.000115715	0.000262956	-0.000108735	-0.00011887	0.000142157	-0.000237724	8.0233e-05	1.51423e-05	-0.000141693	-9.87604e-05	0.000316053	5.62461e-05	-5.90272e-05	0.000311072	-5.21871e-05	-1.34796e-05	-6.13098e-05	-0.000404516	0.000336177	-0.000200034	-0.000497485
-0.000302019	-0.000245564	-1.10711e-05	-0.00025191	-0.000261249	-0.00031664	-0.000171112	-0.000228303	5.17409e-05	-9.91875e-07	-0.000147986	-0.000158468	0.00020564	4.78743e-05	-0.000237369	0.000208045	-0.000308211	4.22805e-05	8.12907e-06	-0.000259139	-0.000513215	0.000249705	-2.6827e-05	-0.000209677	-0.000202063	-0.000266697	-0.000357692	-2.0367e-05	-0.000402993	-0.000230581	3.69973e-05	0.000269718	-6.34966e-05	-6.14579e-05	-0.000431849	2.05404e-05	-0.000241572	-6.81552e-05	0.000214913	-0.00011183	-1.27833e-05	-2.64661e-05	0.000150084	-0.000107139	0.000311865	-0.000191336	-0.000356899	8.86262e-05	6.3081e-05	0.000131695
2.29472e-05	-0.00014828	-6.14392e-05	-0.000176329	6.14211e-05	-2.02419e-05	0.000394514	-2.64935e-07	0.000239877	-0.000145129	-0.000286648	5.42473e-05	0.000216043	-0.000542523	-0.000333861	0.00018545	-0.000469878	-0.000140183	-0.000180501	-1.15252e-05	0.000254632	0.000213458	0.00036912	0.000101953	-0.00034072	-0.00022032	-0.000466551	0.000440518	0.000200678	9.9703e-05	-9.93826e-05	0.000311173	-0.00039074	-1.0636e-05	7.11309e-05	-0.00037922	4.78069e-05	0.000275341	-0.000355076	-0.000224379	-7.1073e-05	0.000497021	-0.000446219	-5.60281e-05	-0.000382951	0.000514679	0.000334847	-0.000140868	0.000184391	5.98116e-06
0.000103602	-0.000239761	-1.28253e-05	4.74141e-06	-0.000201334	0.000362267	-0.000550939	0.000134047	-0.000219064	-0.000354294	-0.000419239	-0.000263675	-0.000316722	3.79287e-05	-0.000556666	-8.96901e-05	-0.000225753	-2.32445e-05	6.59628e-05	-0.000192085	3.75539e-05	4.4327e-05	0.000201547	0.000153454	-0.000119344	0.000749943	-0.000231431	5.70445e-05	0.000181531	0.000271022	-0.000431123	0.000467832	0.000110748	6.35739e-05	0.000404994	-0.000254147	-5.0228e-06	0.00011432	0.000471812	6.85522e-05	7.9193e-05	-5.33628e-05	0.000327007	1.74972e-06	4.31771e-05	0.000149703	-0.000131791	-0.000226052	-0.000139553	0.000528558
-4.03969e-05	5.03128e-05	-0.000380713	-6.49564e-05	0.000136634	-0.000252623	0.000531551	7.63298e-05	0.000299742	7.36317e-05	-0.000464926	-0.000159303	-3.34496e-05	-0.000333258	-0.000157458	-0.000293548	6.76471e-05	-0.000294508	-0.00024732	0.00016992	0.000317013	-0.000234187	-0.000399518	4.71457e-06	-0.000437116	-4.3513e-05	0.000362939	-8.71299e-05	0.000445666	6.89182e-05	-0.000250379	-0.00021787	-0.000325486	-2.1102e-05	-3.99254e-05	7.16117e-05	-6.99607e-05	0.000321885	0.000134861	6.00426e-05	-0.00019171	0.000288854	-6.60657e-05	-0.000138577	-0.000153164	-0.000160661	0.000136936	-0.00015144	0.000316034	4.87395e-05
0.00019152	7.23519e-05	-0.000113029	-0.000264455	2.78668e-05	8.72147e-05	0.000179881	0.000151546	5.14224e-05	7.40976e-06	-0.000330471	0.000181033	0.000159314	-0.00017272	-8.71594e-05	-0.000131807	0.000261961	0.000210209	3.42759e-05	0.000166211	0.000228731	0.000360341	0.000304919	0.000225689	-0.000157848	-0.000165219	2.28891e-05	0.00031767	0.000150777	0.000106853	-2.62126e-05	0.000112544	7.09256e-05	-0.000162188	0.000217792	-6.29922e-05	-0.000137091	0.00051164	-6.79628e-05	0.000114889	-0.000125661	0.000113957	-0.000156453	0.000172417	4.08376e-05	0.000368543	5.99697e-07	-6.2374e-05	0.000109498	9.70288e-05
-9.15433e-05	-0.000100913	4.17081e-05	-0.000152121	-0.000312431	-0.000286563	0.000133553	0.000181812	-0.000273561	2.81519e-06	-0.000452424	-3.40317e-05	-0.000378318	-0.000177039	5.34144e-06	-0.000135803	0.000411766	-0.000144502	0.000205307	-0.00041499	-0.000232817	0.00011668	-0.000212305	0.000101099	-3.5529e-05	-0.000108426	0.000252498	0.000311373	0.00045012	7.05023e-05	8.6122e-05	0.000298525	0.000405962	9.46221e-05	-8.89923e-05	-0.000181016	-4.15798e-05	0.000103393	0.000127501	4.8043e-05	-6.80467e-05	2.11822e-05	2.55091e-07	-3.31747e-05	-0.000119725	0.000396541	-0.000106505	-7.10185e-05	-0.000142803	0.000149758
-4.36973e-06	-0.000283789	0.000178563	0.000124061	-9.2922e-05	-0.000312968	-0.000119869	0.000172699	-0.000480249	-2.25717e-05	4.60623e-05	-0.000149307	-0.000235352	-0.00014902	-6.36514e-05	6.51946e-05	-0.000126455	-0.000222321	-1.41788e-05	-0.000154127	0.000491885	-0.000352007	-0.000105078	5.71168e-05	-0.000371439	-0.000277342	-0.000250416	-0.000173631	0.000141762	-2.25164e-05	3.25523e-05	-1.09657e-05	0.000131775	1.81352e-05	-6.73809e-05	1.45674e-05	0.000356124	-7.50409e-05	1.14654e-06	0.000178026	-4.71381e-05	-0.000438952	5.4539e-05	-0.000143619	8.92119e-05	-6.55048e-05	0.000142692	-0.000149742	-2.88591e-05	0.000182707
-0.000102519	0.000240173	2.60431e-05	3.26425e-05	0.000306485	-0.000142129	0.000516676	0.000431223	0.000227424	3.55374e-06	-0.000107638	3.83854e-05	-0.000711683	-0.000232608	0.000123629	0.000221349	0.000266142	6.78209e-05	0.000457919	2.71881e-05	0.000509827	0.000179387	4.30041e-05	-5.13564e-06	-7.01713e-05	-5.65687e-05	-0.000248436	-0.000310263	-7.20783e-05	0.000110278	0.000351618	0.000336874	0.00034242	0.000160124	-0.000199283	0.000181773	0.000221151	9.1546e-05	8.34619e-05	0.000136116	-7.99718e-05	-0.000228602	0.000312738	-0.000119747	9.28719e-05	8.16929e-06	0.000293522	-0.000130102	0.000106904	0.000430155
-4.07803e-05	-0.000103091	-4.33996e-05	-3.42377e-06	3.37492e-05	-0.000199325	2.90218e-06	0.000275763	-6.80575e-05	-0.000122742	-2.27223e-05	0.000162929	-0.000425344	-0.000487349	-7.67924e-05	-0.000193082	-0.000189209	-3.81434e-05	5.13042e-05	0.000253032	-1.91601e-05	-0.000358828	0.000210065	0.000181946	9.42574e-08	-0.000571925	-6.51131e-05	-5.35187e-05	1.63908e-06	1.11501e-05	-0.000154153	8.41191e-06	7.29332e-05	0.000262057	-0.000173367	0.000185439	0.000151062	0.000236049	0.000124866	-3.03655e-05	0.000158378	0.000103892	0.000109903	0.000287539	9.28801e-05	0.000136473	-0.000206685	-0.000127364	6.9835e-05	5.81486e-05
-0.000474573	0.000233001	-0.0002957	-9.05237e-05	-5.53507e-05	2.35458e-05	0.000219703	0.00014831	0.000135672	-8.78761e-05	-3.65503e-05	-6.99184e-05	0.000354746	3.06066e-06	-0.000265311	-0.000233419	-0.000113475	-0.000165442	0.000218402	0.000461973	-0.000257461	-0.000350395	7.58355e-05	-0.000206737	0.000454043	-0.000452536	-0.000190929	0.000155593	5.57374e-05	-0.000168233	-3.1516e-06	0.000238335	-0.000332431	-0.000121699	-9.99992e-05	9.13156e-05	-1.20421e-05	-0.00021005	-3.50616e-05	1.9682e-05	0.000189009	-0.00035281	-0.000164877	0.00012757	0.000228609	-6.5572e-05	0.000245361	0.000138376	-0.000320317	0.000180478
-5.27074e-05	-6.17391e-05	-0.000236602	0.000136553	-0.000136569	-0.000424148	0.000357925	5.86433e-05	-0.00023768	-0.000154852	-0.000371379	-0.000225112	0.000169971	-0.000133017	-0.000158391	0.000194513	-7.54843e-05	-0.000123243	5.59335e-05	-2.71833e-05	-0.000199844	-0.000111279	-0.000337899	0.00015769	0.000111061	-0.000110057	8.85283e-05	-0.000126218	-0.000100727	-0.00025385	-4.79043e-07	8.5751e-05	-0.000185368	4.05178e-05	-0.000286867	0.000259447	0.000143919	6.79614e-05	-0.00032976	4.74277e-05	0.000169742	-7.39571e-05	7.58381e-06	0.000305156	-0.000123907	-0.000121952	-2.35549e-06	0.000127033	-1.57444e-06	-1.45373e-05
3.0995e-06	2.44822e-05	-0.000386404	0.000175776	-0.000165392	2.95796e-06	0.000263714	0.000189089	-0.000317038	-0.000247292	0.000299364	-0.000457988	-6.59148e-05	-3.10543e-05	-1.15942e-05	0.000116551	-5.19777e-05	-0.000361017	0.000133599	-0.000151261	-6.10852e-05	-0.000232697	-0.000110747	-3.34487e-05	-0.000212858	-0.00026048	0.000198958	-0.000133031	0.000172006	-0.000396915	-0.000168706	0.000355052	0.000114553	-3.97764e-05	1.59563e-05	6.08313e-05	0.000131594	-0.000220482	-0.000296919	-0.000197616	0.000314301	-2.6088e-05	0.000248908	-0.00015767	-7.46758e-05	-6.39296e-06	0.000101468	-0.000131194	-0.000159498	-9.63761e-05
0.000126857	-8.40857e-06	-5.54591e-05	1.08357e-05	-3.46237e-05	6.7346e-05	-8.88617e-05	7.41654e-05	-0.000288371	-0.000264463	0.000228574	-6.36372e-05	-0.000278876	-0.000237869	-0.000505976	5.90221e-05	-0.000304843	-7.29793e-07	-0.000100978	-0.000116751	3.93407e-06	-0.000550231	5.93011e-05	-1.7044e-05	0.000301371	3.09328e-05	0.000253232	8.11072e-05	-0.000130524	-3.91965e-05	0.000438962	0.000166599	0.000232587	-2.58441e-06	-3.37211e-05	-8.79844e-05	0.000111604	-0.000437256	-0.000178001	1.34127e-05	-5.33243e-05	-0.000117454	0.000155745	-0.000164468	-0.000259102	0.000247895	0.000230343	-0.000264263	0.000118358	-3.3957e-05
0.000145781	-0.000164351	-4.65068e-05	4.00175e-05	-0.000154126	-0.000304116	0.000563964	-0.000211924	9.87022e-05	-0.000146953	-0.000285565	-4.33041e-05	-5.89004e-06	-0.000306151	-0.000275608	2.57169e-05	7.18827e-05	4.8664e-05	-0.00025311	0.000311399	1.87458e-06	1.53745e-05	-1.86688e-05	0.000219577	6.36968e-05	0.000145662	0.000377091	0.000408938	-0.00016009	-0.000138219	0.000144243	0.000419964	-4.22656e-05	-0.000215848	-0.000255024	-0.000178397	0.000179579	-0.000263945	-0.000148793	4.75167e-05	7.26338e-05	-0.000168904	-6.01034e-05	-0.000248764	0.000139096	0.000359388	-2.10771e-05	0.0001938	0.000343864	-0.000248938
-1.2156e-06	-0.000289585	-1.98333e-05	-6.30806e-06	-3.09543e-05	0.000138251	0.000460426	-0.000290975	0.000353239	0.000309221	5.88293e-05	4.87078e-05	-9.78999e-05	-0.000481409	8.35811e-05	0.000266663	-0.000299233	0.000135207	-0.000383265	0.000200821	8.89764e-05	-0.00015651	-0.000302051	-8.31069e-05	-2.75412e-06	0.000311513	-0.000190525	-0.000263284	0.000319069	2.98826e-05	0.000277028	-0.000234907	4.53713e-05	-7.19265e-05	1.18604e-05	-3.38715e-05	9.1784e-06	-0.000148254	-3.00364e-05	-2.95364e-05	6.30553e-05	-0.000107693	-0.000185497	-7.61606e-05	3.75614e-05	0.000373273	0.000351744	-0.000106933	0.000184044	-6.85976e-05
0.000268971	-0.000235393	-0.000158313	-0.00016594	-0.000264341	-0.000182257	0.000264417	4.39643e-05	3.46138e-05	0.000106649	5.57537e-05	-7.83966e-05	0.000189525	0.000270871	0.000119323	0.00026539	-0.000329254	0.000283348	-4.48293e-05	9.32004e-05	0.000110153	-0.000204985	-2.02453e-05	0.000158525	-0.000310611	-0.000337454	-3.35644e-05	0.000182072	0.000270416	1.04018e-05	0.000248194	0.000174289	-8.0722e-05	3.63069e-05	-0.000275594	-3.83546e-05	-0.000195647	-0.000312837	9.15095e-05	-2.66161e-05	-0.000106266	0.000203991	-0.000209963	8.08749e-06	0.000122098	-0.000102014	3.67233e-05	-0.000234588	-6.79756e-05	0.000189211
-0.000377212	-8.42523e-05	-0.000507995	-2.43599e-05	-0.000347479	-2.62177e-05	-8.01856e-05	0.000324624	-0.000337731	-2.3422e-05	-0.000368548	-0.000216304	-4.14301e-05	-0.000270679	-0.000247054	-1.33102e-05	-7.33326e-05	0.000104193	-2.5583e-07	-4.29514e-05	-0.000377519	-0.000387478	-0.000199821	-0.000120495	-0.000168041	-0.000111339	-0.000163776	-0.000148551	-0.000161515	-0.000129213	-0.00017861	-1.92125e-06	-0.000192103	5.19479e-05	-4.11525e-05	-3.47422e-05	-0.000175048	0.000207632	0.000145151	0.000181841	-9.35896e-05	5.1053e-06	6.4223e-05	-0.000286247	1.88266e-05	-0.000216864	-0.000158286	0.000112267	-0.000189487	6.95696e-05
2.42199e-05	7.71081e-05	-3.56717e-05	0.00012594	6.18689e-06	0.000113961	-5.84202e-05	0.000146092	-0.000265206	-0.000147716	-0.00049781	-0.000367666	6.01219e-05	-0.000245373	-0.000216534	0.000136169	-0.000192704	5.07441e-05	-0.000214933	2.63305e-05	-0.000302088	0.000213594	1.44806e-05	-0.000164868	-6.98081e-05	-7.70112e-05	-0.000140763	-2.80204e-05	-0.000147156	-0.000136959	-0.000126036	-2.28579e-06	-5.36741e-05	0.000232632	5.2569e-05	0.000151108	0.000175437	0.000111756	0.00018934	0.000284279	-0.000257008	-9.70426e-05	8.20028e-05	-0.000165944	-3.52286e-05	-4.27098e-05	0.000214729	5.45316e-05	-0.000220618	6.35511e-05
6.2488e-05	9.47747e-07	0.000256404	-0.000130832	-3.53627e-05	0.000391763	-0.000113712	8.46288e-06	-0.000236764	-0.00031553	-0.000201556	-3.58657e-05	5.3999e-05	-0.000128126	0.000197886	5.2259e-05	-5.52559e-05	-0.000136243	-6.15622e-05	-8.93098e-05	2.74072e-06	-3.01694e-05	-6.34039e-05	0.000212848	-0.000186724	-0.000218967	0.000238048	-0.00016443	-0.000258258	4.24112e-05	-0.00015596	-0.000148419	0.000131217	0.000155486	-0.000167021	2.61156e-05	0.000121812	-0.000130641	0.000113892	-4.44609e-05	-2.71194e-05	0.00010021	0.000161416	-0.00016746	-1.43613e-05	-6.48973e-05	7.24831e-06	-0.000135177	-0.000265935	0.000273899
2.61379e-05	-4.46893e-05	-0.000313885	-0.000149348	-8.28226e-06	-1.79806e-05	-6.04209e-05	5.50764e-05	0.00019759	-3.09846e-06	0.000130165	-0.000168913	-0.00012613	-0.000363509	0.000100292	-0.000152716	-0.000153307	-0.000282558	-0.000195559	0.000136727	-0.000334937	-0.000289734	-0.000235625	4.02885e-05	-0.000154042	-0.000174674	8.16727e-05	9.5287e-05	-0.000382373	1.0096e-05	-0.000327824	-0.000146896	-0.000110601	-0.000411405	-0.000523042	-0.000331947	-0.00020034	0.000174434	9.40468e-05	5.20284e-05	-9.55665e-05	0.000151079	-7.05121e-05	-9.30621e-05	3.48983e-05	-0.000125544	-7.86369e-05	6.41889e-05	-9.34373e-05	0.00040666
0.000165976	0.000237226	-0.000212104	-3.91842e-05	-0.000103534	-4.2051e-05	-6.90176e-05	7.204e-05	-0.000264491	-8.23575e-05	0.000126224	0.000166986	1.0024e-05	5.96796e-06	3.37279e-05	-0.000121368	8.57391e-05	-0.00044717	-2.14127e-05	8.3404e-05	-8.51666e-07	0.00014709	6.32654e-05	-0.000117799	-7.38917e-05	0.000129758	-0.000152194	0.000243197	-0.000127664	0.000257473	-0.000242599	-6.22077e-05	6.54541e-05	-0.000273382	2.2023e-05	5.74165e-05	0.000193477	6.98148e-05	-0.000119895	-7.34041e-05	-0.000143973	0.00041894	0.000191829	1.92959e-05	-0.000171297	0.000137115	0.000120102	0.000205985	0.000173958	-8.13083e-06
0.000282457	2.51252e-05	5.6191e-05	5.95838e-08	-4.64343e-05	-0.000192894	0.000155447	-5.95978e-05	-0.000349415	-0.000139499	1.73147e-05	-0.000255833	-0.000106177	-0.000136788	-0.000248806	-6.15022e-05	8.99887e-05	-0.000253561	-4.59344e-06	-0.000354372	3.39799e-05	0.000252103	0.000116959	-0.000158589	-0.000208355	9.17441e-05	-0.000158408	-0.000230841	-0.000297776	6.17815e-05	0.000244001	-0.000118296	0.000179259	7.28765e-05	-0.000125697	2.0175e-05	7.51171e-05	0.000132991	-0.000165002	0.000137584	-6.17483e-05	-0.000102162	-0.000123426	7.83375e-05	-8.87665e-05	-4.72726e-05	-0.000143473	0.000197426	-2.81576e-06	-0.00010565
3.76302e-05	-0.000171345	-0.000346229	4.55548e-05	-8.22204e-05	0.000106828	0.000405538	-8.99684e-05	0.000161906	-0.000185812	0.000241604	-0.000239652	0.000135724	-0.000298031	-0.000225263	-0.000186613	0.000111619	-3.09518e-05	-0.000221205	2.85914e-05	6.11852e-05	2.22902e-05	9.36796e-05	-8.15273e-05	-4.71991e-05	-3.56781e-05	5.45374e-05	-0.000140684	2.08845e-05	-4.32571e-05	0.000567718	0.000292315	6.18412e-05	-6.52153e-05	0.000247224	-3.88114e-06	0.000117333	-0.000149204	2.39783e-05	-0.000121832	0.000183235	-6.15285e-05	-3.43784e-05	-0.000118144	-0.000131637	0.00027436	-7.02054e-05	7.34434e-05	-0.0001554	0.000329756
-0.000241688	5.75684e-05	-0.000178416	-0.000151458	-8.96575e-05	0.000185992	0.000117837	-0.000208457	0.000307229	-0.00031905	-0.000316289	-9.06108e-05	-0.000127136	-0.000147431	-0.000158415	-0.000118144	-1.45732e-05	-2.3085e-05	-0.000371317	-8.3806e-05	0.000174875	9.5044e-05	-0.00018273	-3.30017e-06	-2.71904e-05	0.00044796	-0.000133423	-1.26824e-05	0.000143453	7.75546e-05	0.000112037	-2.20238e-05	5.93121e-05	-0.000136978	-0.000414604	-4.66454e-06	9.05582e-05	-5.3758e-05	-7.15782e-05	-0.000176215	0.000158125	3.67291e-05	3.66255e-05	-6.41123e-05	-0.000242518	-9.46662e-05	-0.00011638	-0.000149172	3.63272e-05	0.000403881
0.000226602	-7.25701e-05	-0.000127146	-0.00018249	-3.91713e-05	0.000238025	9.45144e-05	-0.000250334	8.55687e-05	8.51366e-05	-0.00041602	-0.000164115	-0.000373846	0.000155055	-8.0724e-05	-0.000183884	0.000119955	3.95132e-05	-0.000264013	-3.02661e-05	-3.72144e-05	-0.000157625	-0.000151238	9.61992e-05	9.41689e-05	-7.80816e-05	4.49733e-05	-0.000234007	-8.84474e-05	6.09923e-05	-0.000347001	-0.000240872	-0.000232558	-0.000112776	-0.000180948	-6.86874e-05	-3.61665e-05	9.70955e-05	-0.000125344	1.9223e-05	-0.000117176	-2.22229e-05	9.40733e-05	0.00022668	-3.85686e-05	0.000284008	-3.13908e-05	3.31475e-05	-6.35625e-05	-6.19126e-05
1.7503e-05	0.000139588	0.0001633	-4.81842e-06	-0.000104514	5.9953e-05	8.10375e-05	-0.000110458	0.00010549	5.36057e-05	-0.000461757	-0.000302727	-0.000263848	0.000165826	-0.000325537	-8.02477e-05	0.00011907	9.91701e-05	8.37389e-05	-4.59099e-05	6.01005e-05	7.06954e-05	-0.000372338	1.33372e-05	0.000220897	-7.0485e-05	0.000212661	-0.000114708	0.000260054	-0.000177861	-0.000253563	-0.000230947	-0.00018001	1.50396e-05	-6.83284e-05	3.23101e-06	0.000134695	4.56693e-06	-0.00010993	-5.95462e-05	0.000101098	-0.000157762	0.000175518	-0.000104444	-0.000309537	2.59075e-05	-3.84648e-05	0.000148538	-0.000151503	0.000120405
4.90447e-05	0.000262118	3.66371e-05	0.00042452	8.4063e-05	0.000560861	3.2578e-05	-0.00026117	-0.000151399	4.88126e-05	-0.00061575	-0.000315438	6.53419e-05	-0.000235546	1.82628e-05	-0.000200289	-3.79491e-05	-0.00010999	1.05125e-05	-0.000319438	0.000320063	8.52191e-05	-8.79252e-05	0.000266895	0.000146498	0.000202645	0.000150231	5.92305e-05	3.87085e-06	-0.000170988	-5.97233e-05	-0.000334773	-6.69146e-06	-6.9571e-05	0.000138899	5.72712e-05	3.70829e-05	9.49449e-05	-4.32348e-07	0.000199865	0.000390847	0.000192622	0.000234638	0.000233332	3.49472e-05	-0.000222918	0.000138929	4.18033e-06	-5.59272e-05	-6.97835e-05
-4.05447e-05	1.00539e-07	0.000280218	0.000305191	0.000355775	0.000488789	0.000191925	1.09937e-05	0.000151675	-8.43275e-05	-3.28213e-05	-4.04442e-05	-0.000156576	-0.000101708	-7.83182e-05	0.000220332	-2.81051e-05	-0.000384931	0.000114481	-0.000216239	-0.000182142	6.66564e-06	0.00016115	0.000104214	-0.000384077	0.00025652	-0.000241352	7.37896e-05	9.30118e-05	0.000157028	8.89175e-05	-2.60924e-05	-0.000129792	-4.42483e-06	-8.71274e-05	-9.1723e-05	-0.000109422	0.000127067	7.81879e-06	-9.91789e-05	0.000127366	3.88807e-05	2.96796e-05	7.37001e-05	0.000185087	-0.000110367	3.01311e-05	-3.12504e-05	0.000124258	0.000203924
-0.000129868	-0.000106863	-0.00011501	0.000129937	5.43034e-05	0.000134853	-7.40009e-05	-0.000115265	-3.34549e-05	-2.9875e-05	-9.67114e-05	-5.17145e-05	-7.58686e-05	-8.21435e-05	0.000145687	9.207e-05	-5.29935e-05	0.000104169	0.00011312	-0.000127763	-3.96895e-05	-2.56661e-05	-0.000151806	0.000203901	-0.000455463	-0.000258249	-0.000140241	4.79914e-05	3.73581e-05	-0.000141163	9.0374e-05	7.08807e-05	8.60945e-06	1.9709e-05	-0.000136859	7.47084e-06	-0.000439653	2.36297e-05	-8.78864e-05	-0.000283521	2.80299e-05	-0.000110593	0.000132831	-1.32066e-05	0.000162005	-5.09859e-05	-7.52345e-05	-0.000280502	0.000220343	-0.000106544
-0.000304822	-0.000219994	-0.000121994	-5.24876e-05	1.16063e-05	7.06694e-05	-0.000183178	-0.000130479	-0.000373621	-0.00026583	-0.000139001	-0.000228063	-5.79694e-06	-0.00017857	8.30195e-05	-4.75873e-05	-9.16581e-05	-0.000376062	6.27019e-05	-0.000559287	-6.80633e-05	-1.70046e-05	3.92655e-05	0.000127913	0.000222605	0.000106882	0.000294708	-0.000201624	-0.000139228	-3.6418e-05	6.73883e-05	-0.000272566	-0.000122515	-6.37616e-05	8.79075e-05	-0.000144841	-5.10218e-05	0.000135612	-0.000116688	4.06745e-05	-8.91102e-05	4.93983e-05	-9.84454e-06	-0.000217175	0.000256104	-7.73367e-05	-0.000271255	-9.42053e-05	-7.44284e-05	-8.67615e-05
-0.000211709	1.22496e-07	0.000130036	-0.000256958	-0.000130121	-0.00023516	6.27613e-05	-2.52982e-05	-0.000181484	-8.00238e-06	9.52577e-05	-0.000100029	-3.84875e-05	-0.000276661	-0.000506878	-0.000389315	5.15322e-05	-0.000166431	2.46985e-05	-0.000140654	-0.000628742	-0.00013266	0.000382341	3.00705e-05	-0.000213987	-5.71831e-05	8.29605e-05	-3.52189e-05	-0.00026974	-5.28413e-05	3.17627e-05	2.17635e-05	-3.18831e-05	-6.54867e-05	-0.000193095	-4.65465e-05	0.000181282	1.69794e-05	-0.000118907	-0.000108555	-0.000265084	0.000105715	-0.000124302	-0.000272818	9.05842e-05	-1.78597e-05	8.074e-05	-8.41538e-05	0.000188996	-8.46894e-05
-0.000134742	-0.000260743	0.000213019	-2.46587e-05	0.000119666	-0.000423757	0.000120085	0.000132298	1.8244e-05	0.000246664	-6.5954e-05	-0.000399038	2.5972e-05	-9.7608e-05	-0.000219419	-0.000350027	0.000157399	-0.000209876	-0.000383971	0.000101228	-0.000246312	0.000222919	-1.35978e-05	-2.23923e-06	-7.29572e-07	2.67224e-05	7.38616e-05	-0.000123928	4.59637e-05	5.60956e-05	-2.38442e-05	-5.25383e-05	-0.000291379	-0.000168156	-4.17799e-06	2.40172e-05	0.000109153	-1.1171e-05	-0.00014608	0.000172619	0.000104745	-0.00017594	3.56432e-06	0.000200741	-0.000170951	-0.000161918	-6.25605e-05	-4.30191e-05	0.00024711	-0.0001727
6.81888e-05	-7.78887e-05	0.000118915	-0.000283402	8.49684e-05	9.46603e-05	0.000117731	8.09451e-05	-6.78408e-05	2.96111e-05	-0.000340773	-0.000123198	0.000104968	8.65628e-05	-0.000414001	5.34432e-05	-0.000245382	-0.000267488	-0.000352107	-4.52724e-05	-0.000340983	-0.000342988	-8.87825e-05	3.35351e-05	0.00023538	5.65092e-05	-2.00482e-05	-0.000178031	-0.000104256	0.000256816	0.000268481	0.000248589	6.7781e-05	5.44613e-06	-0.000254673	0.000179032	0.000156459	-0.000142105	-9.40586e-05	8.96337e-06	3.23378e-05	-0.000128707	-4.58391e-05	4.8072e-06	-9.0974e-05	-7.37844e-05	-7.15429e-05	-8.05166e-05	0.000221502	7.67525e-05
0.000122728	0.000160609	0.000471729	0.000143382	0.000117137	0.000215817	4.55691e-05	-0.000307708	5.20948e-05	9.60196e-05	-6.89564e-05	-3.82148e-05	5.0887e-05	-0.0002213	-0.000158403	-5.11244e-05	-0.000249413	-1.05251e-05	0.000121932	-0.000158227	1.79068e-05	-0.000268402	7.40728e-05	0.000160052	9.50419e-05	3.98962e-06	-6.77388e-05	0.000296145	0.000111308	7.31342e-06	0.000131844	0.000303017	3.00874e-05	2.78153e-05	-1.19035e-05	0.000113107	0.000267671	0.000206602	-0.000188314	3.57001e-05	5.15655e-05	8.81147e-05	-0.000125959	-0.000145723	0.00012672	6.39906e-05	0.00024198	-0.000317864	0.00019215	5.776e-05
-6.21937e-05	-3.35501e-05	8.44029e-05	-0.000173962	9.68418e-06	1.34217e-05	-0.00029014	8.30225e-05	0.000110993	0.000186691	-7.58296e-05	-0.000138263	0.000428784	0.000145422	7.25242e-05	-9.38232e-05	-0.000234603	0.000327864	-1.61156e-05	-0.000432807	-0.000230878	-0.000154017	0.000359438	-0.000192038	5.00765e-05	-9.11029e-05	0.000137336	-8.35122e-05	5.53641e-05	0.000135898	-2.48836e-05	-0.000230673	8.21764e-07	-2.26799e-05	-0.000170212	-5.36192e-05	0.000178955	-7.51555e-05	-7.55338e-06	5.09813e-05	-1.64809e-05	2.19764e-05	-0.000161703	-0.000101353	7.03002e-05	0.000259405	0.000235763	-0.000131024	2.80991e-05	0.000103873
0.000287848	4.04607e-05	-6.41034e-05	-6.51782e-05	-2.65099e-05	-0.000375648	-0.000108142	-0.000121368	7.02601e-05	0.000122375	-0.000297682	8.37738e-05	-5.8253e-05	-0.000291367	0.000224145	-0.000122024	-2.71695e-05	1.36942e-05	-0.000269624	-0.000189865	-0.000241084	-0.000194329	-0.000312675	-0.000170784	-0.000453868	0.000335848	1.99517e-06	-9.38272e-05	-9.40084e-05	-0.00013582	0.000154882	-1.32058e-05	3.98292e-05	7.18814e-05	0.000159128	7.64745e-05	-0.00016126	-0.000217926	-1.51563e-05	-9.54273e-05	-0.000369634	-0.000184933	3.09589e-05	-0.000320881	-8.05537e-05	9.22631e-05	-9.5666e-05	0.000149369	-0.000182767	-6.62494e-06
9.84177e-06	9.80149e-05	-0.000146049	-9.05121e-07	-1.07993e-05	-0.000151261	-7.77682e-05	3.04274e-05	-0.000168249	0.000133055	-0.000155676	-0.000193169	-0.000178726	-5.85922e-05	-0.000217118	-0.000203084	-0.000245171	0.000211187	9.30715e-05	0.000193395	-0.000208316	-0.00010924	-0.000400362	-0.000444785	-0.000331352	9.33447e-05	-0.000185256	-3.78568e-05	-0.000167133	-5.15078e-06	-9.96242e-05	-0.000304563	-0.0001943	-0.000313854	-0.000121953	1.67374e-05	-0.000155622	1.83909e-05	-0.000312434	-0.000165193	-3.4872e-05	-2.75566e-05	-0.000247018	-9.31358e-05	-5.01542e-05	-0.000119375	-7.04741e-05	9.81024e-06	0.000187094	-0.00013876
0.000114956	0.000154612	-7.50736e-05	9.80586e-05	9.80091e-05	0.00019154	0.000372675	-0.000361335	0.000242669	-5.38181e-05	2.89256e-05	-0.000121532	-8.0387e-05	-7.68476e-05	-0.000333912	-2.99017e-05	0.000134075	-4.54768e-05	-0.000204763	0.000212714	0.000173088	-0.000152573	-0.000207698	-0.000177745	-3.48326e-05	0.000172681	0.000100898	0.000298894	2.30062e-05	-7.63289e-05	-0.00016222	0.000269706	0.000105326	4.85131e-05	-6.36754e-05	-0.000238642	-2.10229e-05	-2.34169e-05	0.000183408	7.25261e-05	-1.24529e-05	0.00023963	-0.000226024	-8.43487e-05	1.69676e-06	0.000100408	-1.85083e-06	0.000228238	8.70145e-05	-0.000217015
-0.000141133	-0.000208699	-0.000289626	5.61403e-06	3.00146e-05	5.78736e-05	-1.14099e-05	-0.00013569	-4.94151e-05	0.000323644	1.74411e-05	-0.000167462	8.80397e-05	5.4935e-05	-0.000146284	-9.89129e-05	-0.000166502	0.00016991	0.000138483	-9.22836e-06	0.000238214	-7.05664e-05	-0.000201348	0.000128061	-0.000259818	-0.00045629	0.000109517	-5.79051e-05	-0.00015025	-1.65732e-05	-6.57036e-05	-9.29508e-05	-0.000171862	-0.000158589	0.000124679	-1.64737e-05	0.000217688	0.000128682	-0.000279432	0.000120602	0.000160358	0.000193716	-9.57015e-05	1.83212e-05	0.000161806	8.71714e-05	-1.41214e-05	5.30376e-05	4.12589e-05	0.000129677
-1.58782e-05	-0.000119651	-4.35457e-05	-2.67035e-05	-1.18877e-05	9.48533e-05	-0.000445605	0.000114092	5.07538e-05	-0.000332387	0.000151053	-0.000128845	1.76617e-05	-0.000114673	-5.42046e-05	-0.000149642	-4.65404e-05	-5.61851e-05	7.66597e-05	-0.000123856	-0.000346686	4.59017e-06	-8.8658e-05	-0.000461819	0.000202874	-0.000135747	-0.000176307	4.47703e-05	-0.000106026	-0.000120086	-0.000165584	-0.000138147	-0.000240922	0.000186683	-0.000111713	5.81718e-05	-0.000157274	8.06392e-05	8.7731e-06	6.53058e-05	-2.56914e-06	-3.34617e-05	-8.47785e-05	6.34387e-05	0.000227886	-0.000144146	2.70041e-05	-0.000217437	-2.08824e-05	-6.28766e-05
-0.000403902	-4.4014e-05	0.000266559	4.04004e-05	0.000188597	-8.97716e-05	9.74078e-05	7.50866e-05	-1.09717e-06	-0.000437263	0.000219042	-0.000251067	-0.000228851	0.000131282	-3.96355e-05	-0.00011502	-8.36234e-06	7.81114e-05	0.000300539	0.000166004	7.64857e-05	0.000166996	2.13261e-05	9.69157e-06	-0.000298723	-9.90969e-05	5.56135e-05	-0.00010507	9.29443e-05	0.000116923	-0.000187765	-0.000220606	-1.86782e-05	-4.88081e-05	2.55839e-05	0.00011394	-0.000147501	-0.000100291	-0.000158449	-3.45361e-05	-7.92994e-05	-0.000128943	-0.000131384	7.90776e-06	-2.76138e-05	-0.000239804	2.47463e-05	0.00011944	2.58132e-05	-0.000336038
-0.000176452	-4.14877e-05	-0.00011393	-0.00012762	-8.238e-05	0.000285662	-8.53581e-05	0.000246352	5.65073e-05	4.16957e-05	0.000178157	0.00011363	-0.000113818	-0.0003503	-2.57254e-05	0.000134131	-0.000127989	4.25888e-06	-0.000150839	0.000113184	0.000317066	4.79936e-05	-0.000181857	-7.89759e-05	-9.39809e-05	-4.30152e-05	-2.65024e-05	-0.000252554	-0.000200406	-0.000107409	2.16554e-05	-3.41398e-05	0.000131221	-0.00024193	-0.000272515	-7.49386e-05	-0.000277547	-0.000114799	1.17323e-05	4.65646e-05	-9.20961e-05	5.95366e-05	-0.000140239	-0.000218574	0.000115885	-5.96645e-05	7.32302e-05	0.000336701	6.09639e-05	0.000205458
-4.99573e-06	-0.000120664	0.000154606	9.90281e-05	-8.47281e-05	0.000241719	0.000185219	-0.000167891	-0.000206225	5.58797e-05	0.000131783	1.29562e-05	-0.000171201	2.24264e-05	-0.000111136	-0.000197508	7.77551e-06	0.000153604	4.01971e-05	0.000182403	0.000124717	8.18029e-05	0.000181674	7.29901e-05	4.81231e-05	-0.000130013	-0.000167776	6.88256e-05	9.9111e-05	1.4301e-05	-0.000173638	0.000220034	3.40344e-05	3.09837e-05	-5.28152e-05	-0.000164218	6.40251e-05	-0.000138821	0.000225553	0.000142991	-0.000134942	0.000356917	-7.72041e-05	5.15261e-05	-0.000360352	-0.000103718	0.000357851	3.29133e-06	6.86365e-05	-0.000198021
-0.000346791	-7.09143e-05	0.000382667	0.000131652	-8.20206e-05	2.47034e-05	0.000143511	-0.000210775	7.78848e-06	0.0003035	-0.000234949	-0.000106556	0.000103749	0.000364243	0.000425401	6.53199e-05	0.000150883	0.000216003	6.0434e-05	-2.40842e-05	-0.000102426	-7.32527e-05	0.000152902	0.000204478	2.29278e-05	7.25886e-05	0.000324347	0.000132001	5.47564e-05	-3.49609e-05	-8.54248e-05	-2.03511e-05	0.000118988	-1.99658e-05	5.39074e-05	0.000104225	-4.13671e-05	8.92953e-05	5.74972e-05	-0.000117589	0.000125331	-8.3359e-05	7.60659e-05	-0.000178257	4.82625e-05	-9.30802e-06	-9.61819e-05	0.000185343	6.2333e-05	0.00014533
-0.000373837	-3.80671e-05	7.83239e-05	-7.22133e-05	-0.000114429	-8.59077e-05	-9.06393e-05	0.000148603	-8.67182e-05	-0.000179954	-4.60711e-05	-2.41689e-05	7.67264e-06	0.000348874	0.000201526	-0.000214537	3.74461e-05	-0.00031015	-5.92553e-05	-7.54105e-05	-0.000168834	-0.000129164	-0.000247312	-1.41992e-05	-0.000115165	-2.42998e-05	4.95736e-05	-0.000213575	-6.01102e-05	0.000119195	-9.26333e-05	-3.8132e-05	0.000268139	0.000111126	-6.7209e-05	3.94555e-06	0.000129544	5.3865e-05	0.000212766	0.000189628	-5.47155e-05	-0.00016082	-5.96485e-05	-0.000166181	2.61735e-05	9.4291e-05	-0.000161119	-3.18287e-05	-4.64428e-05	4.37556e-05
-0.000220654	-0.000112256	9.25295e-05	-4.39097e-05	6.29897e-05	0.000181941	0.000249736	-0.000147047	0.000193237	0.000200814	0.000234419	-1.58791e-05	0.000104956	0.000106457	-0.000142857	-0.000408595	-1.36942e-05	5.55381e-05	-3.85545e-05	-0.000120844	0.000180134	0.000273636	-6.26317e-05	0.000150031	-0.000201606	2.08559e-05	0.000128112	-5.33514e-05	3.28179e-05	-0.000146174	-0.000392091	-0.000130116	0.000245824	6.95406e-06	0.000391754	0.000188255	-0.000162936	0.000204447	0.000218891	-2.37062e-05	-0.000103394	9.17804e-05	-9.56927e-06	3.33201e-05	5.81102e-05	-2.41559e-05	-8.36988e-05	0.000128261	5.34855e-05	-5.87023e-05
-0.000148898	-3.26916e-05	-0.000107634	0.000197488	0.000145747	0.000244898	7.19298e-05	-0.000232211	0.000203875	-6.91051e-05	1.51914e-05	3.89568e-05	0.000266322	-7.66854e-06	1.5171e-05	-9.51686e-05	7.95139e-05	0.000167562	0.000198685	8.75016e-05	1.75056e-05	-2.34882e-05	1.22279e-05	-3.53957e-05	0.000434912	-5.27391e-05	2.21778e-05	-3.62379e-05	5.96046e-06	-0.000229186	0.000155908	0.000151148	3.73945e-05	0.000184611	-3.4737e-05	2.14331e-05	5.48946e-05	-6.06827e-05	0.000245805	3.08197e-05	-0.000129429	6.45978e-05	-0.000270448	-2.10843e-05	5.76976e-05	3.85301e-05	-9.08085e-05	5.78534e-05	-4.5895e-05	-3.15456e-05
0.000143548	1.4978e-05	0.000298913	-6.43225e-05	0.000219662	0.000376064	-0.000163573	-0.000147457	-0.000142619	6.77123e-05	0.000243057	-3.69313e-05	2.56204e-05	-0.000119042	6.36276e-05	-0.000144044	-7.61237e-06	-3.08201e-06	0.000116962	-0.000331588	-1.2522e-05	1.90016e-05	-0.000334651	0.000113193	3.14956e-05	-0.000147341	-0.000113828	-5.68879e-05	3.43149e-05	-0.000264149	0.00019326	6.74783e-05	9.54333e-05	-0.000124171	1.16371e-05	3.29392e-05	-4.07772e-05	0.000117922	1.13475e-05	-7.51478e-05	9.47389e-05	-5.59323e-05	-0.000228813	-0.000108621	-3.95069e-05	-0.000250292	-7.88668e-05	0.000136506	-0.000302545	-3.64153e-05
[truncated: 74 more rows]
[truncated: 38 more columns]

## Sheet: laser off
0.000385551
0.00101663
0.000950362
0.000935367
0.000905982
0.000894742
0.000880187
0.000908291
0.000884655
0.000890424
0.000898256
0.000893716
0.00091364
0.000900879
0.000899945
0.000904165
[truncated: 688 more rows]
