# Supplementary material for: Ferricyanide photo-aquation pathway revealed by combined femtosecond Kβ main line and valence-to-core x-ray emission spectroscopy
Source: Nat Commun. 2023 May 5;14:2443. doi: 10.1038/s41467-023-37922-x (PMC10163258; doi:10.1038/s41467-023-37922-x)
Supplement: Supplementary file 3 — Source Data [file 41467_2023_37922_MOESM3_ESM.zip › dataset 2.xlsx]

## Sheet: delays
-3.54082
-2.62245
-1.70408
-0.785714
0.132653
1.05102
1.96939
2.88776
3.80612
4.72449
5.64286
6.56122
7.47959
8.39796
9.31633
10.2347
11.1531
12.0714
12.9898
13.9082
14.8265
15.7449
16.6633
17.5816
18.5
19.4184
20.3367
21.2551
22.1735
23.0918
24.0102
24.9286
25.8469
26.7653
27.6837
28.602
29.5204
30.4388
31.3571
32.2755
33.1939
34.1122
35.0306
35.949
36.8673
37.7857
38.7041
39.6224
40.5408

## Sheet: Q
0.225881
0.230481
0.235081
0.239681
0.244281
0.248881
0.253481
0.258081
0.262681
0.267281
0.271881
0.276481
0.281081
0.285681
0.290281
0.294881
0.299481
0.304081
0.308681
0.313281
0.317881
0.322481
0.327081
0.331681
0.336281
0.340881
0.345481
0.350081
0.354681
0.359281
0.363881
0.368481
0.373081
0.377681
0.382281
0.386881
0.391481
0.396081
0.400681
0.405281
0.409881
0.414481
0.419081
0.423681
0.428281
0.432881
0.437481
0.442081
0.446681
0.451281
0.455881
0.460481
0.465081
0.469681
0.474281
0.478881
0.483481
0.488081
0.492681
0.497281
0.501881
0.506481
0.511081
0.515681
0.520281
0.524881
0.529481
0.534081
0.538681
0.543281
0.547881
0.552481
0.557081
0.561681
0.566281
0.570881
0.575481
0.580081
0.584681
0.589281
0.593881
0.598481
0.603081
0.607681
0.612281
0.616881
0.621481
0.626081
0.630681
0.635281
0.639881
0.644481
0.649081
0.653681
0.658281
0.662881
0.667481
0.672081
0.676681
0.681281
0.685881
0.690481
0.695081
0.699681
0.704281
0.708881
0.713481
0.718081
0.722681
0.727281
0.731881
0.736481
0.741081
0.745681
0.750281
0.754881
0.759481
0.764081
0.768681
0.773281
0.777881
0.782481
0.787081
0.791681
0.796281
0.800881
0.805481
0.810081
0.814681
0.819281
0.823881
0.828481
0.833081
0.837681
0.842281
0.846881
0.851481
0.856081
0.860681
0.865281
0.869881
0.874481
0.879081
0.883681
0.888281
0.892881
0.897481
0.902081
0.906681
0.911281
0.915881
0.920481
0.925081
0.929681
0.934281
0.938881
0.943481
0.948081
0.952681
0.957281
0.961881
0.966481
0.971081
0.975681
0.980281
0.984881
0.989481
0.994081
0.998681
1.00328
1.00788
1.01248
1.01708
1.02168
1.02628
1.03088
1.03548
1.04008
1.04468
1.04928
1.05388
1.05848
1.06308
1.06768
1.07228
1.07688
1.08148
1.08608
1.09068
1.09528
1.09988
1.10448
1.10908
1.11368
1.11828
1.12288
1.12748
1.13208
1.13668
1.14128
1.14588
1.15048
1.15508
1.15968
1.16428
1.16888
1.17348
1.17808
1.18268
1.18728
1.19188
1.19648
1.20108
1.20568
1.21028
1.21488
1.21948
1.22408
1.22868
1.23328
1.23788
1.24248
1.24708
1.25168
1.25628
1.26088
1.26548
1.27008
1.27468
1.27928
1.28388
1.28848
1.29308
1.29768
1.30228
1.30688
1.31148
1.31608
1.32068
1.32528
1.32988
1.33448
1.33908
1.34368
1.34828
1.35288
1.35748
1.36208
1.36668
1.37128
1.37588
1.38048
1.38508
1.38968
1.39428
1.39888
1.40348
1.40808
1.41268
1.41728
1.42188
1.42648
1.43108
1.43568
1.44028
1.44488
1.44948
1.45408
1.45868
1.46328
1.46788
1.47248
1.47708
1.48168
1.48628
1.49088
1.49548
1.50008
1.50468
1.50928
1.51388
1.51848
1.52308
1.52768
1.53228
1.53688
1.54148
1.54608
1.55068
1.55528
1.55988
1.56448
1.56908
1.57368
1.57828
1.58288
1.58748
1.59208
1.59668
1.60128
1.60588
1.61048
1.61508
1.61968
1.62428
1.62888
1.63348
1.63808
1.64268
1.64728
1.65188
1.65648
1.66108
1.66568
1.67028
1.67488
1.67948
1.68408
1.68868
1.69328
1.69788
1.70248
1.70708
1.71168
1.71628
1.72088
1.72548
1.73008
1.73468
1.73928
1.74388
1.74848
1.75308
1.75768
1.76228
1.76688
1.77148
1.77608
1.78068
1.78528
1.78988
1.79448
1.79908
1.80368
1.80828
1.81288
1.81748
1.82208
1.82668
1.83128
1.83588
1.84048
1.84508
1.84968
1.85428
1.85888
1.86348
1.86808
1.87268
1.87728
1.88188
1.88648
1.89108
1.89568
1.90028
1.90488
1.90948
1.91408
1.91868
1.92328
1.92788
1.93248
1.93708
1.94168
1.94628
1.95088
1.95548
1.96008
1.96468
1.96928
1.97388
1.97848
1.98308
1.98768
1.99228
1.99688
2.00148
2.00608
2.01068
2.01528
2.01988
2.02448
2.02908
2.03368
2.03828
2.04288
2.04748
2.05208
2.05668
2.06128
2.06588
2.07048
2.07508
2.07968
2.08428
2.08888
2.09348
2.09808
2.10268
2.10728
2.11188
2.11648
2.12108
2.12568
2.13028
2.13488
2.13948
2.14408
2.14868
2.15328
2.15788
2.16248
2.16708
2.17168
2.17628
2.18088
2.18548
2.19008
2.19468
2.19928
2.20388
2.20848
2.21308
2.21768
2.22228
2.22688
2.23148
2.23608
2.24068
2.24528
2.24988
2.25448
2.25908
2.26368
2.26828
2.27288
2.27748
2.28208
2.28668
2.29128
2.29588
2.30048
2.30508
2.30968
2.31428
2.31888
2.32348
2.32808
2.33268
2.33728
2.34188
2.34648
2.35108
2.35568
2.36028
2.36488
2.36948
2.37408
2.37868
2.38328
2.38788
2.39248
2.39708
2.40168
2.40628
2.41088
2.41548
2.42008
2.42468
2.42928
2.43388
2.43848
2.44308
2.44768
2.45228
2.45688
2.46148
2.46608
2.47068
2.47528
2.47988
2.48448
2.48908
2.49368
2.49828
2.50288
2.50748
2.51208
2.51668
2.52128
2.52588
2.53048
2.53508
2.53968
2.54428
2.54888
2.55348
2.55808
2.56268
2.56728
2.57188
2.57648
2.58108
2.58568
2.59028
2.59488
2.59948
2.60408
2.60868
2.61328
2.61788
2.62248
2.62708
2.63168
2.63628
2.64088
2.64548
2.65008
2.65468
2.65928
2.66388
2.66848
2.67308
2.67768
2.68228
2.68688
2.69148
2.69608
2.70068
2.70528
2.70988
2.71448
2.71908
2.72368
2.72828
2.73288
2.73748
2.74208
2.74668
2.75128
2.75588
2.76048
2.76508
2.76968
2.77428
2.77888
2.78348
2.78808
2.79268
2.79728
2.80188
2.80648
2.81108
2.81568
2.82028
2.82488
2.82948
2.83408
2.83868
2.84328
2.84788
2.85248
2.85708
2.86168
2.86628
2.87088
2.87548
2.88008
2.88468
2.88928
2.89388
2.89848
2.90308
2.90768
2.91228
2.91688
2.92148
2.92608
2.93068
2.93528
2.93988
2.94448
2.94908
2.95368
2.95828
2.96288
2.96748
2.97208
2.97668
2.98128
2.98588
2.99048
2.99508
2.99968
3.00428
3.00888
3.01348
3.01808
3.02268
3.02728
3.03188
3.03648
3.04108
3.04568
3.05028
3.05488
3.05948
3.06408
3.06868
3.07328
3.07788
3.08248
3.08708
3.09168
3.09628
3.10088
3.10548
3.11008
3.11468
3.11928
3.12388
3.12848
3.13308
3.13768
3.14228
3.14688
3.15148
3.15608
3.16068
3.16528
3.16988
3.17448
3.17908
3.18368
3.18828
3.19288
3.19748
3.20208
3.20668
3.21128
3.21588
3.22048
3.22508
3.22968
3.23428
3.23888
3.24348
3.24808
3.25268
3.25728
3.26188
3.26648
3.27108
3.27568
3.28028
3.28488
3.28948
3.29408
3.29868
3.30328
3.30788
3.31248
3.31708
3.32168
3.32628
3.33088
3.33548
3.34008
3.34468
3.34928
3.35388
3.35848
3.36308
3.36768
3.37228
3.37688
3.38148
3.38608
3.39068
3.39528
3.39988
3.40448
3.40908
3.41368
3.41828
3.42288
3.42748
3.43208
3.43668
3.44128
3.44588
3.45048
3.45508
3.45968
3.46428
3.46888
3.47348
3.47808
3.48268
3.48728
3.49188
3.49648
3.50108
3.50568
3.51028
3.51488
3.51948
3.52408
3.52868
3.53328
3.53788
3.54248
3.54708
3.55168
3.55628
3.56088
3.56548
3.57008
3.57468
3.57928
3.58388
3.58848
3.59308
3.59768
3.60228
3.60688
3.61148
3.61608
3.62068
3.62528
3.62988
3.63448
3.63908
3.64368
3.64828
3.65288
3.65748
3.66208
3.66668
3.67128
3.67588
3.68048
3.68508
3.68968
3.69428
3.69888
3.70348
3.70808
3.71268
3.71728
3.72188
3.72648
3.73108
3.73568
3.74028
3.74488
3.74948
3.75408
3.75868
3.76328
3.76788
3.77248
3.77708
3.78168
3.78628
3.79088
3.79548
3.80008
3.80468
3.80928
3.81388
3.81848
3.82308
3.82768
3.83228
3.83688
3.84148
3.84608
3.85068
3.85528
3.85988
3.86448
3.86908
3.87368
3.87828
3.88288
3.88748
3.89208
3.89668
3.90128
3.90588
3.91048
3.91508
3.91968
3.92428
3.92888
3.93348
3.93808
3.94268
3.94728
3.95188
3.95648
3.96108
3.96568
3.97028
3.97488
3.97948
3.98408
3.98868
3.99328
3.99788
4.00248
4.00708
4.01168
4.01628
4.02088
4.02548
4.03008
4.03468
4.03928
4.04388
4.04848
4.05308
4.05768
4.06228
4.06688
4.07148
4.07608
4.08068
4.08528
4.08988
4.09448
4.09908
4.10368
4.10828
4.11288
4.11748
4.12208
4.12668
4.13128
4.13588
4.14048
4.14508
4.14968

## Sheet: difference
4.02705e-17	-2.64269e-17	-4.74519e-17	3.36083e-17	3.94802e-17	1.7689e-16	1.86525e-16	3.04824e-16	-4.11083e-16	-1.35017e-17	-1.44369e-16	7.46933e-17	8.91731e-17	2.62264e-17	-1.61464e-17	2.72312e-16	2.23478e-16	4.14236e-16	1.84262e-16	2.62844e-16	2.4559e-16	2.64344e-16	1.15181e-16	2.16125e-16	-1.66599e-16	-1.42176e-16	-3.613e-16	-1.62121e-17	-8.23357e-17	-4.77095e-17	-3.49068e-17	2.70464e-17	-3.09177e-18	1.78193e-16	2.37005e-16	4.86085e-16	-4.13504e-17	2.43936e-16	-7.81659e-17	-2.98938e-16	2.70368e-17	2.89148e-17	8.77662e-17	4.10543e-16	1.60734e-16	4.35708e-16	3.27891e-16	5.34597e-16	2.35907e-16
0.907432	0.72632	-1.34686	-0.286895	-3.39425	-3.7661	-9.76738	-4.5991	-3.20264	-3.26972	-4.20837	-1.12743	-1.76083	-1.38903	-5.06797	-2.50396	-1.24534	-0.825291	-2.02234	-4.2347	0.200231	-4.07359	-2.67313	0.204939	-1.33473	0.887227	-0.231386	0.942011	0.469606	-2.29621	-2.76701	-0.127407	-0.345169	0.541082	-0.428117	-1.92513	-0.46124	-2.35691	-0.760415	1.81755	-1.31625	0.920399	1.09323	1.99055	0.0966908	1.51011	0.982556	0.286633	-2.21705
0.845961	-0.0719656	-0.706558	-0.0674373	-0.855323	-8.67365	-5.24375	-4.30363	-4.96431	-0.152188	-2.24065	-1.7984	-0.648927	1.06532	-0.508714	-0.624541	-2.88376	-1.02594	-0.757706	-1.76966	0.515358	0.398109	-0.223941	0.244174	-1.06097	0.108764	-0.853449	0.103856	0.0707216	1.16435	0.969763	-0.0916408	0.649418	0.457129	1.26396	-0.358958	-0.781906	0.377771	0.0686661	0.0931809	0.535064	-1.91822	-0.727534	1.25155	0.27089	-0.502184	1.44263	-0.0586454	0.651933
1.08848	0.339568	0.0935593	-1.52161	-1.54674	-5.86803	-4.97376	-3.47375	-2.29965	-2.36484	-0.613078	1.75527	-0.514345	-0.890354	-0.640494	-0.468138	-1.59169	0.586378	-0.425296	-1.18572	1.67825	0.139221	1.01867	0.994835	1.67158	2.25728	2.07866	0.95771	1.04331	1.33472	-0.398208	1.06126	-0.145034	2.44795	1.06544	-0.427425	0.184874	0.554122	-0.284579	1.77724	1.6949	0.790899	1.42954	3.39138	2.09155	1.1517	3.34258	0.761556	1.07823
0.302699	-0.031224	-0.51804	0.246565	-0.702875	-4.74143	-2.86373	-3.60103	-3.63442	-1.43603	0.358863	-2.27941	-1.37983	-0.537058	-1.72865	-1.9749	-2.80696	-1.24253	-0.586361	0.379549	-0.289235	-0.61773	-0.0384691	-0.647568	-0.562021	0.0631435	-1.23109	-0.805096	-1.98978	-1.24365	-1.47471	-1.64288	-0.170495	-0.613249	-2.24016	-2.11315	-0.56558	-1.22591	-1.7306	-1.60609	-0.541063	-1.60957	0.181029	0.532098	0.491365	0.093816	-0.412375	0.0478216	0.301242
1.48361	0.421541	-0.843989	-1.06116	-3.05119	-17.5382	-16.9165	-14.2661	-11.0253	-6.47823	-6.20945	-3.50996	-3.2754	-1.39533	-1.62376	-1.82931	-3.85259	-2.78899	-3.4514	-1.86273	2.99931	-0.70507	0.785817	0.788003	-0.107345	-0.0462869	-1.75188	-2.2645	1.95428	-2.63549	1.87534	0.356048	1.86753	-2.14329	-2.96804	-1.6903	-1.6754	-1.04456	-0.868882	0.00633118	2.22319	-1.97172	-2.56828	-3.86945	3.75884	-1.99734	4.29704	1.51064	-5.03617
0.763979	1.95058	-1.05324	-1.66131	-6.19997	-20.4735	-17.9285	-12.9095	-12.2709	-8.24088	-7.07075	-6.33962	-5.25402	-0.959306	-0.857587	-1.90587	-2.83961	-0.204355	0.3871	-1.44732	-0.392578	2.81643	2.76488	-0.187463	2.9755	5.58147	2.15495	4.65652	5.80474	2.23548	6.86096	5.90141	6.16015	1.49116	1.76711	2.73486	2.1307	3.77854	3.23452	0.981361	4.35888	2.15567	-0.777739	1.92348	4.43783	3.58638	-2.54053	0.746594	-0.277204
-1.509	1.58572	0.446522	-0.523242	-6.57487	-24.334	-20.4621	-15.5226	-13.6895	-8.32368	-9.16714	-5.47078	-5.95759	-10.7648	-3.02663	-8.66809	-10.2782	-5.75674	-2.88697	-4.50918	-1.07095	-2.54152	-7.00306	-9.20333	-2.90946	-1.8128	-0.89695	-6.24517	-0.612434	0.348494	-1.35422	-2.85945	3.01548	-1.24997	-4.18266	-4.48576	-3.16311	-5.16289	-4.82671	-5.19615	-1.43331	-7.918	-4.10758	-2.41335	-5.40915	-2.51601	-2.54605	-9.16233	-3.29934
0.368143	0.102219	-1.2011	0.730741	-2.39804	-14.4957	-13.7625	-10.5615	-6.70863	-7.05161	-4.72714	-2.11192	-2.33804	-5.28925	-0.643868	-1.42121	-1.9431	-1.72282	-3.07648	0.116405	-2.00525	-1.75762	-0.946851	-2.46236	-4.00047	-2.23179	-3.30247	0.118654	-3.46262	1.02405	-0.303954	-0.68154	0.450869	1.71304	-2.68049	0.616171	-0.610421	-0.839655	-3.22018	-4.20098	-2.18258	-1.92655	-1.12526	0.260299	-1.11915	-2.39023	-2.54486	-2.98204	-4.04124
1.20061	-1.32805	-1.26872	1.39617	-2.935	-17.7413	-10.8178	-11.6184	-8.97236	-5.653	-3.23852	-3.68659	-4.39079	-5.23211	-1.24326	-1.19431	-1.96115	-2.49465	-1.22985	0.590071	-2.05558	-2.09614	-4.53282	-2.90474	-0.4715	0.318658	-0.605693	0.561997	0.732821	0.916614	-0.840911	3.16046	2.44548	2.17217	0.115922	0.399319	-2.70291	0.725353	-0.199599	-0.637979	-0.25788	0.384503	-3.50478	-1.53317	-1.23611	-2.45897	-1.00271	-2.21061	-1.76342
-1.5677	0.393168	0.104722	1.06981	-3.95848	-19.6317	-17.259	-14.5725	-13.6411	-8.76878	-5.11927	-5.23583	-5.36294	-1.90317	-4.41259	-6.7101	-7.23098	-2.94357	-5.77139	-4.26172	-4.29758	-5.98998	-2.58397	-2.07776	-2.2547	-2.00252	-1.7925	-1.07311	-1.63808	0.0155799	-0.837971	-0.155981	-2.09376	0.250749	0.503607	-2.09851	2.00606	0.37356	0.224986	-1.14204	0.543512	1.08383	2.67824	3.03652	-1.68286	0.456074	1.16589	0.192204	-2.92859
0.159132	2.25596	-2.3549	-0.0601938	-6.9963	-18.4739	-19.196	-12.5418	-11.6749	-9.32351	-3.27162	-3.82806	-3.55728	-4.54831	-3.60215	-5.3429	-5.5382	-3.3642	-5.29325	-6.11231	-2.61252	-5.77074	-5.51155	-5.2295	0.552208	-0.0363915	-3.50239	-3.39213	-6.76421	-3.82871	-2.49588	-3.26155	-4.7088	-0.686078	-0.746806	-5.44014	-5.98154	-1.98038	-4.26186	-1.84349	-0.657151	0.935776	1.23023	-7.60774	-2.30904	-1.67147	-2.56334	-3.12491	-6.88614
-0.603642	1.46617	-0.621412	-0.24112	-4.50236	-15.1153	-18.7559	-10.7535	-11.3892	-5.29286	-3.53894	-2.22721	-1.70441	-3.74511	-3.00772	-3.70073	-0.785451	-3.11662	-5.3004	-0.791999	0.983184	-0.280498	-1.17137	0.121512	-0.17201	-1.19214	1.14622	3.1125	0.968067	-1.70828	0.993422	0.231831	-1.2033	1.13635	-0.617013	-2.87469	-0.927629	-2.3248	0.0853108	0.815291	0.126352	-2.84804	0.63147	-0.217344	0.137526	-0.460229	1.40979	2.09203	-0.507485
1.02076	-0.495798	0.777766	-1.30273	-2.40976	-17.1041	-11.8878	-9.23873	-7.97537	-5.81353	-2.61118	-3.23719	-4.05852	-5.91319	-4.6903	-3.72744	-4.38159	-2.90406	-5.45081	1.6709	1.4543	-1.07059	0.284016	-0.016611	0.489916	-0.171441	1.00901	1.23364	-2.60556	0.811662	0.327506	0.327263	-0.149765	-0.118607	-3.13149	-1.14783	-1.89221	-1.73378	0.436808	1.99237	1.43365	-0.313885	-0.56568	0.844174	2.44012	1.66691	1.02223	0.148574	1.07388
0.627799	0.993767	0.280636	-1.9022	-2.60256	-18.8469	-15.19	-14.2453	-6.01574	-2.89238	-4.01278	-0.267147	-4.06151	-0.679878	0.475247	0.249065	2.51635	3.12464	3.07392	1.35213	2.72918	-0.83869	2.03215	0.570191	-0.0656255	2.76759	-2.09351	0.0962482	-0.491775	3.16536	2.88871	-1.69068	1.93662	2.39735	-0.94793	-1.1425	2.68968	2.17605	1.73242	1.69802	1.21117	-0.116952	1.0643	1.7415	5.68948	2.37307	3.81641	-1.49519	-1.22126
1.25343	-0.608454	1.12085	-1.76583	-6.58132	-26.9545	-16.4163	-14.0152	-13.444	-3.46961	-1.44879	-1.66799	-5.25203	-10.1824	0.251714	-4.47115	-1.51376	-3.31747	-1.5221	-0.423527	2.7168	-5.3165	-3.36104	-0.174613	0.688554	1.05175	3.81329	-2.9603	-0.262502	3.88289	3.86345	-1.11745	-0.706651	-4.0594	-2.79414	-3.76411	-3.51167	-1.04979	1.83507	4.53703	-1.15167	-3.41221	4.21092	1.17778	4.84957	0.563907	0.260921	-1.69094	-1.54782
-4.31992	2.4632	-0.0238088	1.88053	-6.99767	-14.9192	-17.1284	-12.6413	-10.0061	-5.1531	-5.61553	-1.34689	-5.12796	2.45891	-0.940959	-5.21298	-3.83512	4.19201	-0.799104	0.409002	-1.06086	-1.29341	-0.5984	-1.61573	2.04043	0.572239	-1.77223	-2.5577	-1.04422	-5.74918	2.22371	-0.118665	0.154593	-5.60281	-3.90696	1.35534	-3.87038	-5.47131	-2.14074	4.31299	1.03569	2.2148	-2.68468	-2.06256	-0.588224	-0.110655	-4.16789	1.8605	-4.24083
-1.35577	2.17813	-2.14331	1.32095	-8.55995	-23.7924	-20.0661	-14.8808	-8.76032	-5.50772	-7.81563	-6.93518	-6.17873	-1.41012	-5.10366	-3.54884	-2.87523	-1.14125	-5.09645	-0.10019	-0.296243	-4.06985	-2.38388	-5.28185	-0.840538	-1.44842	-5.6251	1.75359	1.01731	-2.62124	1.64726	0.729959	-3.05464	-1.31874	-1.78374	2.48431	2.55165	0.4983	-0.201298	0.872872	3.14206	-1.10953	-4.21804	4.03127	0.407248	5.12724	-4.81215	-1.19805	-7.62112
0.205098	0.498041	-2.59115	1.88801	-0.8167	-19.9701	-12.7523	-7.00565	-6.89751	-4.83445	-3.10453	-3.75489	4.05381	-3.40929	0.434033	-0.164114	-2.5615	0.501647	3.84398	3.49617	1.01078	3.79961	2.92071	0.778114	2.72114	1.37753	-0.708867	3.09758	0.882553	0.769668	-2.23216	-3.03536	0.296149	-0.221468	4.53512	0.509485	-3.02263	-0.179107	4.36106	2.15396	0.535074	-1.08516	3.21494	0.157996	1.7781	0.994964	0.175252	0.93926	0.614206
-0.976313	0.521093	0.593729	-0.138509	-7.04379	-17.1308	-15.1172	-10.9413	-7.90711	-5.66284	-4.16924	0.0855378	-1.26095	-0.544605	-4.50407	-0.59398	-3.52719	0.0939636	0.603584	1.28707	1.86285	0.0335781	2.8507	-7.88769	0.874794	-1.15469	-0.293867	3.52446	-0.0152354	-0.685757	1.64753	3.00918	2.85807	1.21511	-1.41071	-0.709081	2.14785	-2.63721	-0.105644	0.793532	4.3107	-1.14987	-0.467175	2.62001	-2.47049	3.10923	0.508785	0.0831141	-1.55863
-3.5264	1.95519	0.46626	1.10495	-1.2189	-18.4292	-15.018	-10.8071	-6.77804	-2.5356	-4.95646	1.19286	-0.095213	-2.28923	-0.42003	-2.47304	1.48986	1.40642	-0.812079	4.7273	2.46747	-2.10343	6.09114	3.54808	3.06342	4.92448	5.26773	5.30142	4.79475	2.85669	6.54733	2.35655	5.72889	3.62925	2.06439	6.70477	2.4968	5.14163	4.53782	5.84004	6.71166	-0.401788	4.20237	1.68352	-0.677863	6.71304	4.14852	4.31674	1.15389
1.13471	-2.14525	-1.08326	2.0938	-1.09136	-20.4185	-13.5506	-10.1354	-7.986	-4.67036	-1.02195	-4.44368	-0.408689	-0.785226	-1.30252	-4.02056	0.946441	0.241152	-0.729856	1.50153	2.34183	-0.255983	0.893922	0.0508709	3.97489	0.261448	3.73278	0.132827	2.61085	2.10826	0.742321	1.23583	2.16993	2.71593	0.841719	4.62127	3.40404	-1.85069	0.637781	1.24204	3.26137	1.54023	1.00885	1.99773	-0.784869	1.21187	2.59916	2.45929	-1.86101
2.36965	-1.31451	-0.762289	-0.292852	-6.23677	-16.1123	-13.9833	-8.61753	-6.56156	-4.83895	2.26731	-5.31937	-3.5393	-2.39182	0.598258	-3.17729	-0.327187	-1.88148	4.5442	0.174145	1.42457	2.41636	2.61512	1.0719	1.41411	0.524351	2.6754	-1.77374	1.242	-0.216111	1.56625	-0.0533765	0.217723	0.591163	1.83534	1.12708	2.37862	-0.366671	-0.170922	0.958101	3.23001	-2.33475	3.40852	1.16602	1.9676	3.19984	2.27071	-2.71194	0.0558284
2.33198	-0.765365	0.0462261	-1.61284	-5.84731	-17.1221	-16.3925	-12.3524	-8.62413	-9.41708	-5.97268	-4.39589	-6.05436	-2.15836	-2.42842	-6.3429	-2.30195	-3.12082	-0.14558	-1.88893	-0.225887	-1.30649	-3.57602	-4.30243	-1.26244	-1.86803	-3.57742	-2.7439	-4.87577	-5.91299	-2.73267	-6.48702	-0.411753	-2.05138	-5.21324	-5.03754	-3.40799	-2.57498	-0.980544	1.5705	1.97712	-4.10086	-1.46425	0.528624	2.67204	0.406433	-0.790371	-1.86873	-5.63071
0.567094	1.15197	-0.945475	-0.773587	-5.0246	-17.0481	-14.7958	-9.4998	-9.20996	-5.99334	-7.97425	-2.66744	-2.52195	-4.08352	-2.83161	-3.52385	-1.36398	-2.56635	-4.18379	-4.53186	-1.96184	-4.70982	0.487328	-3.5598	-2.9813	-3.88336	-4.67693	-2.21732	-1.26536	-4.2317	0.0820054	0.54152	-1.67798	-7.13478	-4.90672	-0.685776	-6.01001	-2.48055	-1.229	0.666317	3.21982	-1.05808	-0.65037	-3.07401	-4.18517	2.03289	-3.4761	-2.08486	-4.08353
-2.72238	1.60148	-0.147499	1.26841	-4.30982	-15.9824	-13.1541	-9.49742	-2.2316	-2.836	-4.82803	0.954675	0.866755	2.30742	3.11193	0.452078	1.71944	3.0847	1.9508	0.722757	3.77571	2.22852	1.70939	2.62569	4.19909	1.93944	3.25387	5.15105	1.40038	3.73107	4.55589	2.72928	1.36217	3.60266	0.615673	1.01619	2.61165	2.87961	0.630265	6.07615	1.94744	1.3848	2.84856	3.72366	4.41829	5.56868	2.1973	7.54204	2.74557
-0.287033	0.970343	-2.14625	1.46294	-5.50576	-14.9055	-11.9311	-7.68056	-5.42339	-2.6629	0.854112	-0.286805	-3.37825	0.151377	0.626335	-1.70007	1.13122	6.03551	0.320341	2.03632	1.47147	3.73994	3.746	4.59152	0.762468	3.62142	4.84326	2.41285	1.06661	5.27417	0.743232	2.15983	1.23415	2.52563	2.02724	3.12578	-1.15986	2.5074	0.819229	2.91823	4.8418	2.5223	3.76156	4.49572	2.41029	0.933289	2.86922	3.45756	-0.310552
1.42612	-0.231567	-0.535693	-0.658856	-4.72616	-14.955	-12.4222	-9.64783	-5.44394	-2.88836	-2.58605	-0.535406	-1.82273	-1.80693	-0.404267	-1.12598	-0.0546795	3.7977	0.604324	3.82754	3.47815	-0.494619	-1.88985	1.64165	-0.0557053	3.02328	3.03727	2.94381	0.43579	0.688483	0.945092	0.795361	2.03848	0.84329	-0.393189	1.59845	0.637137	1.7809	-0.297013	1.77938	4.15517	2.93598	2.69572	1.72763	3.20843	1.29587	1.5145	-0.33609	-0.379945
2.75458	0.612805	-2.2458	-1.12158	-9.6609	-13.8433	-11.5863	-7.30096	-5.02224	-1.30723	-1.02573	-0.150181	2.41767	3.54035	3.16993	-0.30482	-1.40233	3.07995	0.164206	0.0562451	0.771938	1.91398	0.118024	-1.0488	0.764114	-0.618301	0.844906	2.69598	1.93293	1.31812	0.174145	1.58903	-0.642569	2.67991	4.25757	-0.158285	-3.24487	0.594514	-0.417356	0.960447	-0.176979	2.15271	1.01355	4.64601	2.79895	5.17259	2.36614	3.11536	-2.84545
2.37741	0.262618	-2.93163	0.291604	-4.50266	-12.9834	-9.66808	-6.33313	-4.38784	-4.82674	-3.199	-1.21452	-2.75915	-7.48092	-0.151619	-3.79389	-2.61136	0.963475	0.550489	0.979956	-0.0849592	-1.48231	-0.103137	2.93348	0.681889	6.56215	5.11791	-0.832189	4.49908	-0.323806	1.78193	3.36436	1.69717	3.5713	1.73248	2.54522	1.71636	3.76926	1.96579	3.15735	2.60378	-1.48825	2.61207	1.75085	-1.42266	4.68854	4.07524	0.989532	2.45865
-0.821606	0.26589	1.15056	-0.594846	-4.74357	-11.4491	-2.99661	-6.02614	-0.448316	0.654962	1.27397	2.23029	1.30754	1.27235	6.94045	1.95348	4.45914	5.20722	3.26392	4.5607	3.68346	5.44194	6.54023	5.33454	6.5145	3.87178	8.10215	4.3153	5.49624	4.67669	3.09382	7.42766	5.52471	1.615	5.34061	5.20007	4.245	9.061	2.20705	6.01963	3.94482	5.51984	4.67067	10.0472	8.02001	7.58463	7.36858	7.55468	7.72801
-0.662309	-0.967738	1.72262	-0.0925689	-6.91189	-11.1435	-6.36785	-5.71458	0.453235	-1.88943	-0.345899	3.56658	5.79058	-0.515645	2.9552	-2.03318	3.67557	4.00508	3.56881	3.41115	4.49597	4.31198	3.99986	1.67727	3.24776	3.10251	4.00184	4.52637	6.17214	8.34579	6.08859	4.43977	5.01725	5.16787	3.86201	4.32335	5.94898	2.78965	2.91652	2.96905	5.88665	5.07944	4.10365	6.49695	5.16053	6.12972	6.58968	2.88142	2.39684
-0.965029	2.0548	-0.12834	-0.961427	-3.21534	-11.4001	-6.98878	-5.84697	-7.28409	-1.08604	-2.35576	-3.19658	0.430688	-0.441985	2.34485	-1.01924	-1.9553	4.25451	0.217164	2.12472	1.59772	0.494269	2.90209	-0.298762	-0.657997	4.25555	5.04082	4.04284	1.75062	6.89052	2.71	2.57646	3.91115	3.25524	3.13472	0.869774	2.28953	4.17948	6.14616	0.446628	1.39381	4.01321	3.54968	2.97659	5.15957	7.51689	2.95187	4.39011	-0.0066039
-2.757	-0.621269	3.62137	-0.24311	-2.66936	-11.1262	-10.6365	-10.1434	-3.57814	-2.69184	-3.52413	-1.3457	-1.51275	1.63603	1.57762	-7.19625	-0.0814606	-2.38182	2.01766	4.2377	2.05181	2.16038	3.86454	0.364207	1.7299	5.14431	2.59331	4.66662	4.66579	5.63514	2.95794	3.74749	5.42432	4.49921	8.38047	2.70237	9.53565	2.80843	6.71384	3.05887	4.72933	5.16728	1.5978	4.53218	8.33081	8.72996	5.51769	7.58658	4.876
3.46838	-0.755992	-0.42304	-2.28935	-7.51319	-16.0654	-14.0337	-13.468	-9.65559	-8.30078	-5.01721	-2.79373	-6.13605	-3.83271	-5.99506	-6.88089	-6.9719	-9.75844	-4.08307	1.62275	-2.87918	-0.502181	-2.90522	-8.10727	-0.279131	-0.486834	-0.483624	-0.578408	-4.49535	-6.59223	-1.0204	-2.28509	1.43918	1.569	1.75475	-1.1032	-4.03606	4.53197	1.0975	-2.75002	3.43865	2.58447	2.62683	4.71564	6.36164	-0.0113902	2.63841	4.01365	-4.29694
-1.8903	-0.125788	2.86701	-0.850918	-5.38062	-15.9016	-11.0452	-7.7657	-6.02855	-4.8229	-1.59614	-2.47986	-0.0288465	-1.93453	-0.34355	-3.3944	-0.180744	0.143058	-1.35732	0.685777	0.407599	3.64877	2.36189	-0.445058	0.620549	0.414083	2.57961	-0.479239	0.917898	0.883883	0.482887	2.2418	5.51204	2.89768	-1.59712	1.54843	6.00323	3.40803	2.32233	5.84439	0.912069	4.26822	4.51687	4.81918	6.45941	7.3611	7.63258	6.03734	4.72357
2.52114	-1.73056	0.712815	-1.50339	-5.31633	-10.0156	-10.4565	-5.6869	-1.42997	-2.08903	0.366657	0.673545	0.973548	1.49497	4.57078	0.638716	4.32195	7.1939	0.396689	0.793453	5.33248	3.98915	2.01848	1.85349	1.30377	0.773225	4.73744	0.801334	-0.871268	3.15225	4.30246	-1.20164	5.89659	-0.252565	1.12489	0.838009	-2.14465	0.412594	3.85045	4.68048	1.63313	0.494906	4.61147	5.39715	1.48555	5.83194	2.19191	1.68722	1.32532
-0.609577	0.638893	0.51462	-0.543936	-3.97315	-9.20231	-6.35568	-3.67422	-6.12951	0.254025	1.27504	2.80149	-1.35073	0.142563	2.66967	5.01307	2.68914	5.45726	5.84839	5.52087	6.55008	0.506982	3.67932	1.63547	3.99231	1.47169	8.22755	2.63473	4.91111	6.37108	5.26205	5.37038	4.27648	2.49011	2.87322	4.01189	4.46699	5.68864	2.25784	6.16947	6.79768	6.74544	7.33407	6.18371	6.47379	6.17578	9.15354	5.60767	5.98996
-2.08335	-0.743262	1.80692	1.0197	-2.38142	-9.81781	-4.47424	-4.4709	-0.96472	1.37395	2.64991	2.34581	2.6896	3.56097	4.00547	2.45789	2.18706	6.04853	6.05068	6.75145	7.13481	4.95255	7.22125	4.44682	3.29863	3.43059	3.89857	4.19073	5.1838	6.35054	7.48629	5.16709	4.73252	8.68694	4.79325	4.13987	5.14873	4.7876	3.15724	7.18013	8.66833	6.36728	8.14994	10.0923	5.54449	9.67772	3.51577	7.59134	6.62587
-0.902808	0.769581	-1.35049	1.48371	-4.49232	-7.86351	-5.9951	-5.56472	-1.09457	0.986708	1.28231	1.56344	1.11316	1.60101	4.6346	3.0657	3.54854	1.67203	3.98565	4.84108	3.52734	5.29546	4.47234	4.07773	4.68242	7.03907	8.85465	4.12489	4.54551	5.56514	1.68304	2.62491	5.55247	5.30265	5.18173	4.44097	2.94198	6.54757	5.20734	7.82298	5.88422	4.0091	3.24874	5.60161	6.15837	7.97201	6.01602	6.0622	4.31632
1.38221	1.0011	0.87028	-3.25359	-3.21676	-7.27803	-4.41513	-2.98015	-0.541918	1.93202	-0.483993	0.0750449	0.16613	1.54048	3.73194	4.02238	5.00832	7.28374	3.81644	4.67664	4.72497	7.66173	7.57105	5.83668	8.99176	8.1238	6.7086	6.25359	6.20025	8.18553	5.7897	6.38226	5.91635	9.75717	7.38648	7.49972	4.88321	10.8521	9.16109	7.91868	8.09414	6.91633	5.55441	7.93865	6.61059	7.30949	7.16975	7.88565	5.69012
-1.4878	0.610976	-0.315229	1.19205	-2.52173	-7.1569	-4.3982	-3.06988	0.309803	0.819953	1.47503	2.68428	2.61496	2.58595	6.87491	0.915344	3.52612	5.34269	6.17863	7.79216	5.34099	6.60903	5.7827	2.92064	6.43658	6.28583	4.46953	7.89032	8.80644	6.09943	6.3798	8.04882	7.76279	8.96018	6.7929	7.64123	8.87742	6.14465	7.26119	11.3888	8.04045	9.78149	9.15825	9.50333	9.20725	11.1989	6.95948	10.7201	6.7502
-0.0836486	1.64366	-0.609854	-0.950161	-2.47719	-9.57397	-7.0091	-5.7685	-0.462889	-0.534344	1.25484	-0.328917	-2.37758	2.55018	3.62964	5.08257	3.32827	4.11955	1.23437	4.65924	4.67542	5.11653	5.81564	2.68041	3.14174	5.85773	5.05883	6.04077	7.09863	2.37992	3.47947	3.66632	5.59955	2.38807	4.6947	6.15017	4.43912	5.45293	4.92255	6.16572	3.60734	6.35776	6.25893	3.74759	5.96141	7.32459	5.86223	4.11037	4.3965
2.33657	1.52231	-2.39853	-1.46034	0.896145	-6.75654	-4.90484	-2.22367	-2.33672	0.858265	5.46436	0.315953	3.39337	4.05399	8.58784	5.30581	4.19064	5.29483	8.38198	7.25344	8.85779	5.2239	8.58591	7.58309	8.86207	9.40029	6.07773	7.72613	8.44586	4.66924	4.39399	5.96788	5.57905	6.11052	11.4461	8.7177	6.58124	4.93707	6.10209	5.54195	9.25807	8.98943	6.88312	7.41526	4.76224	6.92499	3.04718	8.59073	6.07552
-0.0229307	0.197352	-0.524102	0.349681	-1.37904	-9.30385	-2.19945	-1.56763	0.109964	2.08258	1.25471	0.169743	0.773104	1.91238	0.311302	3.56234	3.19143	1.51197	2.72069	2.57531	5.73956	4.48667	3.31075	5.0687	4.5107	3.41358	6.05181	5.77723	4.32417	4.13173	4.26015	4.04868	4.65635	3.17539	6.46361	4.38991	7.65379	5.10988	6.6937	7.92648	7.14229	5.51543	5.68219	5.81037	5.57578	6.19708	4.70082	5.06814	6.57574
0.531902	2.46451	-2.03032	-0.966099	-0.898102	-6.7586	-5.28964	-3.77097	-1.05295	3.65962	3.023	4.82804	4.91348	2.42305	5.46762	5.49442	2.21122	3.45106	2.63198	8.31458	5.73738	2.3894	5.67529	6.91945	5.06874	7.92294	2.06948	6.90225	7.18876	3.60193	3.80281	1.26358	4.14259	2.32089	7.45279	6.34275	1.26827	4.83085	4.6969	5.73562	6.4083	10.7408	7.98347	6.2746	8.41383	10.9671	8.73632	7.02279	6.0192
0.759891	1.37062	-3.31381	1.1833	-1.4488	-4.70947	-2.65052	-3.20305	-1.1775	1.45817	1.78899	4.59737	5.26405	1.71192	3.43598	6.65454	6.15385	10.8179	3.89349	6.70475	7.37834	6.52469	7.30053	5.21788	6.51492	8.88219	6.88882	8.30541	7.31347	5.37114	7.43353	8.78351	9.38369	8.0793	10.8395	8.27892	6.05288	9.63567	8.22477	7.4785	9.66821	9.63354	7.61986	7.07506	9.62215	8.59116	5.77104	6.68476	4.48886
2.29909	0.460407	-2.13961	-0.619887	-3.72881	-7.42968	-5.24335	-2.66124	-1.11739	2.0611	3.05603	0.0212273	1.82901	0.568934	2.81861	2.79877	2.26931	0.915038	2.95616	2.39673	4.22607	1.60201	4.05046	2.03068	6.68455	3.99734	6.16737	2.65094	8.05129	4.28413	4.86781	4.41299	4.99188	5.99304	5.8246	6.94308	5.87053	1.98171	5.02307	3.68127	4.03414	3.23179	4.51301	5.42934	5.97738	6.19487	2.81084	6.08355	3.77578
-0.153026	-0.52723	1.27223	-0.591972	-0.69588	-5.83164	-3.61188	-0.584317	-3.10029	1.8037	5.34177	1.65104	5.27791	3.80803	4.12245	5.27995	5.40563	5.74466	5.26404	8.88748	5.52058	4.47888	6.26469	3.92338	7.11433	4.15325	3.37513	6.7586	6.52446	5.1897	6.82196	5.57179	6.44252	5.98075	6.72856	6.74993	6.83074	5.1765	4.26956	7.2709	5.06908	8.89604	7.32172	8.79357	8.16282	8.48206	7.58589	6.42065	4.82054
1.96704	-1.17267	0.678234	-1.4726	-3.13779	-8.44072	-4.05366	1.89383	-0.742938	3.9938	2.92431	3.45354	3.69618	2.77468	-0.0550422	3.67591	3.90676	4.98603	5.73267	5.55747	3.83736	7.4693	4.18586	4.00021	3.65234	5.81991	5.26074	5.71603	3.55004	4.50921	7.56223	6.36319	4.55347	6.11316	6.90841	6.89504	5.43089	5.33685	4.10282	3.94372	5.28673	6.34689	5.99287	4.17763	3.45026	5.48271	5.74546	3.20367	7.80048
-0.941827	0.137967	0.850695	-0.0468349	-2.22029	-6.72112	-3.46977	-1.60417	-0.748311	-0.473461	2.19216	2.03936	1.24532	2.46941	3.27554	3.92366	3.81304	4.66816	2.80075	5.05858	4.81935	3.73753	5.54821	4.80954	5.38835	7.31184	3.88736	3.08337	6.35781	9.57202	6.59571	5.19261	8.06175	7.26893	8.00625	7.97118	7.67208	6.36686	5.86003	10.4456	9.21398	4.22106	8.48894	5.21526	9.64656	8.8434	8.20116	8.30212	5.80974
0.964206	0.536647	-1.48442	-0.0164288	-2.14645	-4.54018	0.0904836	0.506486	2.64989	4.72929	4.13144	6.10842	3.9297	4.32087	5.4919	7.05376	7.36742	3.66013	6.20885	6.71247	10.0346	5.8424	8.3935	8.63634	6.62055	7.34629	8.48437	7.38012	10.5397	7.80511	7.24122	5.33907	9.21256	9.73229	9.12374	8.01954	7.36723	10.3503	5.49565	10.436	8.40873	9.66681	7.35363	7.38878	10.5359	8.32672	8.80629	9.13737	8.47565
1.29988	-0.895651	-0.56599	0.161762	1.50281	-4.81919	-2.06772	-0.0486758	-0.0182226	1.09964	7.56137	3.34296	3.25895	4.70866	5.20046	3.9111	4.94498	7.05986	5.80862	5.70988	7.7615	5.3783	6.74313	8.59614	9.55489	6.4121	6.44419	9.00175	4.73981	5.53354	4.47819	6.80027	7.13834	6.11077	5.32816	9.57225	5.68796	7.78522	6.14769	9.61631	7.9013	6.37678	7.52309	9.43495	6.20733	10.4612	9.28159	11.5191	8.53518
-0.856034	0.375035	-1.14398	1.62498	-2.53936	-6.50932	-1.28941	-1.7962	0.223774	0.79145	3.78652	3.54191	4.64797	3.46799	5.60712	5.88114	5.35408	3.0636	5.27908	7.67846	6.617	6.95353	8.43551	7.93885	6.1306	6.87835	7.04773	7.22769	7.503	8.96982	11.7807	5.69149	6.32223	7.58052	7.38757	8.46077	8.95562	8.12197	5.65633	6.29764	8.83071	8.63504	8.65569	6.15972	6.49901	4.92185	6.34298	5.33093	4.97463
-1.05597	-0.800126	1.28988	0.566217	-1.4803	-4.86179	-2.51521	-2.10607	0.797879	4.03086	6.83449	5.11331	5.54671	6.59396	6.53526	8.43688	6.17899	7.88827	8.48429	8.93617	7.39264	8.90539	11.2586	8.38382	7.21997	10.3122	9.06409	8.54378	8.52659	10.5229	8.26528	9.73101	8.99512	8.28064	9.85385	11.3059	11.32	8.36333	10.4148	10.5748	8.50536	9.46336	6.77437	8.01065	11.9093	9.19094	9.82224	6.95198	8.00436
1.13441	1.13804	0.851776	-3.12423	-1.15182	-5.29607	-3.67683	-1.2218	0.181509	-0.854466	2.6004	5.54418	5.37392	4.8381	7.45807	6.87588	5.52979	6.50012	7.20111	7.34018	6.02025	6.32006	9.22059	9.16939	6.49723	9.2168	7.84605	5.12515	8.73109	9.32264	7.74252	6.22948	6.96271	9.04305	8.54119	10.7353	9.8907	8.13841	7.24274	11.4736	7.26084	5.27695	9.30673	9.99843	9.97342	8.30078	8.05286	7.96988	5.17976
1.01791	0.147548	-0.683711	-0.481745	-2.41461	-6.56809	-4.44078	-1.44435	-2.08358	1.11389	1.25526	3.04462	2.77853	1.71512	1.94745	1.28324	2.48599	3.65224	0.450686	3.35601	1.8924	5.42775	3.90861	4.34066	1.97553	2.55552	2.67319	4.8248	3.95547	3.72032	5.2584	3.49269	2.31312	4.20828	4.20879	4.86311	3.03757	4.9959	4.40211	5.94549	6.42678	3.62135	3.993	3.86502	5.23271	5.31323	2.95927	3.89717	2.35318
1.02241	0.590865	0.308335	-1.92161	-3.31054	-3.68656	0.213225	1.78709	0.72176	0.865495	1.035	3.56633	4.24534	3.13413	4.61409	3.34487	2.44611	7.76133	6.69247	6.50408	9.08194	6.89416	5.73406	8.12285	8.75319	6.54516	6.29766	7.80338	7.79588	5.75828	7.28039	7.68961	6.27893	9.42578	9.23395	9.5106	5.92582	10.9109	5.10811	9.04674	9.26242	5.31745	4.2731	6.57321	5.58764	6.70084	7.12101	5.0547	2.97259
1.07185	-0.785551	-0.522722	0.236424	-2.02589	-2.72547	0.0830063	2.81377	-0.573073	2.64393	3.76063	4.0201	6.98348	3.87115	5.23526	5.7251	6.00575	4.5241	6.95714	7.30698	7.7907	9.07271	8.21911	9.5487	7.2014	8.29136	6.48966	9.72366	8.94526	9.52038	9.71369	9.06713	8.55174	10.8477	12.2359	11.1432	7.21907	10.6385	11.1982	10.4892	9.96233	8.75796	12.7367	10.3167	10.5404	9.50051	8.98618	10.9726	8.6405
1.56712	-1.25372	-0.49732	0.183916	-0.794377	-3.67578	0.832939	1.35477	1.20975	2.52428	5.80148	3.60458	6.98615	5.55799	4.31054	6.72633	7.42051	4.83848	7.24513	6.99636	8.24254	10.07	7.6267	5.00344	4.67409	7.2227	6.67885	5.50875	6.0668	6.70874	4.61109	7.21262	5.34596	8.30987	8.97798	10.5391	8.23022	7.3819	7.92913	7.48457	5.90895	7.06753	8.9571	7.42158	5.40854	7.18197	6.73837	6.83433	5.29117
-0.556898	-0.986784	0.344875	1.19881	1.13491	-3.5517	-0.442176	4.6627	2.22416	2.84073	4.61116	3.68679	2.76417	6.8801	7.47766	7.62424	9.31193	9.6937	6.50252	6.94667	9.28805	8.85154	7.31472	9.29259	8.57051	10.3431	8.24701	10.8933	8.47964	9.27515	5.8799	8.83993	8.56723	7.14932	5.05634	7.0156	9.18059	8.37848	6.51546	6.91897	11.0113	8.81148	6.27573	10.0808	9.29957	7.18617	7.17303	8.63262	6.31277
-0.870525	1.49901	-1.10325	0.474769	-0.334833	-4.52481	-1.49583	1.0295	-0.54958	3.43837	2.19163	1.87244	4.53065	4.3182	2.78004	4.47229	5.09858	7.83008	4.82203	5.50515	5.92233	5.00147	4.26239	5.47689	5.46195	6.21921	5.58721	7.00905	6.25516	6.38621	5.89547	5.51998	6.78177	7.56001	8.17024	5.93137	5.96487	6.21104	7.63327	6.80285	10.3061	6.18321	5.59053	7.76514	7.22643	7.13993	4.66521	7.43523	4.35352
1.17353	0.323072	0.564305	-2.06091	-1.38119	-2.20672	-1.95803	1.64618	3.48748	3.02268	2.34282	2.44322	3.27948	3.02158	3.97324	3.53721	5.2728	6.05554	5.64719	5.95537	4.03575	7.03355	5.58913	5.676	5.61343	6.59689	4.99795	6.26705	6.15472	5.86691	6.73107	6.22499	5.12003	4.90419	6.76318	6.64033	6.07922	6.70557	7.04867	8.05124	6.919	5.33752	5.94019	4.31541	7.96908	9.4876	6.12285	6.02868	7.0309
1.63118	-0.763545	-0.706307	-0.161331	-1.5046	-2.34058	-0.209026	2.71978	-0.654832	1.73197	2.17675	3.36769	3.56172	6.12242	4.93787	5.78151	4.7259	6.21707	5.46831	9.03393	7.10022	7.08914	7.48522	6.58098	6.91326	6.96101	5.40662	7.52089	8.42004	7.16555	7.10557	8.91412	6.68477	7.80432	8.6522	8.1812	9.56842	8.08649	6.93799	8.99592	7.39171	6.56352	8.93424	7.31371	8.27263	9.10748	6.91312	8.44189	10.1393
0.820872	-0.0130714	0.54034	-1.34814	-2.68992	-2.67111	-1.60629	2.82751	0.85678	3.2445	2.28083	5.31374	6.5218	3.63448	5.67533	3.81169	6.78316	5.17423	5.0985	6.22998	6.99914	6.54907	5.19461	6.01743	7.27222	6.08614	7.21234	6.87551	5.68129	7.05678	7.37776	7.16166	7.69877	7.01106	6.61776	7.40542	5.77706	8.90038	6.71548	6.302	6.74744	6.50027	5.36751	3.88146	4.53766	7.51109	6.26086	5.59804	5.87296
-0.309509	0.0984199	0.686767	-0.475678	-1.47079	-0.743884	1.83645	0.762611	3.06808	4.72177	2.91243	3.26852	5.26357	6.39971	3.73787	6.98287	7.19489	5.19284	5.7978	4.87553	7.29999	8.11816	8.09372	5.1136	5.04765	3.28311	9.50509	5.22358	4.14987	6.82384	4.83546	8.6956	6.90584	7.69696	5.26665	8.07567	4.98428	7.31021	5.52317	8.75161	7.97613	7.95205	7.48929	4.46291	6.18494	6.23953	6.98721	7.4263	5.25296
0.566188	0.347093	-0.464466	-0.448815	-3.03728	-1.81561	1.23685	0.114185	0.077927	5.00931	3.77526	4.09846	6.91593	6.65846	6.65439	7.21791	8.18832	6.58802	7.54075	6.74187	7.74004	10.4948	8.88055	8.58518	7.32796	6.0553	9.35596	8.65946	10.5507	10.1443	9.2505	6.9758	8.44352	6.10135	10.3097	10.3258	7.65692	7.31387	8.27565	9.24462	9.23559	7.31059	7.59821	9.55199	7.14492	7.47802	9.90222	13.2128	6.01989
-0.286518	1.77281	-1.27284	-0.213451	1.06745	-0.467262	1.54224	3.00303	3.95867	6.36504	4.14641	4.33982	6.4299	9.45439	9.21753	8.02453	8.77484	9.34794	10.5725	10.6178	9.73403	11.5841	10.8761	11.4226	10.5481	7.72577	11.7023	10.2085	13.8243	12.2826	10.8728	10.5394	12.2078	10.1841	11.7743	12.4651	10.3363	12.068	9.62003	10.4414	13.3866	11.5247	11.075	10.9257	11.2075	11.0415	9.72928	9.49907	8.07763
-0.265785	-0.421741	-0.123783	0.811309	1.2895	-3.11883	-1.30628	3.66386	5.21394	3.67046	3.42398	2.64958	3.95827	3.36275	5.77881	5.96088	7.86038	6.34341	5.86051	4.8676	8.41415	8.39166	7.43534	7.71035	6.77125	9.51709	10.0673	8.58296	9.64975	9.15357	10.5855	8.45707	9.31577	8.97766	8.81297	8.45094	10.8406	11.3203	8.25987	11.812	10.2155	9.18194	10.8138	11.0135	9.84009	9.61194	10.2762	10.7867	10.4342
1.04321	1.45618	-2.09648	-0.402918	-1.63675	-3.53974	0.702995	2.01979	4.89612	4.4796	4.69731	4.21889	4.34787	6.05829	5.62187	9.82159	6.99403	6.35013	6.56254	8.51161	7.2549	10.1745	8.40341	8.03673	9.12123	8.84979	8.15774	8.64109	11.885	7.5205	8.09886	9.07427	11.3322	8.33313	9.65734	8.99016	9.02665	10.5583	9.64084	8.6929	9.54295	9.88994	8.95643	8.05194	7.56614	9.87694	10.3418	9.738	8.42091
-0.848429	1.27904	-1.16623	0.735613	0.527963	-1.38402	1.0195	3.77806	4.45592	3.05174	3.81932	3.0936	6.65343	7.34855	5.22205	6.57265	7.09846	6.95008	7.19628	4.9662	8.08415	7.14766	7.62924	7.64418	8.97131	7.64145	4.84963	6.62875	8.43592	7.9172	5.86127	7.268	7.15183	7.06591	8.0862	9.07175	7.76796	7.56191	8.32343	7.92368	6.23093	8.19785	8.12788	10.4438	5.85988	7.64295	6.81051	8.35609	7.78786
0.395708	0.479145	0.184134	-1.05899	-0.980524	-0.252855	2.12811	3.50189	3.04132	5.99341	4.67272	4.23015	6.16431	7.04277	6.8811	7.72275	8.85217	7.28916	7.64427	7.27199	8.33541	8.13333	9.36437	8.85576	8.77836	8.54053	8.59779	8.37602	10.3983	8.05998	7.67553	9.06018	7.69632	7.39173	11.5465	10.0901	10.2679	9.93915	10.0146	9.16165	8.26819	7.14107	10.2248	10.2186	8.36056	9.5164	11.1982	6.97863	8.87844
1.24617	1.36387	0.056754	-2.6668	-0.185728	-2.36377	1.09911	1.58981	3.40388	7.38312	5.69956	5.25867	6.06124	8.85929	7.77762	9.77839	6.89577	8.10291	7.45013	8.41358	10.9056	10.9163	8.9646	7.74104	8.93393	9.69937	9.16866	10.8462	11.09	9.35517	10.8704	9.05509	9.87575	11.2709	10.6836	12.6649	13.4086	12.8334	9.97073	12.6323	13.0265	8.87945	11.7446	10.529	10.7706	13.0724	12.7538	14.1827	10.5975
0.450282	1.03522	-0.776369	-0.70913	1.16504	0.359516	0.77788	4.44863	1.72367	4.27072	6.83255	4.46597	8.99549	7.48436	6.41902	6.60459	7.56005	6.93244	7.16037	8.67348	9.3899	10.4497	8.73132	9.79898	9.86857	9.47058	10.1033	9.94519	10.5815	8.34057	5.84972	8.42453	8.33767	9.69822	8.67863	8.78891	10.4996	8.94095	8.35223	10.0367	9.91752	8.28564	8.70903	8.25504	10.2333	9.33888	8.11069	10.3114	10.198
1.18131	-0.952913	-0.882315	0.653917	-2.35296	0.578726	1.51695	3.12704	3.19001	4.33362	4.90822	6.10063	6.50422	6.76525	8.43431	6.50066	9.2896	7.36187	7.37551	7.32855	8.26315	6.70664	8.4396	8.895	6.85013	7.07875	7.15687	5.51437	10.5851	7.4735	7.831	8.13492	8.95403	6.6577	8.08174	7.96615	7.31537	7.32714	7.85605	7.21257	8.76751	8.59108	7.91548	7.50191	8.94818	10.9534	7.15608	7.21793	7.59782
2.05026	0.488252	-1.81724	-0.721273	-1.01664	0.724712	0.535012	5.17148	4.36571	5.16679	5.1906	5.52895	7.71799	7.91293	9.10585	8.80142	9.82084	9.42115	9.72073	8.88291	11.0381	9.42143	10.606	10.2371	9.98889	9.89604	10.9785	10.0093	11.5098	12.8277	10.7294	9.93258	10.7502	9.33671	10.0754	11.4717	10.6029	10.0693	9.91323	12.8254	12.5238	9.1337	9.36248	9.50771	11.4377	11.6418	9.08954	11.9198	9.45356
0.498631	-0.778205	1.07194	-0.792367	-0.540775	0.196986	1.32048	5.44611	5.65707	4.61562	4.90935	6.35013	6.73851	8.15262	4.57127	9.2621	8.44115	7.23972	7.56614	7.93383	7.6889	10.3657	9.81335	10.1144	10.056	10.2927	8.83633	8.53468	11.1	10.1971	10.2901	8.43821	10.3034	9.40747	9.90335	8.53324	10.9	9.66948	11.2512	10.4477	11.0033	8.83248	9.96592	10.5119	10.1964	10.2872	10.2897	10.4689	9.8225
-1.3342	0.500841	0.60839	0.22497	1.86311	0.125876	0.75965	3.64483	4.90149	4.04575	5.04589	5.3212	4.37554	6.26369	4.38677	7.29786	7.69934	7.61932	8.4248	6.96183	6.87463	9.68786	8.42558	9.05169	8.72865	9.54268	10.1863	8.51924	8.11143	8.62972	7.33603	7.3251	9.03347	10.5287	9.45067	11.1358	11.5568	11.4762	12.6743	10.8433	12.556	8.93124	12.0413	9.2629	10.6365	12.2609	12.8124	10.7413	9.31078
0.756288	0.046019	0.634682	-1.43699	-0.0202635	0.673011	1.3473	4.2101	3.97238	5.97245	5.69513	6.88615	7.39294	7.4507	7.49466	8.70373	8.29077	8.22415	6.18497	7.03312	8.45077	9.25249	9.87845	12.1626	8.04932	8.7476	9.04766	7.98657	9.9025	8.79684	7.85795	9.38901	8.07003	10.7377	11.8987	10.4339	10.7582	12.1992	9.31606	12.5774	11.2767	10.6519	11.5306	11.2055	11.5153	9.19939	11.0437	10.9256	11.4776
-0.266405	0.883265	-1.22146	0.604602	-0.0647161	1.70949	3.0361	3.98207	4.38637	4.61415	5.01404	4.59825	8.69907	6.7697	8.82238	8.27468	9.30058	9.13449	10.6744	10.8086	9.69453	11.6495	13.0554	12.4079	10.9476	11.4541	10.4598	10.8771	12.1134	11.0533	11.0901	11.737	10.3917	9.23972	13.1728	14.2451	11.7559	12.6427	11.0734	12.6108	11.2891	8.35459	10.1294	11.8315	9.23141	9.88166	10.7307	10.1112	7.92423
1.77061	-0.223291	-1.85846	0.311138	1.24183	-0.105957	3.41365	6.89551	4.56691	5.902	5.95942	6.95721	8.7252	5.60787	6.82158	8.90519	7.50129	10.8202	7.7079	5.72201	8.13366	8.375	10.5629	8.79	9.28253	9.68015	7.76745	9.25634	11.0735	12.3951	8.46985	9.34009	8.53826	9.89759	10.2163	11.3741	10.0897	12.3314	7.12711	11.8296	10.7155	9.85656	9.58952	11.1593	8.91399	9.51682	8.85684	8.72894	9.74522
2.20168	-1.024	-0.437417	-0.740265	0.748947	-0.487047	0.283336	3.43937	4.94184	4.70229	2.83016	4.2377	5.93836	6.65353	7.69781	8.41749	9.79215	8.86358	6.69639	8.19297	9.57569	9.76841	9.28848	11.1829	9.1761	8.77634	8.31411	8.92442	8.43853	9.74549	7.3677	8.65271	8.20038	9.16761	7.67474	12.3813	11.187	11.3704	9.84911	10.4997	10.319	10.1705	9.05737	11.0823	9.25985	11.7441	9.45687	12.2619	10.1228
1.62122	-0.104063	-0.570808	-0.946346	0.763306	2.59035	0.737715	5.37456	3.53912	5.20926	5.61835	5.82432	7.71313	8.2473	7.31028	10.0697	8.85076	6.21305	7.82405	8.1513	8.06097	9.09621	9.33988	10.6928	9.53481	7.2598	8.70825	8.83779	7.95752	10.8656	8.71974	8.86669	9.35053	11.8331	9.92167	10.9856	12.5304	12.6279	9.47321	11.795	11.4727	10.0599	10.7323	11.7418	10.836	9.81737	12.2304	12.175	10.6796
-1.26752	1.52762	0.817548	-1.07765	-0.995707	1.54585	2.18706	2.89934	4.43585	4.829	5.91435	4.84204	8.46526	10.3461	7.12034	10.4064	10.0472	8.89402	8.24894	9.8077	8.10383	8.95235	9.4061	11.053	7.93779	9.50343	8.32402	12.2216	8.67277	9.56049	8.67241	9.6369	8.69506	9.54427	9.23173	10.9419	9.45073	10.3649	9.75434	11.0665	9.26509	8.98243	6.9696	8.58919	8.51906	8.94574	9.2868	9.49113	10.1567
-0.417181	-0.546335	0.702149	0.261367	1.51362	1.89755	2.72766	5.97527	5.65152	7.91686	5.45593	7.92704	8.98534	8.99596	9.70658	12.4335	9.75479	11.5926	9.79708	9.5845	12.8978	14.4016	13.7152	10.7165	10.1663	10.1759	10.7427	11.7143	10.4838	11.1249	10.0074	10.802	9.03435	10.0698	9.80378	10.8461	10.736	10.2128	10.2658	12.1694	10.9968	9.47501	9.42453	8.8419	9.78382	10.979	10.4576	11.5541	11.2164
0.693762	0.900589	-0.678766	-0.915585	0.422977	1.56217	-0.47588	5.11041	2.59362	5.53885	3.55445	5.62164	4.95356	8.45321	6.66886	9.55729	5.69875	7.45253	7.02582	7.07016	6.32854	8.8633	8.86312	10.5265	9.09973	7.6729	7.70809	6.40452	8.97481	7.59308	6.7742	9.3298	8.34623	9.33327	9.1606	11.4155	9.41138	10.9123	7.3412	9.94417	8.88285	10.3053	8.51833	11.3039	7.8378	9.66619	9.42098	9.36364	9.1539
0.674659	-0.405935	0.190019	-0.458742	-2.25698	-1.16397	0.510451	3.38535	2.66549	3.69306	5.03199	4.00057	8.26846	8.35305	7.25002	9.36278	8.57863	8.27264	8.16515	8.0629	9.06412	11.1012	9.86262	9.77532	8.6764	7.88917	8.80725	8.17603	11.0443	8.0904	9.40665	10.4208	10.3094	10.1359	10.7856	10.0742	9.63357	10.4171	10.4292	10.1069	10.4993	10.1142	8.59359	10.2797	10.5309	9.45861	9.57932	9.10873	9.01423
1.19584	0.298131	-0.241706	-1.25227	0.186538	0.633859	1.69549	4.7877	4.03479	6.47017	6.55351	6.22628	9.42992	10.0951	8.94702	10.3017	10.5044	11.0354	11.4117	10.1484	10.3368	11.118	12.648	12.8507	11.4452	12.4688	11.1865	9.48366	11.6363	10.2521	8.55043	11.0055	9.78172	10.7395	13.2718	12.6862	12.6199	11.0845	10.7545	11.9105	11.2487	10.5498	10.216	12.8599	11.475	12.8117	10.1811	11.7951	9.51572
1.26157	0.155747	-0.941907	-0.475411	1.53076	2.7852	2.86342	5.03576	3.81813	6.33864	7.10008	6.73839	7.17239	9.23562	9.89288	9.25794	9.69763	8.25411	9.12099	8.34519	10.2639	10.0919	10.4471	11.3975	10.903	11.0031	10.0368	10.4096	10.8594	10.9656	10.3087	9.25403	11.7259	8.69088	10.9109	12.2196	9.42554	11.7934	12.9418	12.8045	12.5192	9.95665	12.2218	11.6244	11.4978	11.6551	10.0137	12.7057	12.336
0.67053	0.951233	-1.82242	0.200661	-0.231916	0.73731	2.95234	4.01248	3.78324	5.69885	6.03583	6.45762	6.76931	7.49156	7.95919	8.66885	8.07786	9.03478	7.85402	8.06444	10.2766	9.51627	7.97286	10.274	8.39889	10.7866	8.57781	9.32036	8.28909	10.7334	8.25498	9.3678	9.30903	6.44248	9.22951	9.62005	8.47887	9.85939	9.03962	8.93757	10.9852	9.25335	8.69317	9.59791	8.41422	9.64906	10.0475	10.2749	10.1833
-0.826883	-0.509441	0.454614	0.88171	-1.32256	2.85565	3.20465	5.08484	7.37604	6.16117	6.70965	5.85591	6.5935	8.03794	7.97403	8.23562	11.2079	8.15217	7.59493	9.12375	10.0643	10.3643	8.43078	9.68382	10.1129	6.19504	9.96754	9.43437	10.0667	10.5	8.91305	10.3515	10.4039	8.83856	9.50951	12.1546	12.0067	10.5938	10.1279	10.1471	11.7582	9.16576	9.20778	9.77099	8.99713	12.0938	9.63956	9.21383	9.06556
0.230296	0.763254	-0.370369	-0.623181	-0.6939	0.892087	0.597729	5.33767	3.50585	5.05159	3.90172	6.38658	6.72277	7.41997	7.75411	9.26074	9.49404	9.68993	8.17275	8.79834	7.75649	10.5643	10.0182	9.7577	9.30273	7.57787	9.50848	9.1343	8.42242	7.11087	8.41419	6.86506	9.04002	8.62055	9.41947	10.2953	10.1702	11.0365	10.2477	9.67287	9.37737	9.43817	7.69563	9.81283	8.53486	9.95817	9.53918	9.2261	10.4103
1.5097	0.332756	0.204913	-2.04737	-0.276148	0.220434	1.68814	7.57433	5.41912	7.17167	5.88548	6.42478	7.17489	9.56607	8.83884	10.9104	10.1132	10.39	8.87497	8.54861	9.55229	11.047	11.0789	12.2094	10.4568	10.4332	9.3495	12.3843	10.1662	10.0957	10.7212	9.59428	10.8978	12.3612	9.75844	9.66856	11.1534	11.2752	10.9311	11.151	12.0349	9.87215	8.99849	10.9018	9.30895	11.2485	10.4513	10.271	9.00394
-0.978095	-0.416456	0.139806	1.25474	1.21329	0.850547	2.32219	4.30851	4.12419	6.35215	4.80859	7.68945	6.23557	8.71261	5.92416	7.96062	8.50764	9.047	9.07628	10.824	8.21505	10.7946	10.4415	10.9856	9.91351	10.5609	10.4424	9.82995	9.59667	11.5043	10.8468	9.24594	10.2239	12.0563	10.854	13.7773	12.2289	11.8452	10.144	12.2272	10.5713	8.52258	10.3834	10.1489	10.2989	10.9577	10.1334	10.2023	10.1726
1.59146	-1.05257	-0.948652	0.409756	0.378727	1.90448	1.83879	4.31313	5.57233	8.49012	5.38506	8.09929	7.16835	9.8216	7.83855	8.88025	10.0426	10.7755	10.4775	9.5796	9.75492	12.1325	10.6484	11.2483	10.568	13.3263	10.158	10.6817	11.6978	13.3375	11.3903	12.2562	11.9488	12.695	11.9383	14.1042	12.6922	12.8653	10.3418	11.9133	12.4087	8.85875	10.4756	10.6304	8.84088	12.0445	12.3007	10.3921	11.9772
1.00987	-2.17314	0.64944	0.513829	-1.56907	1.26931	2.13099	6.84256	3.87934	6.45808	4.93558	7.22294	9.41094	9.78077	7.04853	7.24089	10.4796	8.17522	10.1031	8.34605	8.27269	9.25626	8.9179	10.071	7.59137	8.52502	7.5891	6.53011	9.56269	8.39384	10.3899	8.68604	9.66569	10.5062	9.16879	9.19561	12.7266	12.5469	9.35865	9.46904	10.3512	10.2778	7.68677	11.6054	11.1952	11.2982	9.65949	9.80836	8.26383
0.708707	-1.25315	1.6679	-1.12345	-1.01437	1.02575	0.493841	2.82583	2.7324	5.96108	4.34087	6.23977	7.97757	6.81968	5.30548	6.28286	7.75379	8.2921	6.99438	8.04855	7.70256	10.3697	8.52733	10.8139	7.7707	9.26197	7.59656	6.96411	10.2286	9.43481	7.49348	9.26575	9.13205	9.28247	10.0769	9.55673	9.32182	10.5204	10.0158	11.0912	11.0693	9.0516	7.75598	11.721	9.78282	11.1788	9.8195	10.9242	11.0827
1.05365	-0.12007	-0.87518	-0.0584007	-0.851103	1.58636	3.63474	3.9565	1.57803	5.02397	5.86467	5.75254	8.08117	6.87735	6.47042	10.2985	9.22673	6.47842	8.71734	7.2456	7.03769	10.7487	8.65452	9.94925	7.79694	8.89538	7.72716	8.96692	9.0601	7.67059	8.49312	10.5054	8.65977	7.90127	9.91561	11.4253	12.3188	11.9907	10.2885	8.25993	10.8395	10.4733	10.8108	11.8056	11.2556	9.84419	8.3737	13.5075	10.3362
1.26231	-1.73543	1.21427	-0.741161	-0.534256	2.08457	3.74738	3.52401	5.11447	5.98579	8.37298	7.95876	9.4934	9.8982	8.18642	10.561	9.56898	8.75473	8.90918	10.0579	9.38305	13.2643	10.2971	11.9832	10.7766	8.50654	8.56715	10.2982	10.7361	10.3547	8.84606	9.82349	9.65548	10.3863	11.0809	11.2026	10.0283	9.36794	10.1293	11.2161	12.1185	10.7756	11.3068	10.7444	10.2899	10.2016	10.2251	10.8146	9.89261
0.530423	-1.28221	0.128737	0.623054	0.369547	2.39107	6.08636	4.14731	4.76042	6.62596	6.40769	8.22129	9.33332	9.56673	8.88437	10.8756	10.2485	8.61062	8.72382	10.6087	10.0614	12.0798	11.488	12.3952	9.41454	11.0042	8.9403	11.4915	11.2499	11.3408	9.83253	9.11181	10.4356	10.746	11.9152	13.291	11.4749	10.3289	11.2134	11.7094	12.8594	10.2881	10.1796	11.8636	10.2561	12.8922	12.4825	12.8577	11.0325
0.606964	0.605017	0.0459954	-1.25798	-1.01672	-0.0359241	1.73858	5.44399	5.28525	4.00917	5.57489	5.35849	6.33544	8.63621	7.63786	9.06542	7.83924	9.35947	7.19956	7.36776	8.22348	11.5702	8.37365	9.17263	7.74928	8.70805	8.74854	7.52187	8.48853	10.032	11.0613	9.73703	7.50482	9.49604	10.039	10.404	10.6051	11.7086	8.72063	11.552	11.9062	10.186	11.6208	10.2053	9.7715	12.9904	9.37787	10.9629	10.1987
-1.09497	0.980726	0.0658757	0.0483732	0.559073	1.87363	2.34766	3.30139	1.74076	6.09286	5.39583	6.06754	5.80672	9.48427	8.48955	8.75181	7.80757	8.66586	9.75497	8.19509	7.74461	12.7001	9.13641	10.4371	8.69031	8.86637	8.09445	9.10616	9.83263	9.08089	9.32157	8.51356	8.77771	8.45076	9.8531	11.6797	12.7182	10.4892	10.2336	11.0943	11.798	10.3899	9.23924	9.40976	9.13236	10.6061	10.6762	10.2555	11.2094
0.217384	-0.469756	0.0857189	0.166654	0.492101	0.425634	5.16143	4.58469	3.73113	6.67104	5.23918	7.38277	10.5878	8.21285	7.41425	10.2653	11.4435	9.98461	11.0314	9.79901	10.196	12.9122	12.452	11.694	11.4653	11.3882	9.85262	10.4453	10.7923	11.163	9.49704	10.7295	11.9403	12.0111	11.11	12.3634	12.5487	14.0964	11.4402	11.6	12.6526	10.4276	8.94476	12.4147	10.9171	12.3519	10.8943	11.8296	10.4596
0.290235	0.172255	-0.782521	0.320031	-0.435381	2.47448	3.93158	6.17877	6.16763	7.57243	5.77649	7.57034	11.1785	10.2629	8.08406	10.1348	11.0702	10.4017	10.7743	10.5135	9.94826	11.9784	13.3132	13.0143	12.6411	11.2545	9.77434	11.24	12.1239	11.4962	10.6791	10.8923	11.2282	11.6992	11.3426	12.9646	13.2462	11.6217	13.7565	12.5617	11.6369	12.4222	9.77494	11.2911	11.892	11.7107	10.7396	11.7835	12.2077
0.703221	-0.389288	-1.08945	0.775514	0.966484	3.12807	3.56367	4.82484	4.77402	5.83484	6.53925	4.53907	9.53269	8.42114	8.26164	11.1533	9.91306	9.81249	8.9958	9.70693	10.1957	11.8135	10.7956	11.6497	9.42794	10.7126	9.89285	9.5161	9.7667	10.4537	10.8307	9.86554	10.6917	8.81417	11.328	14.078	11.8473	12.1988	12.046	11.3682	12.233	11.1392	10.2182	8.73018	11.2494	11.8445	10.0898	12.9912	11.0639
-0.295722	0.266168	0.127464	-0.0979103	1.58983	3.26528	3.3684	6.51932	6.16565	7.823	9.45811	7.81328	10.7568	10.1633	9.56776	11.4089	11.549	11.5285	10.7394	12.916	11.2205	14.4243	10.6652	14.2828	13.0086	12.3215	12.063	10.2971	11.9809	13.0801	11.4161	10.766	11.7862	10.7805	11.9077	13.714	11.8785	12.5582	12.8379	13.1508	10.5715	11.3867	10.7102	11.5447	11.0752	14.5255	11.7107	12.3549	11.3362
0.734278	-0.738	1.28036	-1.27664	0.200294	3.1116	3.79172	5.04347	4.12911	6.57247	7.20414	7.0532	10.4506	8.87126	8.91752	8.2966	10.3138	11.4347	9.1854	7.11144	9.641	11.0438	9.04127	10.6119	9.42365	10.9776	8.05775	8.40444	9.71659	9.78665	7.62614	9.64755	10.0021	10.2167	12.3285	12.1071	13.6481	11.1855	10.3298	11.0244	12.1948	10.9171	9.42383	12.5545	9.24159	12.9116	10.4357	13.2377	11.0332
0.102694	-0.549854	0.855071	-0.407911	1.42763	2.30763	5.44901	6.07662	5.3035	8.12111	6.53419	6.79436	9.08394	10.4643	8.14511	11.2004	12.8605	10.7301	11.3665	9.66984	9.89772	13.3233	12.4945	11.5304	10.1682	11.9952	8.96128	10.8076	12.0118	10.4748	11.5964	12.1593	10.9062	12.1856	12.2133	13.4978	14.0099	13.4559	10.6446	11.7651	12.6975	11.2669	12.1491	12.4393	10.634	14.0869	10.1808	11.6623	10.064
-1.96474	-0.155405	0.280567	1.83958	0.85583	2.00602	2.54937	6.30217	6.0806	6.72132	6.7286	7.20672	7.69855	7.89964	7.07903	7.37849	9.15128	8.49084	7.90861	10.2117	8.18776	10.0527	11.1212	9.75489	9.87632	11.0512	8.27929	10.2405	11.6633	10.6797	10.2162	11.92	10.0534	10.5884	12.2198	13.9925	13.577	13.4229	12.9606	11.1264	12.475	9.32345	11.086	11.1611	9.4667	13.1617	11.6782	12.161	12.9175
0.720171	-0.123248	-0.764736	0.167813	1.56815	2.01753	4.67584	6.36854	6.4811	6.68284	8.28072	7.67866	9.06246	9.62423	8.50361	10.9999	10.9535	9.96388	10.2523	11.0033	11.807	13.4246	11.4397	12.5702	11.0022	11.2386	10.2725	11.0141	12.4604	12.1648	9.96227	11.787	11.0764	11.861	11.2261	12.2938	12.3483	13.4878	12.2169	10.5169	13.1559	12.0179	10.3398	11.9318	10.3931	11.147	11.356	13.2832	10.395
1.80219	-0.283443	0.192867	-1.71161	0.556012	2.84679	3.93005	5.10958	5.29167	8.17991	6.4119	6.72864	8.20633	9.1137	6.1045	9.58016	10.1659	7.88575	9.28679	8.50319	9.04946	11.5415	9.13829	9.05472	8.33431	8.51565	9.41838	9.84878	10.2584	12.2008	8.94961	8.0515	9.6024	9.22725	11.9636	11.1877	10.9088	11.8351	10.3207	11.4831	10.4373	8.98196	9.14066	9.03196	10.4838	11.442	9.91311	10.9777	9.51675
1.06516	-0.172767	-0.234284	-0.658108	1.93034	3.05131	2.97034	4.94542	5.1415	7.67032	7.57965	7.37874	8.0678	8.47232	7.18811	11.4776	10.9779	9.51286	9.86204	10.5333	8.62372	12.4644	11.186	12.282	9.52524	9.12261	11.0352	11.0145	11.4089	10.6073	11.1326	10.9371	11.3871	10.2364	12.3958	15.0601	13.5281	13.782	13.1452	12.583	12.8891	11.788	10.7266	11.8986	10.4389	13.4326	12.0087	14.1802	10.4431
0.0391534	0.283739	-0.259836	-0.0630571	-1.54646	1.21548	2.38671	5.23091	2.09696	6.85643	6.50901	6.34825	9.47436	9.15915	7.24752	10.4072	11.131	10.2581	9.51314	9.87587	8.66149	11.3578	8.82834	10.9782	7.89793	8.67814	9.02541	9.39168	9.53434	9.94072	9.57835	9.22463	9.33302	7.13328	11.5065	9.23661	12.675	11.1719	10.8445	12.2701	11.0033	9.97577	10.0888	9.98326	10.3685	12.5216	10.7056	10.6047	9.70591
1.19096	-0.0928756	0.207837	-1.30593	1.23472	0.721798	4.0216	5.85837	3.5164	5.48609	6.16447	5.32558	7.18717	7.88585	5.57596	10.4439	8.99164	8.67968	7.68567	8.65705	9.33528	11.2109	9.11925	11.1534	9.08905	7.29232	10.2164	8.06391	10.9877	9.03715	9.00432	9.25782	9.82199	10.1674	10.1807	12.372	11.8267	11.634	9.93807	10.4687	11.1132	9.08805	8.86945	9.77658	9.36624	10.3881	8.66452	9.85336	9.87865
1.80377	0.314602	-1.36936	-0.749005	1.3324	2.57549	3.50839	6.8433	6.63501	6.79774	6.88575	8.18226	9.06199	8.62955	9.03359	11.6059	11.3975	10.5288	10.4725	9.38005	11.093	13.0558	13.0831	12.9261	12.0912	10.8545	8.38934	11.8074	11.1481	10.5661	10.5067	12.2756	11.1991	10.9535	13.6052	13.5972	12.9884	11.8508	11.1918	11.2073	12.0438	10.4932	10.6901	11.652	9.44535	11.9925	10.6729	12.0488	11.5041
0.535089	0.309829	-0.4127	-0.432218	-1.13784	3.05093	2.0674	6.4086	6.79973	7.03174	8.14661	7.25792	9.62154	9.75242	9.41732	10.2204	11.3272	10.9733	11.534	9.83562	9.91465	11.8315	11.5309	10.3866	9.97978	10.7327	9.65857	10.433	10.5121	10.6026	10.8636	10.8418	10.9337	11.7047	13.0783	14.0687	13.342	12.7357	10.6482	11.554	11.7038	11.2373	10.0572	11.6285	10.5034	13.2623	11.3944	12.9509	10.1708
0.687014	1.47501	-1.35878	-0.803245	-0.181767	2.13407	2.74942	5.67469	5.93292	6.32376	3.7728	7.00551	9.11418	9.83769	8.41533	11.4026	9.00608	10.2826	10.2333	9.10948	10.3222	11.5878	10.2618	11.7515	11.3503	13.0412	10.5469	11.7745	11.6758	9.93722	10.2113	10.8692	10.5488	10.468	11.8249	12.0329	13.3	11.7393	11.4374	11.3267	10.9808	10.3948	10.2661	9.80321	10.8127	12.4334	10.859	10.2784	9.82317
0.696957	0.858459	-0.947326	-0.60809	3.36096	3.13166	2.42457	6.23129	4.06543	7.27682	6.24022	6.9519	7.59112	8.83043	8.31971	11.5767	9.26959	8.99966	9.32979	8.41134	10.8724	10.6237	10.5284	11.4323	9.39742	9.73412	6.96898	11.682	9.77118	8.83558	9.9553	8.82636	9.90669	8.31444	10.338	10.6901	11.5657	10.1008	9.65195	10.511	10.1812	8.57819	9.09171	10.1572	8.77534	10.5887	10.7006	11.4104	9.36837
1.01963	0.0212952	-0.85822	-0.182708	1.0584	2.98007	4.60396	7.48192	5.51539	9.52311	6.67158	8.48287	11.1152	10.0203	8.75682	11.7376	9.90811	9.966	11.4957	9.16248	9.86658	12.0453	11.1568	11.0079	11.4247	9.9351	9.17136	9.80119	9.32256	10.7957	8.11218	10.8405	10.3262	9.98763	11.4721	13.0041	11.4854	13.0229	11.0753	10.7255	12.785	10.507	10.9578	10.8896	8.92253	11.9059	12.5979	10.3185	11.232
1.58162	0.690645	-1.40101	-0.871261	1.00375	2.79544	3.78669	5.70229	5.63534	7.66931	6.43629	8.06997	8.9452	8.04924	9.24462	10.0301	11.0574	10.24	8.75225	9.51708	8.76889	11.4613	10.3298	10.0972	8.63891	9.47791	8.47479	10.0547	11.0818	11.7551	11.0807	12.0645	10.807	8.88932	9.28767	11.1996	10.5314	11.366	11.228	10.7823	10.5643	10.1075	10.563	11.0729	10.1526	10.8824	11.16	13.3313	9.93883
-0.425029	0.793273	-1.0384	0.670156	0.916497	4.55788	5.05315	5.17032	4.18606	7.08026	5.78985	6.02851	9.65424	9.45645	7.56147	11.9846	10.6631	9.67272	10.3196	8.83531	9.63454	11.4148	11.248	11.7353	10.6634	7.93409	8.58216	10.0731	9.98387	10.7188	9.86254	10.3466	9.1545	9.02607	10.7153	12.2376	12.778	11.3563	11.2531	11.9458	10.5195	8.9234	8.76036	10.0688	9.69538	11.6368	10.1425	10.8857	8.76535
0.64046	0.226854	-0.356403	-0.510912	1.54726	5.37125	5.28756	7.31456	7.4202	7.18165	7.1209	9.67835	10.3481	11.2956	9.43611	12.4303	11.5427	10.8631	10.3869	10.2275	10.5558	13.9375	10.6238	12.2979	10.4142	11.6851	10.1672	10.5263	11.9509	10.8598	11.4395	11.4593	10.1391	10.3725	12.2362	14.3827	14.5729	14.0077	12.4379	13.3188	12.2603	10.7875	11.7021	12.4119	12.3492	13.588	14.6343	13.8242	11.9858
0.573944	0.0690282	-0.725716	0.0827441	1.21102	2.82795	4.06442	7.09455	6.54951	7.08629	7.57994	7.2723	10.1613	9.01362	8.85198	10.3148	10.4864	9.00653	10.4307	10.629	10.6977	12.4864	10.8845	10.7173	8.42602	8.75505	8.60658	9.55589	10.3118	10.5325	9.33421	11.0914	10.7853	10.5113	12.0911	12.4111	13.0766	11.9262	10.2503	13.2841	13.8663	9.58434	9.09163	11.5034	11.3109	12.0711	9.64426	12.6279	9.49464
1.60771	-0.352668	-1.40893	0.153881	0.598197	5.15725	5.62522	8.80541	7.58106	6.88827	7.34652	7.54904	10.9366	11.2237	9.3121	12.7479	12.2804	9.38162	11.5741	10.6486	12.7599	13.2376	11.0265	11.5981	12.6986	8.40207	9.24455	10.8336	10.7224	12.101	11.3805	11.2349	10.9259	11.657	11.0039	14.2426	12.6521	12.627	12.9619	11.0706	11.2667	9.72098	9.24435	12.5874	10.3329	13.6195	12.4383	12.5066	11.1588
2.75356	-0.746156	-0.606073	-1.40133	0.351019	1.94736	4.72548	4.89504	6.57672	6.28458	7.28692	6.90443	8.33222	8.91671	8.79506	12.2807	9.788	9.54984	10.5295	10.383	9.09819	12.3825	11.2633	11.8621	9.95121	8.98005	9.15843	9.76158	11.1429	11.8791	12.1103	9.572	10.478	12.6116	12.2662	13.2562	14.2654	13.6629	13.7395	12.0427	11.4567	9.87855	10.6135	9.17001	9.64172	11.9171	9.44109	12.5521	9.22545
1.00767	-0.252136	-1.23324	0.477704	1.02361	2.52203	3.89739	4.47738	5.60862	6.35573	5.97582	6.21681	7.64391	8.64915	6.93149	8.43475	8.18917	8.7257	8.29114	8.96784	9.74666	11.7324	9.45463	11.6212	10.0783	10.0459	8.33402	8.88453	10.4813	10.6762	7.53853	10.3769	10.2138	10.6364	11.9995	12.68	12.0463	11.9185	11.3804	12.4328	10.0345	9.94074	7.81441	8.00051	10.3675	10.6586	9.47316	9.31394	8.10195
1.33381	-0.198777	-1.12506	-0.00997804	1.42891	1.59107	4.41166	5.43338	3.93177	7.74212	6.9038	4.22578	7.61687	8.57561	5.41136	8.50413	8.82808	8.29407	9.01215	7.6464	11.0974	10.4691	10.5045	11.848	9.91709	10.2778	9.02563	10.9244	10.4555	10.3166	8.30666	9.67332	10.163	9.80113	12.261	11.7024	13.4129	11.2126	10.4292	11.0513	10.9683	11.3843	9.91462	10.2939	9.10694	10.6311	10.4496	12.1762	10.4598
0.42731	-0.384863	-0.389517	0.34707	1.10488	2.91107	5.01125	5.69618	4.34958	8.33681	8.12352	6.37339	9.20563	10.3018	7.10685	10.7568	10.6719	10.1386	9.02142	9.29148	11.1552	10.1835	10.9275	10.8664	9.66264	10.347	9.25852	10.0814	9.70481	10.6106	9.70035	10.0184	9.44956	7.91943	11.7371	12.192	11.1864	11.734	9.55997	9.27906	10.2926	9.06143	9.3511	10.1632	8.27242	12.1312	9.65256	10.1845	10.6665
-0.00834613	-1.03923	-0.521262	1.56884	3.49099	4.71193	5.15872	8.3063	5.65075	8.98005	8.37019	8.47407	10.2283	10.8813	9.16956	12.1355	11.9296	11.648	10.3763	9.99069	9.12023	11.11	10.593	13.1377	9.88347	10.3374	10.0099	10.4267	11.4862	11.1827	12.2803	10.9672	12.0611	12.4534	10.8485	13.7279	14.6212	14.0448	10.3056	12.971	10.5837	11.0651	10.7763	11.229	11.5893	12.2129	10.2497	11.2556	10.903
-0.166397	0.583929	-0.104288	-0.313244	1.09246	1.32745	3.82589	5.48885	3.89586	6.52218	6.76863	5.82928	8.77901	8.62123	7.36671	10.2439	10.7233	9.33558	9.21625	7.36023	8.88368	11.5673	9.19598	11.4951	8.74627	8.71478	7.32732	10.2825	11.2181	9.91927	8.26993	9.10415	9.20937	9.82927	10.4783	11.4528	13.4256	12.7727	10.3914	12.9049	10.5768	9.99591	10.0647	10.2729	9.13065	11.8696	9.3875	12.4704	10.0103
1.74601	1.03894	-0.853544	-1.9314	1.73004	2.44008	5.30653	6.17549	6.25902	7.23482	7.08982	7.13316	9.87221	9.77002	7.54887	11.4101	11.5886	10.8807	10.1046	10.4563	11.5518	11.3055	11.5136	10.734	10.522	10.1006	9.52096	12.7442	12.9995	10.6661	11.131	10.3484	11.4806	12.8002	11.8341	12.9337	14.9078	13.0268	11.5545	11.5175	11.7603	11.9124	11.2627	12.9941	10.4768	12.5829	12.2685	13.0559	12.3418
0.600285	0.402641	-0.547656	-0.455269	1.51212	3.4456	3.85296	5.82685	7.2155	7.0159	6.24056	7.43756	9.38584	10.4394	6.81752	10.5027	10.1801	10.2551	9.50924	9.12268	12.6843	13.5041	10.3189	12.8017	9.47745	10.0636	9.62368	9.09417	11.7659	12.1929	8.66445	10.7743	10.9662	9.72453	11.5403	14.7953	12.744	11.2463	12.3672	11.671	14.4181	11.2947	10.2013	11.2598	11.2589	11.3549	12.1229	12.642	12.0786
1.09902	1.34152	-0.625737	-1.8148	2.67742	3.08275	3.82451	6.97321	6.99079	7.28017	7.25482	7.04371	9.54428	10.0488	7.85246	12.9926	10.2115	11.156	10.6662	8.63373	9.65553	11.6694	11.1592	11.5262	10.7218	9.77417	9.7572	9.80191	11.7701	10.7727	9.75077	11.2401	10.6594	10.6739	11.7872	12.7809	12.8262	13.8792	13.4691	10.5967	12.6144	12.0308	9.66263	11.204	8.75569	11.6148	10.9266	12.6666	10.6246
1.07432	1.25363	-1.46395	-0.863996	0.49504	3.04673	3.41692	6.85286	6.63373	7.19381	7.58077	7.50414	8.08957	9.12587	8.64664	12.362	10.9123	10.4094	10.639	11.345	11.824	12.3214	12.1185	12.8122	11.5056	11.4689	10.0907	10.9835	12.2719	11.8361	11.8745	10.3526	9.90971	11.0251	11.307	14.4194	13.8745	13.398	11.0621	11.9201	11.3682	11.1768	10.3316	9.05585	7.55406	10.5312	9.14482	8.78642	9.73945
0.339718	0.167276	-0.205659	-0.301336	0.610352	3.4525	3.85851	5.91142	6.23075	7.87504	7.10618	5.95329	8.71154	10.082	9.64767	13.9197	11.0031	11.7965	10.3492	9.95431	10.8024	11.7747	11.9023	13.0052	10.1763	10.8507	9.35654	11.0305	11.3313	13.4903	10.6703	11.6399	11.786	11.3457	11.8871	12.7521	13.2029	10.8405	11.8861	12.2473	9.83	9.73202	12.3331	10.0444	10.4298	11.9626	9.64421	9.58694	9.40745
-0.0349075	0.268717	-0.107447	-0.126363	0.536848	2.44839	4.51017	5.7767	6.55924	5.3678	5.69226	5.18017	7.90133	8.87499	6.61277	10.097	11.8551	9.22116	9.51718	8.65943	8.33624	11.5446	9.20555	10.4457	9.69385	8.12859	8.83165	8.35598	10.0589	10.6974	10.1459	9.67094	9.05935	9.40613	11.1033	12.5686	13.1123	12.4116	11.7568	11.0529	10.8287	9.21144	10.2226	10.3554	9.58003	12.0071	10.7746	11.5413	10.7369
1.40652	-0.0544561	0.029213	-1.38127	0.790852	3.834	3.71986	6.06123	6.88157	8.59159	7.3624	6.39061	9.18671	9.89304	7.50637	10.6637	9.4327	9.666	9.36096	9.75936	10.7041	11.8407	10.7024	12.2588	11.0112	10.4239	8.76829	10.3265	10.0347	10.207	9.59427	10.1467	10.0028	9.57787	12.8317	14.4001	10.2231	11.7593	12.0324	12.2121	11.8406	12.8014	10.9608	11.8989	10.3592	12.5774	9.9681	14.0192	11.4767
0.217823	0.0474699	0.606407	-0.8717	0.0665959	1.63061	2.86958	5.10432	6.19909	7.14848	5.90398	5.52572	10.0068	10.166	8.05971	10.9043	10.4852	10.0971	9.4339	8.77213	10.0705	12.0186	9.63615	13.5377	11.9503	8.65807	9.81956	10.5743	12.0635	11.658	10.7231	12.7646	10.553	11.6539	12.1825	14.3233	13.7318	13.2604	11.7169	12.82	12.2198	11.9079	9.78075	11.0558	11.0643	11.8213	12.307	11.6158	12.1586
1.09547	0.779123	-0.458155	-1.41644	0.163215	3.84019	4.16069	6.80483	5.83347	7.69245	6.31422	7.97017	8.77797	10.0127	9.42231	12.4298	12.6985	11.9458	11.2771	10.2019	13.6759	13.7114	12.0956	13.4577	12.3924	11.6777	10.9152	11.7302	12.2386	12.7974	12.7339	12.4513	12.5363	11.6319	13.5465	15.0555	14.1345	13.3501	13.209	14.189	13.3239	11.0703	11.4381	11.4003	11.7975	13.3049	10.7862	12.3144	13.8567
1.57281	-0.221784	-0.959477	-0.391544	0.842212	3.75826	4.76183	6.50345	5.37572	8.49209	6.74392	6.79241	9.50788	10.4137	9.1137	11.6842	11.3836	10.4368	10.134	8.97002	10.7625	11.0698	10.7336	12.985	10.3089	10.9561	11.4581	11.852	13.2975	11.9655	11.3502	10.8002	13.3711	12.4622	13.52	12.0726	12.9443	13.076	13.5513	13.2189	11.5682	9.66275	8.44969	11.0649	10.8655	13.5227	10.4371	11.1949	10.1219
1.45742	0.467429	0.0274876	-1.95233	2.41288	3.7301	4.26835	7.5052	5.01641	9.27384	6.26138	7.21557	9.43889	11.3345	7.74789	11.9195	10.619	11.1078	10.3459	9.7776	11.5743	12.7839	12.003	13.5638	10.5785	10.8836	9.94842	11.4821	11.5742	11.4477	11.5934	10.3881	10.4001	11.3061	11.7849	13.2926	13.5211	13.3595	13.0162	12.0506	12.312	11.5734	10.2772	11.5095	10.6352	13.3086	12.8531	12.0232	11.4792
0.164781	-1.08737	1.02786	-0.105262	0.24763	1.74996	2.9613	6.16527	4.96101	7.74723	5.23425	7.70231	7.27841	9.10504	7.95633	11.0141	11.4925	10.006	11.8986	11.5791	11.7703	14.0088	11.3768	12.6882	11.4658	10.8326	10.395	10.7002	10.5999	10.5923	11.2267	11.4566	11.0579	11.6963	11.3637	13.0848	11.8082	12.9337	12.2215	12.2818	11.1884	10.5255	10.4774	11.0766	11.6609	11.5648	11.0059	12.8142	10.9878
1.18557	0.500303	-0.280273	-1.4056	1.68411	2.67261	3.38121	6.88397	5.85863	7.31855	6.49948	6.01828	9.86004	10.6269	7.68081	10.2986	12.8409	9.71315	10.0259	10.1082	9.86861	12.5921	8.93335	13.8367	9.94039	9.9655	9.72738	10.9176	10.0554	11.1702	11.5525	9.32436	11.5829	11.1022	12.0462	13.1969	12.6401	12.4045	12.9225	11.6075	12.2655	9.70739	11.1801	11.1413	11.4119	12.2092	11.3954	12.3105	9.26765
1.0634	-1.391	-0.419646	0.747248	0.253287	2.6817	3.96059	6.04971	3.58555	7.63822	4.28941	5.01641	6.92711	7.64989	6.62042	8.9989	9.37766	8.86734	10.3702	8.71815	9.98234	11.3567	9.65776	11.9397	8.94631	10.0421	7.39784	8.5853	9.42729	10.6378	9.28975	8.09783	8.83327	9.71717	10.9139	12.6348	10.6239	10.092	9.70618	9.19918	10.1543	8.61247	8.27978	9.71559	8.01686	11.0336	8.96749	11.2535	7.78583
1.17346	-0.849759	-0.200236	-0.123462	2.33733	2.23817	4.41548	6.93559	5.48805	7.44896	6.24214	6.57179	8.18802	10.1382	8.38795	11.1146	10.1707	12.167	9.47397	9.67777	10.2488	13.4096	12.4411	13.7779	11.1849	11.6252	10.2357	11.6003	12.9756	12.0968	12.5054	12.5398	12.5764	11.6806	13.3358	15.0871	14.1231	14.1726	12.2759	13.4132	12.7327	11.8762	11.4868	11.4303	12.074	10.887	10.0522	12.6621	12.0784
1.14175	0.0452516	-1.47867	0.291668	1.04172	3.52177	3.8395	6.50089	5.63561	6.87919	7.21384	8.14066	8.29042	9.9206	7.9181	11.5593	11.2838	12.2756	10.6851	10.5763	10.2913	13.6184	12.6442	14.3183	12.1031	11.8923	9.20614	10.1859	12.8571	11.9236	10.6313	10.6385	9.9937	9.92711	14.1602	13.6713	12.5516	14.2615	12.9311	12.6355	11.5497	11.5147	11.3153	11.6769	11.1489	11.6216	10.3367	12.3699	9.43026
0.0426194	0.208848	-0.473797	0.22233	-0.0750817	3.84151	2.51553	6.00565	4.87168	6.54039	5.81785	6.49836	8.29128	10.7336	6.59157	11.6392	11.4408	10.7486	7.88692	8.91455	8.04735	10.5158	9.42306	11.5316	11.1973	9.45266	9.34027	9.25428	10.4711	10.692	10.6641	11.044	8.7183	9.03438	12.2008	12.9761	12.7808	13.524	12.1772	10.9856	11.5873	9.72484	9.59309	10.6743	9.88128	12.2384	10.1629	11.4522	10.2817
0.426885	1.46697	-1.2276	-0.666246	0.411126	2.31747	2.65488	5.52143	5.84713	8.27956	6.91356	8.12124	9.68229	10.1121	7.84064	11.1637	10.6577	8.15055	9.77406	8.92161	10.3997	12.9884	11.7376	13.753	11.1627	9.93506	8.83137	10.5577	11.7552	11.2251	9.00738	11.5019	11.0766	9.75641	11.8241	13.038	14.4905	13.3786	12.6404	14.1763	12.769	10.3378	12.9937	12.71	11.2779	13.4691	11.903	12.4452	12.1965
-0.047234	0.524139	-1.12673	0.649821	0.970596	2.06859	3.22009	6.28861	5.94681	7.75928	5.87085	6.72243	10.1195	9.92646	6.88616	11.3665	12.8969	8.92737	7.88661	8.99863	9.97242	12.9979	10.8528	11.5536	10.3803	10.1689	10.3541	9.99368	9.38435	11.2846	10.2626	10.483	10.0939	9.21726	11.258	13.0755	10.9847	11.1218	9.791	10.8737	9.9727	10.4906	11.437	11.8644	11.0315	10.8445	11.0973	12.0239	10.1639
1.32022	-0.280821	-0.239384	-0.800017	2.49177	3.40966	3.63882	5.34129	6.6161	8.25388	7.2896	7.46875	9.46579	9.55998	7.98284	11.5197	12.1292	11.1095	11.0891	10.9026	10.8597	13.0971	11.531	12.3073	10.1737	10.6993	9.57363	10.1437	11.315	11.4366	10.4846	10.1274	10.3891	11.0768	12.4738	14.4393	12.7193	12.2745	13.0951	13.2857	11.9496	10.9747	12.5571	14.2467	13.1737	13.0943	13.3016	12.6093	12.1856
0.844674	-0.44555	0.208465	-0.607589	0.647529	2.78653	4.05154	6.46854	5.29687	7.63975	6.0745	7.46034	8.7117	9.32882	8.66486	11.6726	11.7249	8.99931	9.79111	9.47277	9.51553	10.801	10.6936	11.3787	8.72694	9.80876	8.6578	9.24807	10.1277	11.5692	8.50973	9.46392	9.10928	10.0184	11.4505	12.2262	12.1252	12.705	8.64273	11.6145	11.9781	9.52866	9.68477	10.286	10.3031	11.4695	10.2408	11.1783	10.3363
1.57495	-0.709086	0.351574	-1.21744	0.279575	1.94954	2.26972	7.0457	7.50069	6.24312	9.30565	7.95391	9.53359	10.1569	8.16346	10.9599	11.521	10.1005	10.8546	11.5576	11.4742	12.3876	11.1419	13.3281	12.14	11.4205	9.86753	10.8876	12.5695	12.0647	11.0153	10.7579	9.7287	10.1527	13.8487	12.9113	12.5592	14.0266	12.909	11.0391	13.1053	11.9441	11.0776	11.2639	10.4532	13.3397	11.5798	12.8961	12.3416
0.372353	-0.313312	0.620482	-0.679523	0.733608	2.28318	1.90549	5.98866	4.24197	6.70655	7.04852	6.95555	9.65627	9.80443	8.03739	11.8675	11.8364	9.56935	9.49697	9.87134	9.93539	11.9194	9.87645	12.0153	10.2066	9.78249	8.10433	9.69659	10.9447	12.1582	11.5523	11.0778	10.5945	11.7949	10.626	13.5581	12.9076	12.527	11.2505	13.3649	11.0812	10.4734	10.7269	11.4141	10.1447	12.451	10.3635	11.4175	11.1191
1.3894	-0.539376	-0.853155	0.00313331	0.340917	1.60113	3.16308	4.25775	4.7019	4.86378	5.51579	4.22958	7.93373	7.65789	5.74022	8.8898	8.65467	7.59326	8.61896	7.27661	8.12951	10.3271	9.01606	10.6283	8.03536	8.34273	7.1424	9.19339	8.57122	8.24594	10.0543	9.87592	8.93592	9.81564	9.28777	11.8521	9.68534	11.4242	10.5855	11.2713	10.2898	8.13779	9.04838	9.95161	8.05737	10.7927	11.0762	10.035	8.82751
0.470783	-0.178307	-0.140577	-0.151899	1.39747	1.90471	3.5019	6.29053	5.43925	6.18388	7.17669	6.52456	8.3977	9.63278	8.55576	12.9996	11.1932	10.5493	10.8276	8.86783	11.8591	13.4039	11.9655	14.1816	11.38	10.9716	9.5565	11.3822	12.7298	11.3719	10.053	10.5736	10.2782	11.5053	11.3701	12.5034	12.8904	11.1863	11.62	12.9644	13.4268	10.2297	10.6707	10.3266	8.78677	12.0799	11.7129	11.9754	10.881
0.00424045	-0.77735	-0.767659	1.54077	1.64671	1.53281	2.25044	8.46651	6.56984	7.47003	7.58143	6.98449	10.4278	7.59933	6.68048	12.0597	11.5793	9.79962	11.0161	9.77528	10.4714	12.5871	11.0384	12.7068	10.8279	10.7702	10.5163	9.9103	11.8378	11.6137	11.1923	11.1834	10.5366	11.274	12.0266	13.4383	11.7026	13.1247	10.6601	11.8652	11.1573	10.4191	8.87271	9.74594	9.42459	10.8147	9.97524	11.4763	10.1482
1.10344	0.135836	-0.74046	-0.498814	1.09859	2.65264	2.1557	6.81349	6.9569	5.74371	5.86598	5.86593	8.67305	8.96405	7.68195	11.6615	11.0481	9.38422	11.4086	10.9085	10.4443	12.4398	11.1469	10.6071	10.3194	10.4275	8.36793	10.6408	11.0756	10.6416	10.5253	10.8027	9.03531	10.9159	11.5471	13.0695	10.8806	11.2469	11.3539	10.9016	10.072	11.2718	9.38642	10.651	9.28703	11.2592	9.9245	11.7263	10.022
-0.142828	1.30513	-0.422802	-0.739495	1.07767	2.24467	3.11052	5.21969	4.6541	7.43662	6.35465	6.78889	7.97223	10.1595	7.06398	12.0372	11.6626	10.124	11.4477	9.86587	10.6183	11.9155	12.6563	11.018	10.0682	9.53819	10.1175	8.66582	12.2636	12.0644	10.7577	9.36986	12.2882	10.9432	10.5956	13.2623	11.8705	12.2244	10.5565	12.3621	11.8572	12.636	10.4998	10.2039	9.24687	11.4655	10.2738	10.6192	10.7195
0.298804	0.350324	-1.04083	0.391703	0.612106	1.06966	2.61715	5.39922	4.61328	6.02752	5.35501	5.5417	9.34473	8.92701	7.39206	11.0445	9.48977	9.37616	9.99324	8.85297	7.61678	10.9655	9.55021	10.8036	8.13027	10.1064	8.49708	10.6613	9.61421	11.0925	9.39678	8.19387	8.75701	10.9232	10.93	12.8865	12.9533	10.5901	12.0039	13.638	12.309	10.2456	9.54936	9.79752	8.8741	9.46603	9.22024	11.8319	9.56954
0.552423	0.747266	-0.575398	-0.724291	2.2867	1.51434	3.72518	4.91221	4.32684	6.18065	6.42001	5.16772	8.49984	9.7713	6.64161	10.4973	10.8962	10.9822	9.83933	9.42949	9.32224	11.5834	9.98338	12.1528	11.9603	9.66601	9.24921	10.7964	10.2379	10.6003	8.98672	8.59468	9.33352	9.5768	10.7793	13.8436	13.147	12.4092	11.5503	12.8176	10.6	8.76671	10.409	9.58413	7.84905	11.3729	9.43666	10.8472	10.6682
0.413864	-1.2855	0.466088	0.405552	0.579524	1.39476	3.15967	4.45872	5.12765	7.44876	7.583	6.34075	8.79626	8.66796	7.53326	9.90127	10.8631	9.89007	8.93599	8.71924	9.81733	11.2315	9.73987	11.6446	10.42	9.47827	7.93326	10.4083	9.97693	10.1673	11.4147	9.79558	10.3459	11.4175	11.1214	11.6392	11.7358	11.3719	11.5746	11.6794	10.8425	10.7271	10.4802	11.393	9.11691	11.0614	10.1987	10.7748	10.44
0.288753	-0.554678	1.04728	-0.781351	0.379955	2.48236	1.95061	5.53205	5.5303	6.58335	4.38956	5.5225	8.05871	7.58143	6.00718	11.3136	11.2307	10.057	9.48788	8.62564	10.4681	11.9767	9.01703	10.6565	9.51016	8.45006	7.19563	9.89415	10.2397	12.534	8.44223	10.7236	9.89648	10.2699	10.7476	11.0415	12.2102	10.7386	11.4995	12.0263	9.88423	10.0141	9.36558	9.18314	8.82128	10.7692	8.53596	10.7155	9.42874
0.571558	-0.140172	-0.316089	-0.115297	1.24796	1.97673	3.32953	5.98366	6.86242	6.05359	6.30172	6.02289	7.71311	9.45702	7.22453	9.56465	9.08251	11.0559	7.53375	7.65221	9.7738	11.0333	9.75382	10.1333	10.399	8.48219	8.6899	9.64475	9.21436	9.85001	9.50045	7.93592	8.77485	8.96128	9.86178	11.5556	10.936	11.7095	10.4192	10.3579	12.6555	9.30086	9.82848	10.7192	9.81055	11.3411	10.509	11.5998	9.97055
-0.00197199	0.113307	-0.43234	0.321004	1.73273	1.81093	2.05729	4.88813	5.56416	5.81826	5.51648	5.5981	8.4376	8.85045	6.33421	8.95234	11.0837	10.5782	8.93259	8.7076	8.4916	10.7254	9.35508	11.567	8.48922	8.7356	8.99538	8.66027	9.61918	9.71947	8.42363	10.3469	8.03999	9.53972	11.3603	13.394	11.3446	11.1415	10.6883	10.9174	9.53001	8.59754	11.4609	10.3525	9.44588	11.7255	10.4498	12.0386	11.6376
0.821674	0.563628	-1.78591	0.400612	-1.2603	1.93936	-0.512524	3.5394	4.50981	5.20257	5.46872	6.19364	6.73878	9.03714	7.54757	10.714	8.38014	7.44076	9.38231	8.65177	8.47268	10.1056	9.36332	10.6423	8.09923	9.80781	8.31629	9.45701	9.63815	8.98567	7.84926	10.0887	8.88806	10.2172	10.5077	11.9396	10.9097	11.3239	8.30765	11.235	9.62351	8.56355	8.593	8.47224	8.46725	11.5361	8.11958	9.96957	10.0146
0.974394	0.550574	-0.339717	-1.18525	0.212586	2.07729	2.10446	4.02533	4.52416	5.36966	7.31958	5.34586	8.68074	9.39392	8.08757	9.84693	10.3781	8.63107	8.88637	8.45006	10.3881	11.7966	9.84884	12.0168	9.71283	9.47834	8.1161	9.3387	9.85366	9.91393	8.70132	9.9477	9.028	9.92641	10.6789	12.5327	10.7932	11.2535	8.56549	10.9247	11.2431	9.79583	9.89108	9.64726	8.36567	11.6035	9.64073	8.92455	9.40531
0.564731	0.0963408	-0.969233	0.308162	1.21973	2.02693	2.27898	4.94181	3.88126	7.62151	5.92783	6.56407	9.53917	9.00269	8.15119	10.4085	11.8914	10.9892	10.9364	10.8925	9.21608	12.937	11.824	12.6803	11.4527	10.5039	9.75328	11.7639	12.2388	12.3468	10.5895	12.6305	10.8632	11.5963	12.7954	15.2029	12.7574	14.012	12.5576	12.5943	12.7789	11.9085	11.3504	11.1504	10.1157	11.8952	11.1802	12.0267	12.1684
1.57108	0.256773	-1.03925	-0.788603	-0.201726	0.735107	2.65531	4.97767	5.4472	6.51682	5.9018	6.90796	9.63891	9.74076	7.98317	11.7967	11.5271	11.0727	10.6883	8.93332	9.97441	14.1037	10.7137	12.3715	11.6342	8.82128	8.73826	11.5477	12.5648	10.984	10.9644	9.88876	10.4808	9.20931	11.8039	14.1711	11.8305	12.408	10.9355	11.8712	11.2269	9.24922	8.87	11.0925	9.70678	10.6643	9.76905	9.43723	9.5925
2.82627	-1.47719	-1.26092	-0.0881626	-0.265148	2.01555	3.26727	5.20349	5.37864	6.98825	5.0062	7.3431	8.78661	8.92146	7.11262	10.1653	11.3453	10.4247	9.22135	9.74538	10.6736	11.797	11.9052	12.2381	10.6078	9.73955	6.99094	9.28398	10.9322	11.2373	9.50103	9.63017	9.39234	10.5624	11.5881	13.8423	12.4435	11.8781	9.83525	11.942	10.4414	12.3474	9.15526	10.766	8.75308	12.932	12.4016	11.9055	11.5835
2.15378	-0.435613	-0.391131	-1.32704	1.26395	1.09415	1.60513	6.32092	4.82931	6.72352	6.60365	7.42594	8.11561	7.51458	8.67991	10.8075	11.9281	9.52827	9.91842	10.1891	8.41632	12.8869	10.1172	12.7633	11.1223	10.94	10.8562	11.9462	12.0425	11.8885	10.7134	11.5331	11.241	11.1978	11.4215	13.6105	13.8631	11.9862	12.9022	11.7722	10.4125	11.3584	10.9852	10.4083	10.0376	12.3794	10.6164	12.538	12.3539
0.754723	0.184488	0.367988	-1.3072	1.90086	1.4512	1.41514	5.88812	5.51183	6.94884	7.07306	7.0103	9.12357	8.38314	9.1348	10.2284	10.1371	10.9728	10.198	10.2346	11.1581	12.8081	12.8519	13.7336	11.6607	10.252	9.95278	11.1924	13.8632	12.2584	10.7044	11.2302	10.0246	10.3308	12.4492	14.7563	11.9389	12.0619	12.4327	12.2814	11.1888	11.6548	10.5919	12.0831	9.30361	11.8298	12.177	12.8512	11.0483
-0.618926	0.234633	-0.565349	0.949643	-2.04638	1.58016	-1.23602	4.94473	1.91529	6.28323	4.21884	5.43734	6.27082	8.56037	7.11417	11.0385	10.505	10.3645	7.17189	6.35159	7.58359	10.9911	8.49487	10.8868	10.0487	8.12187	9.13526	9.03512	9.52358	9.10781	8.81716	9.30871	9.09131	9.10484	10.1792	12.1237	10.9432	10.8106	9.32068	10.2139	10.2314	7.66425	8.91378	7.99676	7.84295	11.5082	8.59552	8.89461	8.68837
0.252465	0.519136	-0.431061	-0.34054	0.122449	2.01236	2.03382	4.92273	2.89266	6.3903	5.79804	5.63038	6.77641	10.3304	5.90136	10.0679	11.3444	9.24346	8.47522	8.72848	9.84553	11.7374	10.0095	12.2281	10.8048	9.7146	10.3784	11.2325	9.53046	11.008	10.9635	10.9978	10.5726	8.8179	11.2176	11.8901	12.1551	12.287	10.9591	11.1511	12.0579	10.5938	11.1447	9.87378	10.5362	10.832	10.4337	11.8123	11.9411
1.49043	-1.98982	0.221165	0.27822	0.106512	1.61454	2.88642	5.64322	4.49101	6.83088	6.31302	7.84745	9.44911	7.4653	8.53666	10.712	12.7144	10.8922	9.72571	8.57424	8.7638	12.723	10.8391	11.564	10.0919	10.2987	11.0176	9.59025	11.4282	9.54377	10.2433	9.93132	10.0547	9.82639	13.3622	14.0293	13.7082	12.1748	12.3883	12.6337	12.2025	11.4464	11.4134	10.3399	9.85508	11.7995	10.9082	12.1945	11.5461
0.403346	-0.473501	0.266757	-0.196602	0.637601	2.33604	3.57646	3.91657	3.32271	5.76846	6.01306	7.6225	8.87379	8.49343	6.38248	10.6675	10.8972	10.6252	6.99222	9.49596	9.70395	10.6676	9.75464	12.7321	10.9417	9.23873	8.8549	10.3994	12.1973	9.73032	9.29535	10.8976	9.56218	8.89666	11.1192	13.6102	11.5523	12.3994	10.739	9.7648	9.78028	9.58303	10.6483	9.51433	8.10141	9.72637	10.2428	10.1281	10.5133
0.506012	-0.257308	-0.950454	0.70175	1.46754	2.35837	2.46289	5.09869	5.7707	6.66773	6.8571	5.68602	7.25605	8.94777	8.44206	10.3811	10.3972	9.30288	7.88468	8.87331	8.69475	10.5776	9.94538	11.8012	11.1251	8.54826	9.77028	8.38775	10.5695	10.3687	9.53505	9.18694	10.2134	9.77967	13.254	11.8044	13.6093	10.5922	11.5941	11.3032	10.9229	9.16941	9.76064	10.8359	9.08005	11.861	10.0107	11.2837	10.6036
1.2572	0.452944	-2.37563	0.665482	2.01466	2.14351	1.57445	5.20168	4.20398	6.86869	5.4062	4.55618	8.08043	8.81517	7.61288	11.1035	9.7788	8.01256	9.19565	8.19184	8.7229	12.0655	9.46342	11.725	9.5661	10.3409	8.70094	9.14142	11.4025	8.98534	9.81841	10.2363	8.29099	9.4085	11.7609	11.5428	11.6757	11.7887	11.2449	10.408	11.2179	9.61325	8.85313	10.1554	9.65136	10.1171	10.0429	10.9962	10.8282
1.75634	-0.301825	0.19031	-1.64482	1.62205	1.45848	0.974486	4.13407	2.28805	4.33653	3.77788	7.05176	7.7486	8.06603	5.99608	9.4757	10.1197	9.52416	9.2769	8.22689	10.5806	9.74913	8.21121	11.1931	9.02523	9.64504	7.16345	8.94321	9.25773	10.485	8.94022	8.41243	8.08576	9.34034	9.66183	12.7583	10.0835	9.59709	9.45991	10.4274	9.74214	9.43707	9.30766	8.31135	7.753	10.5329	8.55074	9.18932	10.0347
0.939549	-0.15132	-0.629277	-0.158952	-0.275179	0.439025	1.86702	4.20228	3.45907	4.36975	5.1668	5.17018	7.03882	9.54139	7.95318	9.24045	9.31849	8.9021	8.91429	7.19683	9.43994	12.6186	10.8264	11.8959	10.848	8.4025	7.98709	9.03519	9.06951	9.9211	9.94335	9.55542	7.53213	7.58047	10.2761	11.6173	10.9597	10.802	10.5843	10.7847	9.62148	8.1033	10.2598	8.71881	6.78995	9.22748	10.1459	10.1845	8.15398
0.726944	0.425754	-0.183937	-0.968762	0.302839	-0.55535	2.85759	2.54497	4.73571	6.45312	4.59313	7.12049	8.16167	9.08376	7.1358	11.3134	11.2444	9.42742	9.36332	8.89482	10.2479	11.8888	9.1452	10.4002	9.45585	9.74415	8.86189	8.58259	10.5026	9.41997	9.8794	10.2328	9.37822	10.8193	11.4046	11.6889	11.1625	11.2349	10.115	10.6298	12.2229	9.67914	8.83238	10.7684	10.3166	11.8965	10.4872	10.8399	11.1779
0.914761	0.97508	-1.50393	-0.385908	-0.200107	0.21986	2.041	1.95149	3.69883	6.09334	4.52319	6.16044	8.69703	8.30909	6.16106	10.4904	9.28653	8.72061	9.70691	9.25843	8.801	11.1252	10.9255	12.4802	8.57692	9.66805	8.84431	10.3866	9.49759	9.31601	10.2365	9.91785	9.78174	9.13638	10.8627	11.6396	12.1156	9.00679	10.6182	10.0227	9.53751	9.63114	9.47974	10.4668	9.27253	10.5485	9.87066	11.1961	8.59719
-0.234731	0.0119856	-0.257578	0.480324	-0.398487	-0.0309455	1.20933	3.94676	2.16847	3.96433	4.08561	5.46944	7.47428	7.10977	5.24287	6.82691	8.92277	7.65249	6.50279	7.09493	8.91795	8.91956	8.1239	9.17996	7.20176	7.17824	8.0404	7.79281	6.17064	8.11497	8.74897	7.83998	7.33615	6.97373	10.4705	11.7277	9.80602	9.83508	10.9098	10.6114	10.3883	7.61232	9.48972	8.83261	7.14836	10.1329	7.50206	8.89138	8.26291
0.189785	0.77567	-1.13096	0.165506	1.51305	1.11048	3.37166	5.6945	3.75128	6.31367	6.25305	6.1383	7.76641	9.69318	6.90518	9.75233	10.6937	8.84151	9.27472	8.39634	8.99393	11.0275	9.32933	12.5303	10.2184	9.36612	8.20018	8.08259	9.78412	9.28874	8.78347	8.09255	8.62734	8.91626	10.0124	11.2428	11.6953	13.5708	11.0487	11.8006	12.6779	11.9778	11.651	10.954	9.18785	12.1807	11.1348	10.6535	12.7849
0.449553	-0.154646	-0.484364	0.189456	-1.08736	-0.142538	1.05624	3.92786	2.40191	5.35321	3.97324	4.19279	7.48254	6.77528	4.36658	9.41835	7.99279	7.01266	7.36533	7.53073	8.28879	9.54793	9.40945	8.3898	8.20244	8.68574	6.40059	7.30816	9.3422	7.93178	7.57431	8.64129	8.2739	8.70139	10.0139	11.8733	9.89728	10.7824	9.12767	10.1832	9.39047	7.82268	7.77234	9.20401	7.2021	10.5828	6.64536	10.1335	9.62441
1.00076	0.449632	-1.35477	-0.0956279	-2.31286	-0.951441	2.03291	2.94883	2.91174	5.1728	4.18087	4.31705	7.43421	6.47668	6.32578	8.68281	8.433	7.49815	7.24839	5.74272	8.2362	10.3655	7.19688	9.93845	8.07026	7.94318	6.10521	5.73813	7.94076	8.24987	6.85115	9.58411	8.19662	7.04039	9.3519	11.4147	10.5455	11.0135	9.49423	11.215	9.24834	8.53104	7.73751	9.71718	7.57691	9.20237	8.35798	10.0586	8.61475
1.08065	1.16042	-1.75481	-0.486266	-1.64185	-1.1082	1.63808	4.13448	2.12602	5.40223	5.54549	4.22472	7.74084	6.79495	5.94342	7.22812	9.19393	6.30787	8.59096	7.02203	8.09288	11.6238	7.66985	11.5103	9.18051	9.39907	6.97426	8.28554	7.95771	9.65472	8.15442	7.70988	7.74756	7.19254	9.70134	10.3036	9.28537	11.2784	8.66774	8.48307	9.63045	8.34932	8.419	7.46873	7.2892	8.86079	9.1541	9.13178	8.87847
1.62797	-0.985458	-0.681917	0.0394088	1.96804	0.0866991	2.40574	2.82079	3.33257	6.90576	6.02806	6.75288	8.51913	9.45548	6.48732	11.1997	11.3796	9.18178	9.02496	9.49779	10.4994	12.479	10.5092	12.19	10.8131	9.75989	8.98313	10.7429	11.1521	11.2965	10.3283	10.7286	10.243	10.2901	12.6595	13.66	12.6335	12.6036	11.6589	12.0818	12.0138	10.1716	10.1952	10.804	9.91343	10.0397	11.5223	11.2215	10.5614
0.539435	-0.572412	0.282966	-0.249988	-0.790468	-2.00626	-0.834181	2.38875	2.72588	4.57258	4.04846	4.29735	6.01423	6.43994	4.7079	9.55672	7.43076	6.51432	7.1918	4.7639	6.78343	9.8107	9.44	8.66346	7.81191	6.89891	5.14065	6.21277	9.18775	9.15534	6.28877	6.7938	6.02215	6.68533	8.39074	9.09375	9.33589	9.39429	7.31507	8.37827	8.87604	7.64967	7.20113	7.54531	6.66743	8.78043	8.2301	9.41014	7.73457
0.850654	1.10983	-1.2748	-0.685689	-0.051407	-0.686882	0.66706	2.29665	3.69505	3.96042	5.14362	5.39866	6.96016	7.27465	4.6479	10.1012	8.90491	7.48802	7.02586	7.72554	7.21182	10.1891	7.89828	9.88775	8.00552	8.0516	9.35773	7.82845	8.87365	11.2606	8.49849	8.8655	7.07435	8.76421	9.71344	9.78577	10.577	9.12591	10.5455	10.0599	8.41023	9.18891	7.37861	8.89321	6.59759	10.1847	9.67689	10.0865	7.73928
1.44258	0.251947	-1.25654	-0.437982	0.196322	0.598531	1.2962	4.41041	1.95459	5.2819	5.19075	6.40558	7.20601	8.50577	5.59559	10.404	10.3048	9.17399	8.22336	8.5585	8.61278	10.4695	9.95413	9.21008	8.45086	8.77005	7.9465	8.70339	8.30005	10.3596	10.4712	8.77373	9.21718	8.44052	11.1432	11.1711	11.0389	11.5267	10.3751	11.409	10.1641	9.84344	9.36739	9.95625	8.48191	8.96818	8.92162	9.64782	10.0327
0.11145	-1.06106	0.0379084	0.911697	0.138122	0.727731	1.9822	3.26711	2.06787	6.00743	5.1087	5.46355	7.24714	8.83103	7.04855	11.1167	9.75394	8.29755	9.15267	7.3782	9.05247	10.4953	9.64359	12.8592	9.9197	9.84904	8.85764	7.93503	9.13415	10.6622	9.00897	8.4603	8.10308	9.87154	10.6522	12.3425	10.4179	10.244	11.3466	10.8072	10.7125	10.0053	10.2387	10.1851	9.24819	11.0996	10.4675	11.4766	11.0241
-0.435363	0.0861832	0.148236	0.200944	0.300608	-0.140801	1.32117	3.49987	3.91076	5.38178	4.7939	4.49703	6.81796	7.42308	6.36715	9.72292	9.8435	8.85375	8.98907	7.66478	7.69721	9.24449	8.07208	10.0806	8.28554	8.40171	7.89423	7.38053	7.96393	8.89906	8.70743	8.1156	7.99275	8.58425	10.7448	11.2861	11.7276	11.4404	10.0897	9.40113	10.316	10.437	9.75662	8.95415	6.97645	9.94289	10.6106	10.0051	9.13989
0.550951	-0.0329632	-1.04857	0.530585	-1.49771	-0.799269	-0.945497	3.31485	2.76313	5.65639	5.38052	5.63659	7.72009	7.98416	5.22624	9.0975	10.6583	8.96272	8.29896	6.98486	7.93786	10.5941	9.04653	12.7514	9.29774	8.12672	7.88461	9.47127	10.1004	8.61991	8.39778	9.63869	7.76407	8.62915	10.339	11.8305	9.96083	10.2589	9.84483	9.36678	9.93101	8.89654	9.14003	8.30053	7.99594	9.28201	9.22615	9.19011	8.74776
0.872657	-0.209626	-0.227396	-0.435635	-0.634533	-0.78821	1.17014	2.43375	2.7199	4.97408	3.86786	4.7206	5.92613	8.38666	5.12963	8.38126	10.3671	8.07774	7.16171	7.84062	7.01258	10.2908	10.0946	9.54673	7.60684	8.62239	7.59378	8.3334	10.0149	9.95099	10.4276	9.36143	7.47916	8.95926	10.9163	12.3322	11.2088	11.5695	9.66415	9.5196	10.1489	8.44825	10.8647	9.07292	8.13896	10.6604	9.71628	11.1082	8.5817
1.02953	-0.249986	-0.0658963	-0.713644	0.265865	-1.76536	-0.217612	4.69264	2.41217	4.69364	4.84867	7.2035	5.76063	7.87817	6.93503	9.98216	8.21775	9.85708	7.75307	6.53299	8.70368	8.45593	9.38959	10.7598	8.8292	9.13886	8.04283	8.44834	9.13112	8.83964	8.61865	8.6508	8.43315	8.86468	9.74282	10.6622	9.96288	8.97069	11.0944	8.85918	9.85731	9.11393	7.01878	9.24475	8.14226	10.1083	10.6909	11.1568	9.40693
0.825608	-0.217511	-0.852574	0.244477	0.130862	-0.710213	1.31837	4.31499	3.47525	6.13851	6.9775	5.37275	8.58027	8.05073	7.55024	11.2656	9.9974	9.64943	8.81126	9.30155	8.76003	12.3642	9.56644	12.5522	10.2492	9.09447	8.62533	8.99084	9.59441	10.9898	8.75971	9.46327	9.58554	9.69805	10.6473	11.4893	11.945	11.0135	11.463	10.549	10.1143	8.44258	9.91602	9.41768	7.83933	10.9951	8.55525	9.66254	8.92328
0.236408	0.135577	-0.749364	0.377379	-0.140338	-1.66913	-0.356362	2.7459	3.43077	4.84561	3.60554	5.50972	7.93837	7.12216	4.6933	9.0442	7.89062	6.92939	7.15114	7.37	8.27604	10.566	8.59517	10.4597	9.17864	8.4666	6.63134	8.7987	7.58966	8.14021	7.44974	6.76216	6.38689	8.38975	10.068	10.7134	10.6346	10.5545	8.83078	8.29831	9.37691	9.62361	7.75667	8.87402	6.19962	8.86083	7.4266	8.20141	8.98172
1.20943	0.157734	-1.11686	-0.250301	0.0573823	-1.43188	1.98569	2.67267	2.75606	3.76815	5.04548	4.50074	7.09684	7.82405	6.85618	8.47892	8.67177	7.27547	8.07576	8.40351	7.39879	9.99163	7.3851	8.49951	7.91285	7.28372	7.15232	6.70444	8.98615	9.00215	8.30057	7.07772	6.25626	7.50229	10.031	11.7363	11.4695	9.01599	9.21531	8.50863	8.36728	7.51885	5.30468	8.29875	7.29405	7.93655	6.26001	7.69002	7.21719
1.15416	0.285802	-0.0272058	-1.41276	-0.935678	-0.64501	0.587962	2.52555	3.15056	4.20615	3.72701	4.77688	6.77772	8.19006	5.47091	9.1112	7.08261	7.53928	8.38747	7.63981	7.5059	9.4805	8.41017	9.65489	7.80842	8.07787	8.00649	8.05961	8.0591	8.23652	8.4169	6.86877	7.56835	8.25532	9.4471	10.4338	10.2269	9.99448	8.98309	10.1606	8.83822	8.6359	7.29446	8.94358	7.00769	8.73504	7.36051	8.89896	8.0279
0.870112	-0.119415	-0.670206	-0.0804915	-0.857558	-0.0528965	0.498121	4.01776	2.11971	5.08524	3.31413	4.94723	6.81075	7.39674	6.24303	10.4124	7.15095	6.5308	6.95126	6.91275	5.72486	8.91727	7.80613	9.73062	7.90313	6.89816	6.32992	7.70688	8.29118	8.18265	7.91184	7.68428	6.99897	6.66021	9.52194	9.38137	10.0184	10.2819	8.88637	8.5048	9.54491	8.13267	7.94789	8.3751	5.88896	9.28227	7.19859	9.20076	8.43306
0.52968	-0.264831	-1.78068	1.51583	-0.785795	-0.245138	1.04977	3.09291	1.46709	5.27654	4.68178	4.53133	6.10748	6.18005	6.18834	8.78317	8.56648	7.46501	8.28669	6.70765	7.4776	7.76821	9.46092	9.79539	7.93339	7.5615	6.92994	7.05728	7.83198	8.90308	8.64066	7.35665	7.05758	6.37957	9.26673	9.94207	10.1919	9.96495	7.8283	8.19748	9.06399	8.26049	7.58923	8.1004	7.79124	7.91024	7.21289	8.2932	9.46065
0.911997	-0.0337288	-0.205986	-0.672283	-0.248898	-0.424917	1.49443	3.95449	3.39001	3.51315	3.03889	4.1105	7.55404	6.34656	5.83993	8.88718	8.30195	6.49243	7.65552	6.97915	6.72614	8.77552	7.75282	9.63557	8.05025	6.4902	5.38522	7.12482	7.58815	7.97029	8.36391	6.84414	6.59343	7.19237	8.99048	9.16653	8.6082	8.78837	9.03609	7.97192	8.45488	7.1886	6.6532	6.50564	6.60356	7.67181	8.08729	7.21396	9.80555
0.52989	0.770147	0.456328	-1.75636	0.606144	-0.0834836	-0.240863	3.41144	3.24703	4.02804	4.48763	4.40142	6.68812	5.69937	5.56009	7.86725	7.46468	6.80668	6.22727	6.62353	7.83537	9.88916	8.91139	9.82321	7.40363	8.02003	5.07974	6.69149	8.54073	7.65248	6.12353	8.16261	4.85378	7.44146	8.50673	10.1447	9.43182	8.95962	9.33263	7.36758	8.30102	9.36108	7.29863	7.81041	7.02701	8.29559	8.26208	9.14531	9.65915
1.38981	-0.561315	-0.097099	-0.731393	1.1634	-1.08137	-1.60678	2.5937	1.33196	3.40629	4.04251	4.91687	6.28804	7.11798	3.03374	7.75358	5.80148	6.08534	5.68252	4.87255	5.73186	6.67749	5.56472	8.03461	6.31436	5.37974	6.00961	6.28992	7.75044	5.83012	5.8211	5.84271	6.6232	5.53374	8.49296	8.93274	8.61927	7.30395	9.42119	8.55425	9.41711	6.59053	6.39807	7.86066	4.92944	8.77341	5.22209	7.774	7.86023
0.34662	0.0910704	-0.586243	0.148553	-0.566151	-1.99579	-1.38093	2.20814	0.811647	3.99634	2.27378	2.4981	4.93892	5.00915	4.5767	6.7867	5.54574	3.7236	6.63407	5.57447	6.85591	8.75702	7.11964	8.68205	8.02391	8.0309	6.91005	6.37422	7.7007	6.95665	8.49801	7.02091	6.87115	7.0416	9.74016	9.7433	8.43537	9.37595	8.28952	6.77777	9.71199	7.07668	8.67253	7.48616	7.15366	10.8123	9.83186	9.23774	8.46725
0.519224	0.177172	0.951115	-1.64751	-0.462519	-2.19852	-0.60032	1.77224	3.26048	3.94147	2.36199	3.31925	5.80113	6.3349	4.36865	8.88611	6.65307	6.07464	6.88647	6.0001	6.47196	8.71373	6.64718	8.02997	8.49835	7.88286	6.48991	6.9451	8.41134	8.37732	8.48996	8.21615	6.77683	8.04412	9.2871	10.7188	10.4128	9.02765	7.83794	7.84361	7.92734	7.73045	7.40184	7.73336	5.89879	7.29098	8.75806	7.76553	7.16914
1.3093	-0.625917	0.47132	-1.1547	0.138352	-1.15929	-0.462409	2.35975	1.59966	3.58758	2.99473	3.80073	7.79493	6.95287	5.09926	9.10693	8.29457	7.56984	7.11176	6.11151	7.72358	9.25099	7.74477	10.296	7.05297	8.10164	7.10705	8.15112	8.89985	8.08503	9.16262	7.01329	7.13345	7.2427	8.64887	9.05276	10.7518	10.1824	9.10425	8.63333	9.37591	9.3362	8.3936	7.74876	7.10321	10.5637	8.88216	8.92119	9.00144
0.444684	-0.644822	-0.80341	1.00355	-1.64054	-2.78517	-1.77793	2.11149	0.953864	0.434974	2.51783	1.63968	4.30622	4.5811	4.29951	5.86481	5.943	5.31765	5.45825	4.35797	3.66752	6.11118	4.92159	6.52773	6.42646	4.63079	5.09898	4.49526	5.30133	5.71983	4.15712	4.04171	4.44674	3.83583	5.71121	8.31044	7.43162	6.49163	4.30536	6.28286	6.80805	5.90873	5.26241	5.62183	4.733	6.57445	5.05584	4.00477	3.72992
0.420628	-0.0226613	-1.45405	1.05609	-0.968907	-2.98956	-1.14665	1.38549	0.862233	2.04238	1.46556	3.81401	4.39571	5.1448	3.16663	7.8822	5.08906	4.9457	6.40711	4.60424	5.84743	6.21005	6.36032	7.93125	6.56932	5.76968	4.03167	6.80005	5.36764	6.09855	6.66195	4.80741	6.38933	5.87179	6.19355	8.51024	8.31704	6.89057	6.35585	7.19759	7.66686	6.36039	6.57309	6.75944	5.4175	6.98846	6.21613	7.48977	6.32592
0.663929	0.347981	-1.23786	0.225949	-0.725448	-1.91512	-0.897385	1.13812	0.936566	3.12113	2.10745	4.12976	6.09925	5.64178	6.18213	6.81566	9.95496	7.91414	6.93006	6.43034	6.98081	9.05927	6.45953	10.4871	7.43419	6.10584	4.64427	6.9323	6.8502	7.12714	6.88405	5.5619	6.92673	7.06969	7.50085	10.2288	8.43092	9.76038	7.53675	7.77054	8.05176	7.71957	7.79935	7.60604	6.41158	7.43308	7.71249	8.00374	7.99083
1.21066	0.283182	-1.02766	-0.466181	0.137832	-1.04944	-0.951211	2.28456	1.20417	3.45572	1.60677	3.31501	6.09586	5.69061	3.76422	7.52246	7.50302	6.0064	6.45804	5.26521	5.37452	9.18791	7.5438	8.07662	6.94883	6.41388	6.2782	7.42173	6.35423	8.13747	6.67026	7.96013	5.86022	8.21279	8.14978	9.80953	7.34161	9.62566	7.8255	7.28314	8.33635	7.99363	5.82305	5.52745	8.15308	7.88403	6.97529	8.7374	7.95469
-0.161279	0.0509155	0.599055	-0.488691	1.14175	-0.0735226	-0.31853	1.10247	0.783846	4.0674	2.82311	3.97403	5.74775	5.92261	3.62547	7.15545	7.72625	5.26506	5.99768	5.87107	5.21679	8.39693	7.39387	6.45681	6.45722	7.56676	4.69076	7.1041	7.38158	8.05679	7.21649	6.24986	7.88422	6.80074	7.57648	9.25079	8.56996	9.62467	9.464	8.69043	7.54178	8.55453	7.36607	7.56024	6.99255	8.45942	6.77145	7.86226	8.59974
0.262649	0.217276	-0.326111	-0.153814	1.81407	-2.32737	0.197598	0.692106	-0.37842	3.348	3.35552	3.9811	6.84109	4.8322	4.17775	7.75966	8.5902	7.68802	5.91934	5.06196	7.09426	9.28729	7.15031	8.04805	6.02561	5.15551	6.07025	8.01051	6.35093	7.87405	7.44489	4.96243	7.07525	7.09605	8.84557	9.47449	10.0456	8.95656	9.53291	8.44781	8.15122	7.31801	5.97092	7.03573	6.66685	7.11081	6.12432	7.08638	8.05779
0.172256	0.150741	0.0466256	-0.369622	0.0664932	-2.49523	-0.063986	2.26273	0.394232	3.52531	2.03164	3.27574	3.63262	6.93299	4.88487	6.8335	7.01187	5.52346	5.35986	5.08725	5.3839	6.50306	6.03159	7.89466	6.21426	4.54003	4.72317	4.99846	5.66856	6.78927	5.16883	4.58915	5.43164	5.08455	6.90764	7.08296	8.36148	8.23516	7.53062	7.06291	6.72579	5.56178	5.65082	7.05887	5.34714	7.02092	6.16555	6.07759	5.92082
0.881592	0.781206	-0.47769	-1.18511	-0.771388	-1.85902	-1.17207	1.47274	-0.154601	2.50364	0.146641	1.62175	4.18318	4.0202	3.44414	5.1723	6.33466	7.62994	3.55658	4.95986	4.29492	5.75291	6.10948	7.31833	5.31691	5.24643	4.90132	6.79302	6.90854	6.47424	5.33591	5.83762	4.03292	4.02079	7.39951	8.93201	8.70921	7.59872	7.88372	8.14713	6.43101	5.63491	4.83322	6.82877	5.60323	8.03955	5.75119	6.05639	6.92981
1.37486	0.797198	-0.939902	-1.23216	-0.139581	-3.07165	-0.55517	1.02076	-0.134511	2.21816	1.26154	2.38092	4.04029	5.72147	3.34883	5.97193	6.48548	6.23165	5.50004	4.91292	5.21168	5.47262	5.21497	6.54473	4.9565	5.69149	5.36557	5.57254	6.80836	6.47116	5.57482	5.80097	5.04354	5.56052	7.07251	8.90892	7.41851	7.75247	8.6595	6.87887	6.96189	6.83734	5.0815	5.34313	6.51635	7.40061	6.13587	4.73609	5.79777
-0.0769145	0.10149	0.926878	-0.951454	0.442657	-2.57496	-3.27246	0.744313	-0.703504	2.39351	-0.158291	1.89704	2.85222	3.25117	2.05266	5.93227	5.90167	5.02736	3.65772	5.45773	4.93546	6.87921	4.24804	5.84596	5.62296	4.28502	4.27816	5.43657	5.95742	6.42542	5.09191	5.08614	5.76103	4.6247	6.44778	7.04452	6.3442	8.19987	7.19381	7.76724	7.27838	5.86218	5.79483	6.43609	5.73931	7.38013	6.16889	5.89342	6.32516
0.684999	-0.234745	0.388959	-0.839212	0.9095	-2.19988	-2.27257	2.67973	0.41588	3.25699	0.0421343	1.20131	3.35715	4.86296	3.85441	4.58801	6.31545	4.78226	6.1926	4.99557	4.62052	7.84302	5.14982	8.16365	6.21514	5.02698	4.2702	4.92353	5.58163	5.56963	6.30338	5.44262	5.75838	4.72302	5.49059	7.11629	10.4991	7.66232	7.48912	7.24246	5.47528	6.41912	6.24134	6.1647	6.7082	8.15802	5.64927	6.90387	6.67393
0.539846	0.217416	-0.783795	0.0265325	-1.18029	-3.4229	-2.40354	1.36578	1.3625	1.97726	2.21689	1.1731	3.20974	4.21961	2.49271	4.62498	6.11551	5.09172	4.76691	4.87967	4.22201	5.52455	4.90507	5.8546	5.30589	4.77087	4.91074	5.60303	6.03063	5.07437	3.57704	5.85938	4.59348	5.18417	6.08947	7.58559	8.37426	6.9246	5.9067	5.86232	5.05492	6.04729	4.14362	5.07133	2.9588	6.33872	5.27478	6.27818	5.58809
0.768648	0.150035	-0.1393	-0.779383	-0.616962	-3.42457	-2.04812	0.304122	0.0458288	0.793895	0.980219	0.495705	3.09299	2.90371	0.647265	5.76726	6.18433	3.99094	4.00442	2.8117	4.92862	6.52922	3.52744	7.51704	4.39778	3.79299	4.56581	5.5748	6.42053	4.97373	4.22047	4.02215	4.50547	6.01613	5.33076	6.80381	8.8578	7.2083	6.82944	7.29901	6.83397	5.24998	5.86519	6.3704	4.92917	7.07487	4.37119	5.7815	5.2973
1.32494	0.926885	-2.65077	0.398944	-1.50339	-3.17071	-2.06935	0.22936	-1.03055	0.885912	0.643815	0.798453	4.18151	5.73647	1.03808	7.37295	4.49565	4.41383	2.99256	2.66204	3.85622	4.97626	5.25698	6.89805	4.03549	1.4143	4.28332	4.62188	5.4712	5.23346	3.42179	3.43393	3.31936	4.07103	4.87249	5.05677	7.56794	6.1171	5.14266	6.00971	4.16116	4.8416	4.96561	5.08891	4.15956	6.63997	5.05865	4.97962	4.07106
0.061617	0.301708	0.467089	-0.830415	-0.279909	-1.53056	-2.73029	1.48108	-1.27865	1.2455	0.264556	0.944829	2.62599	3.76154	2.11115	6.80684	5.52038	5.03155	3.77337	3.65583	4.19243	6.85669	5.25009	6.76456	3.84552	5.36253	5.35507	5.62833	5.98128	4.60363	4.99626	5.21247	4.15268	3.9982	6.30871	5.89593	6.13924	7.65477	6.30709	7.66147	5.07952	5.48186	6.69507	5.10813	4.09446	3.88851	5.18448	4.59782	4.90614
0.395895	0.222986	-0.0284924	-0.590389	0.642775	-1.99439	-4.26499	1.10977	-1.49588	0.767078	1.72978	0.288461	3.21487	2.31931	0.682966	4.89799	4.30328	4.54925	2.60249	2.91201	2.90676	4.61456	3.95867	5.53499	3.80288	3.30511	2.49609	4.22824	3.8734	4.03021	5.28411	4.50796	3.33399	4.54094	6.36357	7.27186	6.29847	6.29349	6.6855	5.6656	5.69256	5.24923	4.35558	4.56578	3.03285	4.74056	4.41291	5.1784	5.66002
0.673306	-0.32472	-0.515235	0.166649	-0.446868	-3.08794	-3.35377	0.374423	-0.781564	1.225	0.643854	0.717827	2.71105	4.47158	0.324405	4.35145	4.02414	3.25239	1.85509	3.39318	2.75798	4.66741	2.40714	6.11631	4.0861	3.06721	3.80428	3.37193	3.97923	4.42217	2.09848	3.59198	2.85683	3.69671	5.42401	6.28113	7.06016	6.59172	6.50774	6.45274	6.87715	6.15762	5.83109	6.20005	4.25243	6.17935	5.59536	5.46649	4.76701
0.220059	0.324944	-0.151743	-0.39326	1.13341	-2.43656	-3.27414	-0.437625	-0.610757	1.88279	1.58461	-0.213301	3.44596	4.20466	2.90507	5.19882	5.15343	4.37773	4.19316	1.73267	3.30926	5.31286	3.63731	3.9214	4.92378	2.36674	2.05959	2.92603	4.85855	3.56896	3.40411	2.79248	4.59754	2.67547	3.32134	3.84406	6.13194	6.54705	4.9873	4.86444	5.10261	3.10881	2.99571	3.45973	3.11705	5.23108	4.76266	3.85038	4.55281
-0.00592403	0.381819	-0.348473	-0.0274213	1.14361	-3.43904	-4.06484	-0.927472	0.110366	1.13412	0.694023	-0.512214	1.83116	2.70388	1.06324	3.90001	3.25167	3.02198	3.0763	2.05724	2.36962	4.66828	4.05073	3.19974	2.99703	2.80312	2.27258	3.37307	4.41536	4.39567	3.6782	3.34438	2.32369	4.33552	5.92159	5.88604	6.6507	5.87037	6.07414	6.69674	4.39279	5.22137	3.56734	3.74713	4.28791	5.81607	5.01044	4.82178	5.03069
1.12268	-0.122907	-0.932932	-0.0668454	0.417913	-4.13178	-4.97458	-2.0806	-2.38229	0.053593	-1.20521	-1.855	0.872496	1.25835	0.611929	4.0633	3.54223	1.5765	2.90845	0.62649	0.0334434	3.21496	1.10002	3.55793	1.60881	2.02028	3.31229	2.07983	1.91675	1.90853	1.78737	3.23872	2.50487	2.87524	3.84153	5.31282	7.13656	3.94728	4.11696	3.8006	3.94155	5.02367	2.51545	4.36392	4.1061	4.18397	3.4874	2.97915	2.83823
1.72905	-0.725187	-0.342616	-0.661245	0.326569	-3.40301	-4.07799	-2.45716	-2.12041	-1.79954	-0.894407	-0.301606	0.793626	0.550515	-0.703142	3.28496	3.19961	1.37607	2.16076	3.57118	2.74147	3.03455	2.64631	4.53792	2.69413	2.55436	2.05574	4.09564	4.06511	4.31126	2.42611	4.08341	2.69652	2.46746	4.77808	4.34565	4.17565	4.18336	4.31654	5.40002	5.43697	4.68698	3.13244	3.7645	4.03141	5.14175	3.32232	4.57484	2.44553
1.3073	-0.21597	0.512837	-1.60417	-0.988848	-3.23298	-1.98592	0.352224	0.242386	0.22771	0.132503	-0.0249971	1.92049	3.56085	0.202145	4.69988	1.97155	1.59614	2.72489	2.32367	1.78928	3.51922	3.11863	3.90332	3.34557	0.477131	1.71919	2.03829	3.79207	1.55997	2.58713	2.92869	1.53227	2.12124	3.30849	5.9759	3.83472	4.49366	4.66274	3.42971	4.04365	4.58418	3.10296	3.48136	2.34408	3.79732	3.14696	5.36334	3.52701
0.222419	0.975277	0.672164	-1.86986	-0.282514	-4.56688	-4.713	-1.26809	-2.16342	-0.365284	-2.88	-0.509842	0.401963	0.807004	0.803611	2.44844	3.19072	2.68484	3.22007	0.539284	0.975602	2.5389	1.24548	4.52033	0.65554	1.80893	0.602891	1.42501	2.51351	3.80844	0.835767	2.03822	0.0194692	2.16997	3.02124	4.32012	4.92442	4.1934	4.68414	2.37289	2.28666	2.60721	2.39851	1.55091	1.42332	4.15882	1.70053	1.7871	3.42754
0.128348	-0.772861	1.49583	-0.851316	0.146895	-3.93466	-4.01375	-0.422759	-1.34832	-0.234271	-0.426532	-1.57103	2.45307	2.70398	-0.368072	3.50187	4.1747	3.15277	2.12529	1.1198	1.26915	4.0936	1.5621	4.13912	2.33405	2.12002	2.31419	2.63034	3.21405	2.1298	1.61759	2.01033	0.0566432	1.46068	3.53374	4.70517	3.05138	2.03376	2.26377	3.43237	3.77992	3.5894	1.98712	2.29253	3.82541	3.54878	2.31991	2.03962	2.02071
1.90916	0.0102434	-1.03532	-0.884079	0.143543	-3.76051	-4.96509	-1.99093	-1.21961	-2.53178	-1.49378	-1.53448	-0.587206	2.00569	-0.291403	1.48867	0.355018	1.66714	1.2231	-0.776749	0.85878	2.11394	1.36384	3.55393	1.66888	-0.0169519	0.974455	2.53703	2.61394	0.826189	0.500765	0.772201	-0.418882	0.504814	3.42085	2.94379	4.07061	2.14354	3.13908	1.69295	1.60928	1.09545	2.16985	1.64847	0.748552	2.3719	2.72076	3.23057	0.798282
0.4863	-0.56217	-0.300253	0.376123	-0.0259563	-4.51921	-5.50265	-2.17011	-3.15945	-1.74549	-1.24173	-2.37822	1.27611	0.970359	-1.79836	1.9574	1.92439	1.69316	0.313107	0.251649	-0.198766	2.44582	0.155504	3.5313	2.03491	-0.945361	0.352502	1.17212	0.216749	-0.44793	-0.0541942	-0.0818144	-1.58665	0.514715	0.121767	2.59528	2.33905	2.10696	1.10887	0.436489	1.70361	2.03305	0.286325	1.16017	0.972286	1.797	0.045486	1.89813	0.523097
0.380272	0.142633	-0.00673009	-0.516175	-1.45861	-4.08854	-3.91564	-3.50277	-3.69611	-0.974083	-1.60441	-2.18743	0.032241	0.858418	-0.721244	2.16515	1.73892	0.778651	2.22408	0.441219	0.223112	2.02918	2.57665	3.23037	-0.356265	-0.881737	0.655264	0.688747	0.898268	0.992416	2.2088	1.32497	1.30723	1.30791	2.45016	4.43511	3.6688	2.73181	1.15549	2.91572	2.49849	2.01868	1.37389	1.6157	1.76273	2.48861	0.85836	2.45704	1.34196
0.977492	-0.912125	-0.292043	0.226675	-1.72308	-4.22225	-5.97169	-2.42474	-3.26567	-0.73321	-1.7406	-1.27158	-0.23992	1.94836	-2.47222	2.72336	1.42818	1.29846	0.0213158	-0.0154181	0.994331	1.41355	-0.519186	1.18534	0.036891	-0.16661	-0.821525	-0.778837	-0.645221	-0.877541	2.56347	-1.21522	-0.579215	0.454671	-0.0675678	2.48491	2.44704	0.742827	2.36679	1.98457	2.09013	2.35255	2.36884	1.79311	1.23364	1.92392	2.11004	2.06348	1.29105
0.12592	0.502101	-0.814568	0.186547	0.311495	-5.4106	-4.75022	-2.45236	-4.72812	-2.72248	-2.00294	-1.0657	-1.11579	-0.284408	-1.77815	0.361926	1.14003	0.172183	-1.75958	0.816381	-2.41461	1.46477	0.463843	2.00917	-0.736291	-0.282913	-0.359414	2.30436	-0.288218	-0.0832972	0.296043	0.0799785	-2.21904	-1.86321	-0.397966	3.45953	3.78744	1.13578	2.05515	1.91076	3.07051	1.29287	0.607116	1.24138	-0.540167	2.50213	1.61636	1.41628	0.559609
0.80819	0.375391	-0.32646	-0.85712	0.00149374	-5.56965	-3.7705	-4.04867	-4.05687	-3.03748	-2.57221	-1.65964	-1.94855	-2.39554	-1.37777	-0.289119	0.875545	-0.696026	-1.18013	-1.05379	-0.0226093	1.02868	-0.350419	1.9616	-0.608955	-0.420419	0.836016	0.905234	-1.64147	0.697595	-0.36609	0.912186	-0.880416	-0.454022	2.13089	2.67999	2.39618	1.90024	2.06497	1.58662	0.640809	0.181852	-0.644629	1.9595	-1.34136	0.697138	1.00042	0.128807	-0.79243
0.373913	0.246482	0.376308	-0.996703	0.221895	-5.60341	-5.47826	-2.7388	-3.46317	-2.53297	-3.7928	-4.16657	-1.98989	-1.56929	-2.76188	-1.46849	-1.08752	-3.17642	-2.36282	-2.99764	-3.78981	-1.96202	-3.20561	-0.381437	-1.62803	-1.57281	-1.98201	-0.809103	-1.60664	-0.820504	-2.05085	-2.42987	-1.87547	-1.97844	-0.610548	0.353043	-0.927383	-0.0598965	-0.346104	-0.845418	0.229335	0.446029	-2.14111	-1.86666	-1.10927	0.656947	-1.23657	-0.664779	0.685537
0.315002	-0.810109	1.65417	-1.15906	1.16309	-5.15771	-6.02122	-4.97662	-4.32475	-3.00934	-4.0722	-3.76937	-1.459	-0.920409	-3.41134	-2.04212	-1.58595	-1.12275	-1.32522	-0.821261	0.413106	1.22623	-1.83511	-0.701989	-0.281801	0.11442	0.577023	0.853002	0.157119	-0.27581	-0.186474	-0.105428	-0.864009	0.0626645	-1.15381	1.51002	0.975784	-0.0985245	2.19543	0.622573	2.08287	0.0514895	0.0887784	-0.881906	-0.784619	0.57684	-0.373338	0.849804	0.17089
0.203124	-0.821746	0.129332	0.48929	-0.548576	-4.95367	-6.21402	-5.21368	-4.60867	-3.98287	-4.64985	-4.16447	-1.15744	-0.356631	-3.29246	-0.94059	-1.47014	0.0304705	-0.974143	-1.45851	-3.35938	-0.0987329	-0.138945	1.78975	-0.611874	-0.882357	-0.533279	-0.999904	-0.80651	-0.171586	-2.17165	-0.492768	-1.84182	-2.64489	-0.713216	0.180483	0.527067	0.540341	-0.453103	-0.65111	-0.83725	-0.928368	-2.88794	-1.98363	-1.07694	1.55717	-0.450209	0.3307	-0.62985
0.476983	1.102	-0.373307	-1.20568	0.87419	-5.25307	-6.27688	-3.22374	-4.81251	-4.83454	-5.20291	-6.05641	-2.85095	-3.45898	-5.20385	-1.36679	-2.74499	-1.93098	-2.90496	-3.06113	-3.8052	-2.40988	-4.49083	-0.102721	-3.57881	-2.91423	-3.15827	-3.64108	-3.61101	-2.66158	-3.10722	-2.28975	-2.20991	-3.91908	-1.33494	-0.975362	-0.162933	-0.734884	-1.32065	-1.79427	-2.03462	-1.15379	-1.82866	-1.97925	-1.0655	-0.299896	-1.97769	-0.837573	-1.39602
1.36169	0.117092	-0.337137	-1.14165	-1.52	-4.55532	-4.93015	-3.86714	-5.35144	-3.87672	-6.11113	-3.90204	-3.8064	-2.79475	-3.94157	-1.77526	-1.05091	-2.1494	-1.81085	-2.22159	-2.6941	-1.06032	-1.70428	1.77077	-2.25108	-2.27781	-1.54018	-2.72984	-2.30364	-0.592923	-1.84524	-3.3019	-2.15365	-1.73778	0.401792	0.0657148	-0.716411	0.764624	0.182071	-0.851908	-0.707427	0.350759	-1.56067	-0.601777	-1.31436	0.569231	-2.46527	1.24599	-1.01891
0.151692	-0.716977	-0.135146	0.700431	-0.683923	-3.15029	-5.21388	-4.35995	-5.32106	-4.75501	-5.17413	-3.85726	-2.5381	-2.09297	-3.54066	-1.0823	-1.31086	-2.30568	-1.9366	-2.73018	-3.16583	-2.05198	-2.35352	0.433042	-0.820777	-1.541	-0.86546	-1.61273	0.239642	-0.0482917	-1.28303	-2.77482	-0.294382	-2.01997	0.491504	0.883183	0.255785	0.424786	0.0525837	2.15437	0.904785	-0.691652	-0.426992	-0.543008	-1.16834	-0.13203	-0.498671	-0.66317	-0.562413
1.55251	0.155581	-0.105478	-1.60261	0.894129	-3.68914	-7.64144	-6.17164	-6.40964	-4.10779	-4.67321	-5.32762	-3.01336	-2.34623	-3.31726	-1.84465	-2.056	-2.07806	-2.3175	-3.21901	-3.29844	-0.944323	-3.61223	-0.633912	-3.42559	-3.72509	-1.9196	-1.69652	-1.71432	-1.6571	-3.56133	-2.40929	-3.68952	-2.20475	-1.13931	-0.125525	-0.661036	-0.51902	-1.46914	-0.242809	-1.52732	-1.03256	-1.20844	-2.8197	-3.3567	-0.24955	-1.19593	-3.55984	-2.28729
1.97017	0.312992	-1.02707	-1.25609	-0.158557	-5.37777	-5.69902	-5.63019	-5.04032	-5.43456	-5.68004	-4.60948	-4.72264	-3.81561	-6.14689	-1.95948	-2.04842	-4.55879	-4.04062	-4.93474	-4.37104	-3.7446	-4.06372	-2.86443	-3.74621	-3.36661	-5.25037	-3.52687	-2.59453	-3.7277	-3.41282	-2.58365	-4.45815	-2.7211	-3.50167	-2.27084	-1.36213	-2.98398	-3.08009	-1.64889	-2.89034	-2.81717	-3.97037	-2.42076	-2.95516	-2.82406	-3.46805	-3.61015	-2.86794
0.357092	0.352173	-0.0276551	-0.68161	-2.46004	-6.61266	-6.42472	-5.58751	-7.81465	-5.37589	-5.33496	-6.9991	-5.27478	-3.15539	-5.66272	-2.66105	-3.1784	-3.62226	-5.17043	-4.58603	-5.42163	-3.51521	-2.6376	-2.02252	-5.58061	-4.01092	-3.88512	-4.16997	-3.77138	-2.25396	-3.98494	-3.88813	-5.97034	-4.08151	-3.12458	-2.44018	-2.08976	-2.00162	-1.78439	-1.11183	-1.80963	-3.65243	-4.28049	-3.62192	-2.23049	-1.02909	-2.36688	-2.65661	-2.43907
1.41817	0.237461	-1.1248	-0.530828	1.06052	-5.27531	-8.84717	-6.07423	-7.26063	-4.2243	-6.851	-5.67279	-4.19486	-3.31002	-5.66425	-2.16	-3.05381	-2.87102	-4.85698	-4.51093	-4.98578	-1.91679	-2.1884	-2.53224	-3.9775	-3.68271	-2.1828	-2.8982	-2.3852	-4.11456	-3.4469	-4.1808	-4.88713	-3.06138	-3.34575	-1.25426	-1.05825	0.297719	-2.09847	-1.35862	-0.918621	-2.33163	-3.78753	-1.94989	-3.2696	-1.52785	-4.70212	-1.99635	-3.2082
0.519969	1.13433	-0.528768	-1.12553	0.974358	-6.25469	-7.52725	-6.40111	-6.40493	-4.99606	-4.48624	-6.15097	-5.32304	-5.38138	-5.84857	-4.40807	-2.97663	-5.9097	-5.06561	-5.48056	-5.07002	-3.1971	-4.01603	-2.25591	-4.21108	-5.00888	-8.27485	-3.93377	-5.63804	-4.34762	-4.59531	-5.56487	-5.16765	-4.79292	-4.28863	-4.4757	-3.43857	-3.22757	-2.89471	-3.95361	-4.59043	-3.67312	-4.88416	-4.16925	-4.31263	-2.21207	-3.47402	-4.10611	-4.55638
1.57026	-0.664928	-0.65712	-0.248216	0.525312	-5.69729	-7.83483	-4.89649	-5.99948	-4.40501	-6.45401	-6.87244	-4.51671	-4.48887	-5.6817	-3.64026	-4.76295	-5.32672	-5.69292	-6.25587	-4.9404	-3.9537	-3.43385	-2.55087	-4.63057	-6.13064	-5.04977	-4.96414	-4.57524	-2.02669	-3.84832	-3.25934	-4.68707	-5.41304	-4.18377	-1.93989	-1.95173	-1.07138	-2.15836	-2.62435	-0.256954	-1.44418	-3.81276	-2.35022	-3.11849	-2.81838	-3.45667	-3.01115	-2.00184
1.38174	-0.58811	-0.941356	0.147725	-0.0342188	-5.65354	-7.54648	-5.72629	-6.02511	-6.12225	-8.60069	-4.9724	-3.74615	-4.43339	-7.07263	-3.80502	-3.84508	-6.01927	-5.00017	-4.91338	-6.86688	-3.05268	-4.59696	-3.23767	-5.08739	-5.66532	-4.39049	-4.44347	-4.78341	-6.56452	-4.11915	-4.63119	-3.90425	-5.09679	-5.34529	-2.26107	-4.33886	-3.49719	-4.13794	-3.00916	-3.28619	-3.55656	-3.20508	-4.8274	-4.45001	-4.84254	-4.66993	-3.92457	-2.78883
0.0946038	1.87214	-0.932041	-1.0347	0.4134	-8.37568	-8.30802	-7.93859	-7.52922	-6.06729	-7.0619	-6.93434	-7.09099	-5.03531	-10.0257	-4.85835	-5.51952	-7.31493	-5.57948	-5.83997	-7.48024	-5.64409	-5.66343	-4.52015	-6.35803	-6.76666	-7.28209	-5.16835	-7.44479	-6.05189	-6.2835	-7.89719	-8.33667	-7.82303	-7.05993	-7.01971	-6.13267	-5.18331	-6.79925	-5.14433	-5.71855	-6.72373	-5.40862	-6.78028	-7.54679	-6.77152	-5.94621	-6.24727	-7.0727
0.950049	-0.71778	0.273654	-0.505923	-0.432299	-7.07034	-8.94789	-8.35696	-7.83046	-6.58192	-8.20216	-7.90281	-6.92658	-5.2707	-8.48456	-5.81223	-4.05647	-7.15557	-5.74717	-5.98713	-5.6394	-5.76031	-5.80292	-4.46042	-5.25791	-6.7372	-5.45615	-6.52466	-4.7749	-7.08367	-6.72072	-6.11862	-7.37331	-6.47579	-7.55238	-3.4659	-3.6291	-3.39018	-4.35505	-4.7894	-3.91473	-6.08501	-7.3507	-5.75551	-5.49417	-5.14173	-4.94949	-5.89494	-4.21405
-0.156671	-0.196215	-0.388754	0.74164	-1.33571	-7.13774	-10.6722	-9.83524	-9.35495	-9.71374	-9.21107	-10.449	-10.022	-7.87676	-9.35634	-6.81271	-5.87739	-8.88223	-7.26202	-7.28731	-10.0551	-6.97545	-8.36404	-6.7205	-7.6175	-8.90575	-8.15326	-9.37858	-9.46286	-8.93723	-8.93823	-10.8505	-10.1944	-9.35531	-8.08377	-7.22729	-7.99469	-7.84962	-8.07583	-8.3563	-7.57327	-8.97093	-8.639	-6.72883	-7.60748	-8.08452	-8.84483	-6.93472	-8.54982
1.73658	-0.848307	-0.713063	-0.175211	-0.0517391	-8.24199	-9.14947	-8.13358	-9.45722	-7.64833	-9.90712	-8.5662	-8.55286	-6.92475	-10.0085	-5.89702	-5.36281	-7.60157	-7.82358	-7.14568	-7.22942	-6.43879	-7.19319	-6.57099	-7.26299	-6.69068	-7.22998	-7.05967	-6.96424	-8.28241	-7.2838	-7.30948	-7.67009	-7.82151	-5.24591	-5.51179	-7.03104	-5.72818	-6.25507	-5.57133	-4.86529	-5.42764	-7.10937	-6.8096	-6.17162	-5.19614	-5.88179	-5.76824	-5.83054
1.1844	-0.929124	0.696866	-0.952147	-1.46312	-7.11295	-10.2174	-9.14785	-10.7959	-9.11286	-9.04109	-9.52007	-9.85071	-7.82471	-10.1463	-6.13932	-7.27116	-8.03124	-8.94334	-9.30167	-9.8234	-7.27998	-8.52565	-6.38524	-8.17307	-9.1026	-8.1122	-7.94552	-6.33546	-8.73553	-9.11376	-9.77359	-9.135	-9.95991	-8.15694	-5.85263	-6.41477	-6.59759	-6.56793	-4.96272	-8.0548	-7.01343	-7.29238	-8.38864	-8.13561	-6.6167	-7.58482	-7.72001	-7.79009
0.439775	-0.234461	-0.28566	0.0803471	-2.0756	-8.03737	-10.0652	-10.1155	-12.4901	-9.90883	-9.62033	-9.35685	-8.39707	-8.25148	-9.6361	-8.26221	-6.97697	-11.0485	-9.4474	-10.476	-9.99978	-8.79034	-9.7535	-6.63395	-8.73761	-10.57	-9.9158	-8.68998	-8.63388	-8.52735	-9.41564	-9.51952	-10.9791	-9.86017	-8.8069	-8.51479	-9.6773	-8.06103	-7.87308	-6.10641	-7.55311	-7.33784	-9.49947	-8.05506	-10.1823	-8.62989	-9.18891	-9.96013	-9.30001
0.126062	1.3116	-0.712777	-0.724888	-0.637255	-6.97807	-10.1156	-9.57823	-10.1351	-7.68832	-8.80595	-9.68875	-9.5823	-7.67877	-11.2138	-8.41004	-7.62726	-10.402	-11.304	-8.38154	-8.79168	-7.83689	-10.0745	-7.3204	-8.36312	-9.96367	-9.7487	-10.6468	-9.7079	-9.50893	-11.3334	-12.3161	-10.2714	-10.2401	-10.0192	-9.28623	-9.53976	-9.92391	-8.44824	-9.00633	-9.14915	-10.5319	-9.92051	-9.82028	-9.07649	-11.5912	-12.4129	-10.932	-11.261
1.28397	-0.347027	-1.61673	0.679784	-0.830161	-8.71517	-9.09436	-9.16933	-11.2337	-8.88359	-11.2406	-10.7267	-8.96895	-8.43803	-11.6837	-8.66321	-9.07947	-10.9648	-10.7045	-9.40465	-10.2062	-8.95233	-11.0712	-7.81806	-10.216	-10.0721	-9.91747	-10.6361	-9.59593	-9.70634	-10.386	-10.6531	-11.3509	-11.353	-9.96721	-9.33126	-9.53096	-7.90811	-9.80117	-9.06919	-7.23359	-8.93788	-11.47	-10.5592	-9.55087	-10.3006	-11.9127	-9.62923	-10.72
-0.313683	0.56414	0.432282	-0.682739	-0.361906	-7.59252	-11.9021	-11.2532	-12.3932	-10.0176	-10.9816	-12.0191	-9.71957	-9.71512	-12.3861	-8.5033	-8.66674	-11.4369	-10.9183	-10.5591	-10.4489	-8.496	-9.2737	-9.99382	-9.99233	-9.58092	-9.61111	-10.1793	-11.2567	-9.21035	-9.64681	-12.728	-12.6164	-10.7357	-10.1414	-9.33687	-8.86034	-8.23835	-8.33117	-8.91809	-9.01158	-7.42989	-9.21726	-10.8334	-8.9858	-10.2748	-8.68973	-10.0499	-9.7637
1.56189	-0.814925	0.604011	-1.35098	0.105757	-7.65203	-10.3329	-12.0792	-11.6616	-11.1956	-11.8026	-13.4587	-9.8246	-7.7449	-11.0593	-11.4085	-9.66957	-12.135	-11.8237	-11.582	-11.4673	-9.57028	-11.3517	-8.45515	-10.128	-10.8995	-9.57483	-9.61799	-11.4579	-10.0428	-10.7594	-9.96025	-12.7839	-12.651	-10.6604	-10.1475	-10.1154	-7.48788	-9.19084	-8.43616	-10.0266	-9.47235	-10.5748	-11.234	-10.4672	-10.3699	-10.5696	-10.6982	-9.2806
0.18996	-0.0467622	0.251163	-0.394361	0.164981	-8.5072	-10.5472	-12.549	-14.1176	-9.98081	-12.7089	-13.2491	-11.6304	-11.0268	-14.0225	-10.7015	-11.3642	-13.5202	-12.5566	-13.7658	-14.1568	-11.7098	-11.8706	-10.123	-12.3279	-11.6939	-12.3672	-11.7656	-12.0448	-12.0813	-12.1147	-13.6322	-13.909	-13.0115	-12.5569	-10.1995	-11.7481	-11.533	-13.0261	-11.8992	-12.3588	-12.9932	-12.8849	-11.1028	-10.7276	-12.0639	-12.0039	-13.8854	-12.305
0.439838	-0.0275499	-0.061691	-0.350597	-1.13426	-7.6227	-11.7176	-11.7593	-12.2364	-10.2853	-11.5817	-12.3245	-10.124	-10.4581	-12.498	-10.3694	-9.16951	-12.0935	-10.3978	-12.5209	-12.1131	-10.3116	-11.9962	-9.57631	-11.9476	-12.0646	-11.4644	-10.8647	-12.4187	-12.4613	-12.7868	-13.4483	-12.2405	-12.6424	-12.1412	-10.2181	-10.5713	-10.9673	-11.3261	-10.3228	-10.6023	-9.4167	-11.8224	-11.824	-11.2087	-10.5402	-13.0812	-12.1306	-11.7129
0.486703	0.98216	-0.796526	-0.672338	0.762567	-6.90455	-12.1256	-11.2299	-13.701	-11.525	-11.4058	-11.3524	-12.042	-11.6261	-13.6112	-11.2187	-9.76801	-13.237	-13.9307	-11.5702	-12.8138	-11.572	-11.012	-12.3678	-13.3883	-12.3336	-12.4092	-12.3	-11.7215	-14.2016	-13.015	-14.4127	-13.3341	-12.1738	-13.1531	-11.0925	-11.73	-11.3855	-12.2026	-9.90566	-11.0544	-11.1011	-12.5676	-9.69467	-12.0473	-12.6263	-13.2663	-13.0084	-12.3432
0.457926	0.647473	-0.476626	-0.628773	0.97977	-7.40857	-10.9753	-11.3803	-12.8318	-12.4457	-12.4916	-12.8508	-12.7688	-10.8697	-12.4973	-11.9461	-10.6306	-11.8972	-13.8162	-12.5929	-13.7344	-12.5306	-12.3887	-12.291	-13.7366	-12.3337	-13.0121	-11.8577	-12.3568	-13.7868	-12.9039	-13.2433	-13.4715	-13.5613	-12.1059	-11.9389	-11.3267	-13.493	-11.6041	-12.488	-10.679	-12.1188	-13.8279	-12.4422	-12.9337	-13.5729	-13.489	-14.2036	-13.4108
1.67321	0.145193	-0.914447	-0.90396	-1.55007	-8.2959	-12.7235	-13.2862	-14.724	-10.5778	-12.9945	-12.7931	-15.0119	-11.2845	-13.7397	-10.7912	-11.1824	-14.9034	-13.3267	-14.6997	-15.0593	-13.0285	-14.16	-12.1177	-13.3077	-13.3655	-14.8287	-12.6905	-14.0956	-14.6351	-13.711	-14.3504	-15.7557	-14.903	-15.1825	-14.4312	-11.9754	-13.1928	-12.299	-12.7431	-11.7265	-14.8865	-13.5918	-13.2603	-13.323	-14.3396	-14.5464	-13.0407	-14.1415
-0.0335223	0.0630519	0.208608	-0.238138	-0.738529	-8.91828	-12.8927	-13.42	-16.6094	-12.9853	-15.5574	-15.9042	-16.0616	-14.806	-16.3032	-15.9403	-13.5959	-15.5183	-15.6663	-16.1632	-15.8434	-15.3197	-15.1065	-15.9723	-16.4447	-16.4775	-15.9791	-15.5397	-16.1481	-14.4936	-16.9279	-15.0177	-15.7937	-16.0845	-15.4037	-15.2834	-14.1766	-13.1553	-15.5581	-14.7748	-13.8153	-15.76	-15.84	-16.0625	-15.0516	-15.9931	-17.14	-14.676	-16.322
1.1646	0.0258182	-1.15741	-0.0330048	-0.93968	-7.21463	-11.6109	-16.0206	-14.9408	-13.3254	-15.2804	-16.504	-15.5219	-15.1155	-17.149	-14.9469	-15.887	-16.3339	-16.8284	-16.6547	-16.9037	-15.5244	-16.3693	-14.7648	-16.2193	-15.8993	-17.188	-15.6077	-14.926	-14.1224	-15.5782	-15.744	-15.6216	-16.0661	-15.8336	-17.1441	-13.7548	-15.4555	-14.6792	-14.72	-13.8066	-14.0444	-14.2836	-14.7865	-15.4713	-15.1504	-15.4804	-14.073	-15.6794
-0.0132869	0.480393	-0.811998	0.344891	-2.44038	-8.27318	-12.7994	-15.3895	-15.8809	-14.0154	-15.4164	-15.2743	-15.5998	-16.3939	-17.6212	-14.5936	-15.8698	-17.574	-15.9896	-16.5646	-15.6593	-17.1168	-18.042	-15.4608	-18.0573	-15.7229	-17.3225	-16.8922	-18.0606	-17.7054	-16.5199	-18.3385	-18.9941	-18.7786	-17.6608	-17.5787	-16.6852	-16.1898	-15.0642	-14.6287	-15.0334	-15.0758	-15.5486	-15.7097	-15.1257	-15.468	-15.2812	-15.3558	-14.9902
0.430507	-0.155261	-0.522352	0.247106	-0.274018	-9.69068	-13.5513	-16.415	-16.9911	-15.048	-15.2523	-16.3906	-16.6197	-15.1869	-19.0391	-15.6403	-15.0217	-17.5616	-17.5945	-16.9661	-17.7619	-15.7516	-18.1371	-17.0324	-16.733	-17.7083	-16.2384	-16.9813	-17.7507	-17.4312	-18.123	-17.2506	-17.211	-18.4559	-18.5259	-15.5955	-15.0895	-15.4353	-16.0152	-14.698	-15.2526	-15.9251	-15.5531	-13.9034	-16.1636	-17.4715	-16.5702	-16.39	-16.1878
1.31407	-0.304151	-0.378631	-0.631287	0.318127	-9.16874	-13.2092	-15.0892	-15.6835	-13.7222	-16.2167	-17.109	-16.2652	-15.1557	-18.0343	-14.7243	-13.7283	-16.7402	-16.2206	-16.4155	-15.5997	-15.5075	-15.2326	-15.7773	-15.9331	-14.0514	-15.4625	-15.3731	-15.9827	-14.8775	-15.6302	-15.7156	-17.0856	-16.3206	-18.0382	-16.0905	-15.3726	-17.1115	-17.0789	-16.6439	-16.1778	-15.5423	-16.7716	-17.5452	-16.3883	-15.6757	-16.3702	-17.3221	-16.3569
0.726242	0.693451	-0.626753	-0.792941	-0.350718	-8.68497	-14.0263	-15.6451	-17.5654	-15.8786	-18.3279	-19.0039	-17.7314	-16.4073	-20.4222	-16.7401	-16.8642	-19.7188	-18.3092	-18.0748	-19.778	-17.9349	-20.1663	-17.3661	-20.2616	-19.3609	-19.5989	-16.5427	-19.495	-19.343	-20.4719	-20.5247	-19.0667	-20.1611	-19.6977	-16.2822	-18.0146	-16.8615	-18.1957	-17.333	-17.6688	-18.2289	-20.1334	-17.3722	-18.2845	-18.9536	-17.903	-19.9626	-18.4432
0.693922	-0.560143	0.431297	-0.565077	-0.988751	-10.269	-14.5567	-17.3182	-19.4164	-19.1812	-17.9936	-19.4408	-19.8954	-18.2026	-20.717	-17.829	-18.5316	-20.5978	-20.9975	-21.4274	-20.5944	-18.617	-19.3146	-19.2017	-20.7026	-21.0428	-18.9353	-20.6275	-20.3025	-21.0163	-19.8538	-22.3532	-21.0361	-21.8938	-21.1874	-20.0452	-20.4034	-20.3754	-20.7779	-19.2696	-19.4619	-18.8303	-20.3597	-20.4567	-19.4309	-22.1099	-20.1601	-20.4862	-20.7073
0.594439	-0.258931	-0.422429	0.0869214	-0.630999	-9.62499	-15.4491	-15.7968	-17.6132	-17.3263	-17.4256	-18.1931	-19.8696	-19.4675	-20.4746	-19.1511	-18.7599	-20.4854	-19.9255	-18.954	-19.7018	-19.8104	-19.9685	-18.8528	-20.2896	-20.6841	-19.6499	-19.6629	-20.8666	-20.5118	-19.9927	-19.9749	-20.5029	-19.9956	-20.5482	-19.9587	-19.2978	-18.3932	-19.7453	-19.1421	-18.3281	-17.7379	-19.3298	-19.2696	-18.6064	-18.2694	-19.5747	-20.486	-18.5166
1.47532	0.00339946	-0.364379	-1.11434	-0.838896	-10.524	-15.5188	-17.9704	-20.0826	-18.9073	-21.5567	-21.258	-20.5572	-20.7341	-22.3842	-19.661	-19.3938	-22.7126	-23.2376	-20.5436	-22.608	-20.1723	-21.1321	-19.2667	-21.6778	-22.4798	-21.2396	-22.1902	-22.4139	-21.2643	-21.4949	-22.4988	-22.9118	-22.7933	-22.8919	-21.6423	-21.2862	-21.824	-20.129	-20.6901	-19.7602	-21.467	-21.4379	-20.9268	-20.6904	-22.5274	-21.3019	-22.6685	-22.4486
-0.0333015	-0.65159	0.855653	-0.170762	0.500327	-10.3174	-15.3557	-18.7067	-19.7922	-16.7824	-22.157	-22.0143	-20.4068	-19.9177	-23.9425	-20.7433	-21.0055	-22.2206	-24.3545	-20.9174	-23.2145	-23.7528	-20.3046	-19.846	-21.7271	-24.1733	-22.7418	-21.8429	-22.244	-22.2347	-23.5522	-24.1035	-23.5777	-23.2954	-22.7883	-23.3754	-23.1553	-21.3957	-22.1323	-20.7208	-20.7383	-22.6241	-23.2496	-21.8393	-21.7104	-21.46	-22.7169	-22.4992	-21.7461
0.0780493	0.363131	0.236657	-0.677837	-1.79736	-10.5987	-15.6588	-17.6772	-19.6529	-18.9246	-19.5179	-21.9874	-21.4918	-22.5512	-24.2352	-23.2698	-22.2092	-23.7499	-24.4405	-24.1378	-25.911	-24.0564	-24.5983	-23.2136	-24.3859	-24.0648	-23.7656	-23.1244	-24.5039	-24.7861	-23.6465	-27.5302	-24.9708	-24.0234	-25.854	-25.3482	-23.4836	-24.1041	-24.2517	-20.5537	-23.9867	-22.7138	-23.9175	-21.9613	-23.7885	-23.9252	-23.42	-23.2187	-20.296
-0.874927	-0.250597	0.0229856	1.10254	-2.63342	-10.8473	-19.109	-20.1552	-22.9304	-21.1273	-23.5868	-23.3947	-24.6361	-23.243	-23.9577	-24.9351	-23.5576	-25.7117	-26.7476	-26.4484	-27.5687	-25.2457	-25.4314	-25.6365	-26.4896	-26.5694	-26.4602	-25.977	-28.1846	-27.6539	-26.7103	-28.4575	-27.4748	-25.6699	-27.5984	-27.4781	-26.4295	-25.0741	-26.4193	-24.1622	-25.5587	-25.4493	-26.7772	-25.978	-26.0299	-25.7481	-25.5229	-24.8793	-25.4525
-0.589362	0.909992	-0.19148	-0.129149	-2.65227	-11.958	-18.3674	-20.2064	-22.8518	-20.2226	-22.2307	-23.6294	-24.2999	-23.3598	-25.6033	-23.3087	-24.5703	-27.7232	-25.3029	-25.5937	-27.7034	-25.21	-24.8637	-25.0227	-24.2933	-26.1569	-24.9013	-24.4102	-25.9926	-25.5221	-25.0446	-26.835	-27.0089	-25.4509	-27.0036	-24.7022	-25.3727	-25.6541	-25.6439	-23.7754	-24.8214	-26.4329	-26.1964	-24.8331	-24.8905	-25.1481	-25.0711	-24.4378	-25.183
0.409169	-0.651478	0.0998385	0.142471	-1.69846	-11.058	-17.4714	-20.3993	-23.4003	-21.7206	-23.6592	-24.5332	-23.533	-22.7778	-25.2298	-23.6272	-24.8369	-25.301	-26.5318	-25.7025	-27.1585	-27.1968	-27.3604	-25.6179	-26.2997	-25.0267	-26.0887	-26.3014	-27.9603	-27.165	-26.0665	-27.9747	-26.9981	-27.4821	-27.7482	-26.8179	-25.2888	-26.455	-26.8194	-25.1368	-26.1778	-24.8695	-26.8774	-25.1595	-26.3304	-26.4764	-27.1353	-27.2451	-26.8389
-0.0618705	-0.43936	-0.605569	1.1068	0.844722	-13.0335	-18.9279	-21.0722	-24.3553	-20.994	-24.9204	-24.8835	-25.5021	-24.3889	-27.3372	-24.2643	-25.7348	-26.8816	-26.8724	-25.5281	-27.7573	-27.2096	-26.8723	-25.5236	-25.4662	-26.0492	-25.2619	-25.115	-25.9442	-26.2742	-27.4589	-29.1753	-27.3792	-28.3738	-26.8279	-24.969	-25.4056	-26.7865	-27.0439	-23.7995	-26.1668	-25.8859	-27.3618	-26.097	-25.7266	-26.9045	-27.8708	-27.6171	-27.2654
0.471542	0.404736	-0.875381	-0.000897219	-1.16923	-10.4845	-18.2168	-20.4617	-23.0706	-23.095	-24.5227	-26.0309	-26.019	-24.3302	-28.0423	-24.6711	-26.118	-28.3525	-27.2638	-28.2146	-28.473	-28.4105	-27.9358	-27.3925	-27.8933	-28.2863	-26.7284	-26.1015	-26.6549	-28.0988	-28.3753	-30.7473	-30.3984	-29.1552	-28.9812	-27.8884	-27.8332	-27.9094	-28.5668	-25.4196	-25.7521	-26.8039	-27.3592	-26.802	-27.4296	-28.5583	-28.7584	-28.7619	-27.9138
0.637033	-0.337326	-0.375855	0.0761477	-1.60159	-10.4063	-19.6602	-22.4871	-25.5547	-23.7848	-27.0314	-27.4011	-27.5235	-24.6611	-27.9763	-28.5328	-26.4879	-28.6454	-30.2426	-29.4702	-29.4188	-28.1758	-29.3871	-28.9532	-29.3206	-28.5548	-28.4216	-27.6684	-29.8877	-29.4404	-28.6385	-28.7759	-30.8029	-30.0615	-30.1855	-29.4567	-27.9102	-28.1173	-28.9552	-27.7483	-28.8511	-28.4254	-28.4445	-28.1192	-26.3224	-28.7514	-29.4675	-29.4167	-27.6187
1.10221	-0.22705	0.666534	-1.5417	-1.88732	-12.3362	-20.4688	-21.8823	-26.4277	-25.2849	-26.9356	-29.5384	-28.9585	-29.5876	-29.3648	-27.7278	-30.5599	-30.8804	-30.7137	-31.2011	-30.7598	-31.6521	-30.1404	-32.1615	-31.7749	-30.3237	-29.8253	-31.1237	-32.5822	-31.6114	-32.0273	-31.5381	-32.0292	-31.2965	-31.8747	-31.1021	-31.0765	-31.0675	-29.7535	-28.7265	-29.4915	-30.6821	-29.759	-29.7458	-29.1332	-29.945	-30.7022	-30.4479	-30.5302
-0.304059	-0.533082	0.659781	0.177359	-0.545725	-12.6394	-20.5614	-23.8924	-28.0527	-23.8813	-26.2484	-28.7175	-27.9714	-26.5193	-30.1153	-26.968	-27.7518	-30.0397	-28.5631	-29.7022	-29.8017	-29.9931	-30.3937	-27.976	-30.7456	-29.8639	-28.7791	-28.4172	-30.8026	-31.7504	-30.1517	-28.9062	-31.3447	-31.3106	-30.4596	-30.698	-28.9484	-29.7326	-30.5699	-29.8479	-28.5952	-29.5739	-29.3233	-28.9954	-29.4579	-30.3175	-28.9344	-31.7595	-28.1872
-0.550975	0.240276	0.158176	0.152522	1.53815	-12.4726	-20.5433	-23.8267	-27.0003	-25.5849	-27.7414	-30.2205	-28.2647	-29.0323	-29.5659	-28.7239	-29.3273	-32.4751	-31.5123	-31.5811	-33.5389	-30.7435	-31.5893	-32.5212	-32.7771	-30.9833	-30.2965	-29.8402	-30.1807	-32.3207	-30.1222	-32.4445	-32.4948	-29.9966	-32.6846	-32.5989	-29.9644	-30.144	-31.6814	-29.1578	-28.9481	-29.7622	-32.2531	-30.8065	-30.6864	-31.7008	-30.5156	-32.156	-29.2489
0.610984	1.22343	-0.45317	-1.38124	-0.56183	-13.2845	-20.7146	-24.9112	-27.7342	-25.8374	-27.9007	-28.7028	-29.8088	-26.9063	-31.4037	-29.1542	-30.5831	-32.1855	-30.9635	-30.6547	-32.5925	-31.4424	-32.0524	-30.6079	-31.3899	-30.4385	-30.7048	-31.6456	-32.2136	-32.2355	-33.6018	-31.9248	-34.3123	-31.9003	-35.2966	-33.6043	-31.9619	-31.4272	-32.3477	-30.3786	-29.653	-30.414	-32.0657	-30.8449	-29.3317	-30.0318	-31.0286	-33.1509	-31.1035
-0.10453	1.3143	-0.667354	-0.54242	-0.300857	-11.1284	-20.7537	-25.402	-28.3954	-26.1493	-27.8266	-32.0238	-31.0108	-29.1923	-33.0236	-32.0549	-30.8787	-34.6444	-33.9151	-33.9799	-33.3253	-33.8427	-33.7368	-32.235	-31.9123	-32.3411	-32.6428	-33.4392	-33.3016	-32.6894	-34.4137	-34.8469	-36.1751	-33.6133	-34.6128	-35.6043	-34.2533	-31.7032	-32.99	-33.0268	-32.7328	-32.4459	-34.314	-32.6632	-32.5682	-32.9317	-32.7898	-34.5154	-34.11
0.238349	-0.906162	-0.0628176	0.73063	-1.1006	-15.3382	-20.4466	-26.5643	-29.1923	-29.1304	-30.8903	-31.4363	-32.7863	-32.0796	-34.5679	-34.0687	-33.3058	-36.1936	-37.7919	-35.4525	-37.2113	-36.0794	-36.1108	-34.9115	-33.7594	-35.0766	-34.2053	-34.4066	-35.9411	-34.7666	-36.2863	-36.5289	-35.5643	-36.1211	-35.2105	-35.1015	-34.1132	-33.788	-35.5273	-34.0819	-35.1698	-33.9028	-35.77	-35.2256	-35.2425	-35.4607	-35.7701	-38.3242	-36.8415
0.35292	0.276384	-1.38247	0.753167	-1.47271	-14.3064	-21.7334	-26.4915	-28.5513	-27.0498	-30.7468	-33.3943	-32.8091	-32.188	-34.4359	-32.3245	-34.3547	-36.3529	-35.893	-35.4463	-36.1538	-35.7995	-34.5515	-34.2415	-37.031	-33.5	-34.6796	-34.3531	-35.3234	-36.7657	-36.5651	-36.044	-37.9254	-36.4319	-37.7598	-36.8583	-35.1826	-34.6907	-34.3287	-35.2406	-34.167	-34.0635	-36.9576	-34.4574	-33.489	-35.3495	-36.0256	-37.6794	-33.9077
0.496152	0.895895	-0.766857	-0.62519	-0.0570922	-13.31	-22.0793	-26.5661	-29.7982	-28.7426	-31.5035	-34.3336	-32.9875	-32.4812	-35.5693	-34.7384	-34.5727	-38.0278	-37.2752	-37.2644	-37.0125	-37.0023	-36.8121	-35.7412	-36.38	-35.1045	-35.2713	-35.7429	-37.5529	-37.4204	-38.4441	-36.4309	-38.027	-37.4724	-37.2781	-37.8201	-36.4046	-36.0802	-37.2707	-35.2834	-35.6754	-34.7119	-38.202	-35.9779	-34.5644	-38.1682	-37.1219	-37.4842	-38.5822
0.89353	0.971828	0.284116	-2.14947	-1.09991	-13.984	-22.2384	-28.0992	-30.4617	-28.645	-32.6679	-33.7322	-36.6549	-34.1399	-38.2989	-35.1078	-36.5806	-37.8469	-37.2496	-37.0633	-38.7524	-38.6234	-38.178	-37.2312	-37.1045	-36.78	-36.3762	-36.5018	-38.9381	-40.9052	-37.5888	-40.9006	-40.723	-38.8429	-39.8222	-38.993	-39.7133	-38.1024	-39.3651	-36.9759	-37.3937	-38.2279	-38.0049	-37.5666	-38.8857	-38.9411	-38.4113	-40.392	-39.321
0.0580552	-0.254445	-0.480883	0.677273	-0.919443	-13.3096	-21.7933	-28.3763	-31.0981	-29.8938	-33.1663	-33.9618	-33.3254	-33.3645	-35.1351	-35.2145	-35.2264	-38.2051	-37.7536	-37.1064	-37.1595	-38.1779	-38.6763	-36.4394	-37.2959	-37.1474	-36.3896	-37.9779	-37.409	-40.4363	-39.7437	-40.3391	-40.2685	-39.9018	-40.2659	-40.276	-39.058	-38.6242	-38.0056	-36.1821	-37.3639	-37.2779	-41.2238	-36.8726	-38.4766	-39.9706	-38.9023	-40.0875	-39.4474
-0.122378	-0.560152	0.338244	0.344286	-2.97716	-13.1642	-22.6523	-29.3774	-32.9883	-30.7629	-33.2895	-35.8028	-35.5678	-36.1356	-35.6779	-36.4594	-39.1846	-39.9586	-39.5146	-39.163	-40.7623	-39.1297	-39.2467	-39.461	-40.3724	-39.1561	-40.9372	-40.7535	-40.7159	-42.5659	-41.0347	-41.98	-42.7035	-41.3145	-42.8985	-43.6564	-41.3387	-39.7257	-41.1609	-38.7198	-38.5447	-38.1103	-42.4559	-41.0217	-39.2682	-39.6052	-39.8618	-41.2948	-39.7
-0.128652	-0.282081	-0.141795	0.552529	-0.832431	-13.5329	-23.2961	-29.6816	-33.2384	-30.4649	-34.9615	-36.9407	-38.3219	-37.1224	-38.909	-38.1872	-39.0893	-41.7247	-41.7633	-40.8667	-41.9033	-41.8759	-41.7542	-41.8892	-41.4873	-43.3577	-40.8749	-39.8289	-43.0361	-43.8969	-42.4952	-44.7566	-44.4749	-42.3385	-44.7763	-43.2007	-42.7948	-41.5953	-41.1962	-40.522	-42.2991	-39.8866	-39.831	-42.3255	-39.2846	-41.8643	-41.6649	-43.4719	-40.4701
-1.02755	0.197875	0.959402	-0.129729	-0.210155	-12.3913	-24.4686	-30.8693	-33.3068	-31.6966	-36.9396	-37.9295	-39.6388	-37.884	-40.8632	-40.5968	-42.2298	-42.2731	-43.9346	-42.5392	-44.7266	-44.397	-46.064	-44.9593	-43.307	-42.5558	-42.8237	-42.326	-43.5682	-43.1128	-44.026	-44.3262	-44.8237	-44.7961	-45.0204	-43.9703	-42.8463	-42.5108	-42.6867	-39.1318	-40.075	-41.019	-40.4887	-41.1441	-40.596	-43.1323	-41.6826	-41.9687	-40.9009
-0.754513	0.147307	1.52751	-0.920306	-1.34044	-15.5063	-24.9315	-31.2023	-35.6724	-35.2649	-37.5758	-39.4637	-40.7223	-40.9846	-41.8891	-41.0463	-43.7545	-46.4462	-45.8775	-45.5702	-44.1924	-45.8332	-45.3109	-44.4382	-44.9781	-44.9223	-43.9304	-43.8692	-44.4301	-47.4636	-45.6627	-44.0224	-46.6896	-45.0352	-47.131	-45.9287	-44.038	-44.4172	-46.0895	-40.8739	-43.3929	-42.7373	-43.7864	-44.8074	-43.0437	-46.0695	-44.5563	-45.7382	-42.9944
0.481397	0.285967	-0.392448	-0.374915	-0.852786	-16.1601	-26.3841	-32.4395	-36.4267	-34.7816	-36.9661	-42.0454	-41.8404	-41.9821	-43.8208	-41.9924	-44.1361	-46.1749	-44.6249	-43.6895	-44.4984	-44.6146	-44.2485	-43.2293	-44.6843	-44.5263	-43.9434	-44.9503	-44.3692	-45.6126	-45.4915	-46.6691	-47.3507	-45.2789	-48.5042	-45.9793	-45.6667	-45.5757	-44.9963	-43.9007	-43.8624	-44.8586	-45.1538	-44.2938	-43.1741	-45.4725	-45.9246	-47.5507	-43.9985
0.338967	-0.0382939	-0.254441	-0.0462328	-2.29034	-13.7892	-25.989	-32.5788	-35.9315	-34.9778	-37.2745	-40.7677	-42.4457	-41.9027	-45.094	-43.1508	-43.4294	-46.5025	-46.6459	-43.8999	-47.2353	-47.399	-46.2169	-48.3366	-45.0194	-46.0798	-45.5231	-46.3614	-46.2915	-49.8397	-46.8731	-49.766	-48.4578	-48.4633	-49.0774	-48.6603	-46.6875	-47.2891	-48.5786	-45.0005	-46.1416	-45.9089	-46.3359	-45.3487	-44.419	-47.4092	-47.5367	-47.0829	-47.4955
0.1651	1.05105	0.139206	-1.35535	-0.823478	-13.6116	-26.7308	-34.5494	-36.3992	-34.0527	-39.6692	-42.3561	-41.9332	-41.3391	-42.1794	-42.8929	-45.0551	-45.2806	-44.5365	-44.7824	-46.4215	-44.9156	-45.8219	-46.4806	-47.5323	-44.735	-43.9168	-45.8129	-45.6758	-46.8216	-47.5704	-47.2604	-48.1971	-47.1272	-48.5019	-49.176	-44.9648	-44.8211	-45.2393	-44.4579	-46.6361	-44.3789	-45.4943	-45.0926	-44.7433	-45.2225	-47.2015	-46.9239	-47.3806
-1.93167	1.13768	0.930912	-0.136914	-1.48405	-15.5898	-27.7639	-34.2775	-38.3573	-35.7353	-40.2607	-43.4423	-44.5285	-42.231	-44.6899	-44.3146	-44.9518	-47.0715	-45.1905	-45.9752	-47.3863	-46.5864	-49.0135	-47.5337	-45.5934	-44.0882	-45.6498	-47.1726	-48.9318	-47.2156	-49.3379	-48.0017	-50.1843	-49.202	-50.3467	-50.3977	-48.7025	-49.4574	-49.2572	-47.5956	-47.2407	-44.7974	-46.8316	-47.5772	-45.9052	-46.597	-47.8331	-50.4693	-48.9661
-0.880576	0.438269	1.17998	-0.737678	-1.47123	-15.5038	-29.4245	-33.8408	-39.3091	-35.2953	-41.4108	-43.6775	-44.6908	-45.4214	-47.0368	-46.9021	-48.1505	-49.6056	-49.8596	-48.4327	-48.6285	-49.7661	-48.9039	-49.8826	-50.8334	-49.7708	-49.4294	-49.6473	-49.9313	-52.4848	-50.9629	-52.9611	-51.3454	-51.385	-52.0915	-53.6428	-51.7235	-49.966	-50.2715	-47.9303	-47.5655	-49.3218	-50.0673	-48.723	-49.955	-51.0012	-51.5572	-52.6843	-51.2279
0.0778797	-0.882575	0.0381636	0.766532	-1.24029	-16.5542	-28.9448	-36.72	-38.1102	-38.0093	-41.4359	-43.3519	-46.7625	-45.5554	-46.9845	-46.8739	-47.7894	-50.9798	-49.6428	-50.8939	-50.5685	-52.621	-51.4348	-51.4715	-51.1971	-49.7079	-49.4438	-50.4474	-51.9459	-53.0287	-53.382	-52.5719	-52.3725	-51.5674	-53.11	-53.4528	-51.4829	-50.4471	-50.5581	-49.2704	-47.9254	-49.6716	-51.1753	-50.1364	-49.8511	-50.6987	-50.9557	-51.7616	-51.634
-1.04731	0.913789	-0.344746	0.478267	-1.67212	-15.6043	-30.1335	-37.1511	-41.5975	-39.3285	-40.364	-46.2938	-48.5735	-45.0746	-47.8393	-46.8505	-48.5694	-52.0407	-51.4248	-52.589	-53.1844	-54.2834	-53.219	-52.1823	-52.0897	-51.1049	-50.6877	-50.5906	-53.3049	-52.7282	-51.7928	-54.296	-53.8973	-53.7941	-53.5494	-55.0712	-52.0796	-53.3914	-49.5304	-50.7726	-50.1582	-51.4961	-51.6412	-51.9043	-51.441	-52.991	-53.3852	-54.2	-52.6951
0.193069	0.305348	-1.47457	0.97615	0.26043	-16.6245	-27.3379	-35.8892	-40.372	-40.204	-44.2181	-47.1451	-47.8459	-47.473	-49.4444	-50.059	-50.2498	-54.9348	-53.0886	-52.9817	-53.7438	-55.0548	-55.5861	-52.9527	-52.9766	-52.2129	-52.1201	-53.0387	-54.2732	-52.9593	-55.2594	-56.6508	-56.1347	-55.3836	-57.3425	-55.9027	-54.5862	-54.5365	-54.6417	-52.0684	-52.8375	-52.6002	-54.451	-52.3376	-51.4983	-54.7802	-51.9935	-54.5046	-52.8308
0.438099	1.01702	-0.821657	-0.633461	0.508661	-16.7464	-28.7866	-35.2656	-42.2521	-40.0529	-43.5074	-46.1075	-49.6446	-48.7016	-50.591	-50.1062	-53.1744	-53.7358	-53.2672	-53.5193	-53.5645	-53.8514	-54.4417	-53.7083	-53.9362	-53.378	-54.1971	-52.7777	-54.7865	-56.7011	-53.7332	-56.2395	-57.3587	-54.6626	-57.7615	-55.9704	-54.7399	-53.813	-54.8726	-52.9455	-52.9533	-52.2558	-55.312	-53.6601	-52.4219	-54.7588	-54.9704	-56.5714	-54.0463
-0.351469	0.762835	-0.851153	0.439787	0.215016	-16.4711	-28.7022	-36.2095	-42.5379	-40.7971	-43.9638	-47.002	-49.2519	-48.3739	-51.8201	-49.8985	-51.9461	-54.8903	-54.5684	-53.659	-55.3135	-55.6641	-55.3694	-54.616	-56.5131	-55.9202	-54.9097	-56.1679	-57.3857	-58.1257	-57.7487	-57.8946	-56.8985	-58.1531	-59.3243	-59.4887	-57.5387	-56.379	-56.3531	-56.1326	-54.8443	-54.2042	-57.9105	-54.7105	-54.3141	-57.4723	-57.0326	-56.7025	-57.0106
-0.766837	0.706208	0.290709	-0.230079	-0.44184	-17.4523	-30.446	-38.0268	-43.8743	-43.1774	-47.7084	-49.7333	-51.1022	-50.8606	-53.3237	-51.1933	-54.148	-57.7085	-56.6048	-53.3265	-57.6217	-58.3028	-57.228	-56.2616	-56.6071	-55.9232	-54.9554	-54.7377	-57.5908	-57.4635	-59.635	-58.352	-58.2604	-57.8837	-61.6094	-59.8176	-58.6333	-54.6647	-58.6201	-56.2255	-55.149	-54.8435	-56.6335	-58.4762	-55.2365	-56.2046	-56.7882	-56.807	-56.0695
0.0348832	0.216328	0.117539	-0.36875	-2.36396	-18.212	-31.723	-39.673	-44.2737	-45.2263	-48.4098	-51.8395	-53.5931	-54.0145	-56.2901	-54.852	-57.6575	-58.9901	-57.2524	-59.2366	-59.6588	-59.767	-59.2555	-57.736	-59.8918	-57.2329	-56.7807	-56.8238	-60.6159	-59.9984	-59.091	-60.4846	-63.4089	-61.1478	-61.7886	-61.5474	-58.6995	-59.6644	-58.2798	-56.6275	-57.2439	-56.0496	-59.3013	-57.9609	-58.0749	-58.546	-58.1439	-58.5064	-57.3186
-0.624076	1.07897	-0.449835	-0.00505685	-1.85138	-17.0271	-33.5703	-40.7093	-46.1544	-46.5571	-49.2639	-52.3511	-53.8517	-54.0591	-56.2928	-55.873	-56.0424	-61.56	-59.2928	-59.5135	-61.3356	-60.6247	-60.435	-58.9304	-58.0246	-61.0546	-57.4572	-57.0192	-60.9094	-61.142	-60.4698	-61.6121	-62.1215	-62.7025	-60.9614	-61.2644	-60.875	-61.0283	-59.2396	-56.321	-57.9765	-57.7368	-61.5876	-60.7735	-57.8864	-59.8701	-59.1496	-60.3212	-57.927
0.661864	0.188269	-0.572022	-0.278111	-2.32793	-18.5115	-32.1309	-42.5216	-46.309	-46.3565	-50.7271	-54.2722	-55.9415	-54.5121	-57.6075	-58.4894	-58.2778	-62.4327	-60.6399	-60.9286	-61.7353	-63.8352	-61.9823	-59.5933	-60.8561	-60.2796	-61.3397	-60.0369	-60.6708	-64.792	-62.3609	-64.0046	-63.0533	-62.097	-63.6638	-62.6979	-62.5014	-60.116	-58.5672	-58.167	-58.6837	-58.1098	-60.3382	-59.691	-58.2167	-59.4947	-59.9556	-61.848	-60.4345
-0.204489	0.881823	-0.524063	-0.15327	-1.02076	-18.3178	-30.8383	-40.9271	-46.2713	-45.9312	-50.9221	-52.3679	-57.0122	-55.4155	-57.5394	-59.3094	-59.1578	-61.2636	-60.9017	-62.0045	-63.4415	-64.1973	-62.413	-62.9407	-63.3581	-62.6424	-63.1504	-63.7355	-63.7458	-66.4717	-63.5982	-65.2498	-67.8112	-64.4519	-66.2329	-65.2057	-64.8797	-62.7705	-62.295	-60.9031	-61.0064	-60.2602	-62.6299	-63.1869	-62.232	-64.8277	-61.9015	-63.8312	-61.7645
-1.1464	-0.37117	0.781622	0.735948	-1.17576	-20.5755	-34.1095	-43.6404	-48.2624	-49.0567	-53.2834	-54.7932	-57.238	-56.8547	-59.9687	-60.4497	-60.6293	-64.588	-64.8419	-64.1276	-64.7356	-65.2859	-64.3872	-64.5937	-64.7588	-64.3499	-62.8622	-64.6272	-65.0892	-68.9408	-66.2074	-67.9623	-67.5527	-65.8644	-68.3909	-68.6605	-65.7127	-68.3119	-65.4207	-65.5344	-63.8588	-63.4045	-64.5035	-66.3282	-64.5475	-66.6029	-65.279	-65.6092	-64.8109
-0.87903	-0.817114	1.5175	0.178644	-1.09077	-20.3742	-35.4746	-44.339	-49.9096	-49.6147	-53.2858	-57.1063	-59.5366	-59.4327	-61.2073	-58.776	-62.4598	-64.5094	-64.9498	-65.7564	-68.202	-67.3775	-66.1543	-65.427	-66.4605	-67.0724	-63.7056	-64.2904	-68.0548	-69.1462	-68.6672	-67.5616	-69.25	-67.8257	-70.3899	-68.8531	-68.0724	-65.6617	-66.2243	-65.8301	-64.9975	-62.7502	-65.2068	-67.022	-64.6579	-67.2729	-66.8081	-68.6121	-66.8361
-0.736082	-1.47161	1.40975	0.797941	-0.882991	-19.6459	-35.0065	-41.9519	-49.4849	-49.296	-53.1801	-56.5772	-58.3525	-59.392	-60.9273	-61.3704	-63.8561	-64.0397	-66.2249	-64.6133	-66.0136	-66.4235	-66.1547	-65.018	-66.3694	-64.4645	-66.5246	-65.5718	-67.9023	-69.0395	-66.1358	-70.046	-68.9769	-67.2547	-70.0412	-67.9971	-67.0431	-66.6693	-67.93	-66.0279	-65.3704	-66.0182	-67.8348	-66.4757	-64.6804	-68.0277	-68.4323	-69.9479	-66.8992
-0.347747	-1.16251	0.0956264	1.41463	-1.54788	-20.173	-35.2123	-44.9158	-50.7533	-49.6391	-54.6617	-55.6772	-59.7404	-60.8384	-61.3728	-61.6311	-64.8937	-65.7305	-64.3104	-65.9574	-67.4884	-67.9009	-66.7427	-66.6656	-67.0505	-64.8818	-65.4486	-66.5019	-67.7559	-68.5401	-69.3098	-69.8695	-68.7651	-67.0003	-71.8004	-71.2306	-67.1366	-66.3662	-68.7554	-66.211	-66.3122	-64.7104	-67.9463	-67.4294	-66.1128	-69.2885	-66.9166	-68.1765	-65.6788
0.608265	-0.795212	0.243994	-0.0570466	-0.67127	-19.6207	-34.8197	-45.2049	-48.4428	-51.805	-54.5047	-57.4131	-61.713	-60.2353	-62.0444	-63.4567	-64.6775	-67.6609	-67.1779	-67.445	-69.2463	-70.4323	-68.2957	-69.3617	-68.4228	-67.1378	-68.9093	-67.7169	-69.1496	-70.971	-67.4504	-69.9979	-71.9111	-69.8858	-70.585	-72.2995	-69.8587	-67.663	-67.1688	-64.9349	-67.4745	-65.7094	-68.2318	-68.0898	-65.625	-68.4877	-69.7194	-70.3655	-68.1569
-0.852226	1.08339	-1.52136	1.29019	-1.50982	-19.7282	-34.3575	-44.6381	-51.1871	-50.9281	-54.1612	-58.4803	-60.7658	-60.3186	-63.6645	-64.609	-65.9908	-68.1475	-66.7509	-68.8683	-69.0945	-71.4645	-69.001	-68.1882	-69.4244	-69.784	-67.8805	-69.2703	-72.2981	-72.168	-70.6414	-70.7323	-72.5091	-72.0887	-73.8943	-73.3188	-72.303	-70.1955	-69.4842	-68.6131	-69.0012	-68.3819	-70.4735	-69.9058	-68.4648	-71.046	-69.8845	-71.6869	-68.7161
-0.180428	0.645381	-0.823189	0.358236	-2.34841	-21.7849	-37.138	-46.7153	-53.5354	-53.4848	-57.5175	-61.5404	-64.4923	-64.3862	-65.026	-65.7138	-67.104	-71.8155	-70.4409	-70.2498	-71.9064	-72.065	-72.2096	-72.0295	-71.1145	-70.5784	-70.1388	-70.4807	-73.0697	-72.5714	-70.9979	-73.627	-75.407	-73.6766	-76.3206	-75.6262	-71.9829	-72.9385	-71.051	-69.3349	-71.1617	-68.523	-69.4731	-72.1745	-68.4237	-72.5277	-73.4557	-72.0098	-69.9684
1.15762	0.507439	-1.72294	0.0578791	-2.42551	-21.2525	-36.8833	-45.7671	-52.8719	-53.3265	-56.0066	-61.5365	-62.3664	-63.735	-65.4726	-65.1665	-66.5159	-68.6586	-68.8542	-69.8208	-72.0216	-72.1469	-72.3781	-73.3478	-72.2613	-70.1999	-69.8961	-70.6304	-71.3138	-73.6152	-73.5516	-72.3929	-73.5377	-74.3257	-74.3779	-75.7019	-72.6219	-71.7591	-71.0991	-69.483	-71.0391	-68.2163	-70.3567	-70.441	-69.0184	-70.9317	-70.1299	-71.3757	-70.8322
-0.243582	-0.241727	0.13326	0.352049	-2.54383	-20.9392	-37.1791	-48.5794	-53.7157	-55.4301	-58.3587	-62.8008	-64.5433	-64.7612	-66.7072	-69.5877	-69.1688	-71.9399	-71.5636	-71.3669	-73.6174	-73.4468	-72.6626	-73.6124	-74.2615	-72.7093	-72.3344	-71.6912	-73.7051	-75.4079	-75.3706	-75.6504	-76.4302	-75.2973	-78.3872	-77.0212	-75.7281	-74.474	-72.6965	-71.7939	-70.7415	-71.8031	-73.3578	-72.6369	-70.9677	-73.6955	-73.6283	-75.7128	-73.2518
-0.312071	0.598405	-0.1004	-0.185934	-2.39591	-21.7571	-37.6903	-48.7703	-55.4009	-55.424	-58.8038	-63.8698	-66.2498	-66.2021	-67.884	-69.4862	-69.0493	-73.3848	-71.2656	-70.661	-74.6038	-75.1324	-74.3335	-73.6586	-73.7411	-73.8381	-71.6183	-74.373	-73.8788	-76.5383	-74.4221	-75.1086	-76.492	-77.3071	-77.4767	-74.8613	-77.1477	-74.3055	-72.2561	-73.9385	-72.416	-72.2848	-74.2225	-73.5579	-72.3369	-73.7669	-74.9686	-75.749	-74.5278
0.384589	-0.166943	-0.163238	-0.0544082	-1.25992	-20.6031	-36.9365	-46.9479	-55.4871	-56.6295	-60.9204	-66.1787	-67.899	-69.1364	-69.2929	-71.2988	-70.3127	-74.8026	-74.1852	-73.3394	-75.3767	-75.9631	-76.7507	-76.1579	-75.2008	-75.6623	-73.7067	-75.0018	-76.8019	-78.4419	-76.2332	-76.5674	-79.1891	-77.6124	-79.4911	-77.7686	-78.8693	-76.1039	-73.3546	-75.5275	-74.8489	-72.7773	-76.8751	-74.634	-73.996	-76.4116	-75.8933	-76.1115	-75.5412
-0.241967	-0.034865	0.0908971	0.185935	-0.758819	-19.9626	-38.181	-48.6658	-55.3986	-55.6263	-61.0908	-65.7392	-68.4209	-66.8339	-70.2363	-73.3371	-73.4941	-74.4724	-73.7618	-75.5531	-77.1636	-78.0479	-76.9906	-76.9403	-76.2911	-76.0027	-74.2022	-75.0854	-77.1682	-79.7567	-78.6565	-79.2429	-77.5348	-77.2325	-79.6226	-81.5862	-76.3982	-77.1342	-76.0722	-75.529	-75.5917	-73.7318	-76.3382	-76.0003	-75.4763	-76.732	-78.2014	-77.5136	-76.3082
0.6546	-0.971643	-0.232754	0.549797	-0.35055	-21.1323	-38.2	-50.9102	-57.4814	-58.3609	-61.0396	-66.2116	-67.589	-67.8394	-68.9458	-71.8548	-73.6521	-76.1239	-74.6682	-75.0274	-76.84	-79.5354	-78.3935	-78.9151	-77.593	-75.3963	-76.4041	-76.8129	-79.3081	-80.309	-78.7439	-79.8208	-81.6787	-79.0583	-81.5309	-80.9882	-80.2662	-76.8655	-78.1072	-75.9009	-75.289	-74.0898	-77.732	-76.2777	-74.6569	-76.3575	-77.2681	-78.2895	-76.1989
1.17833	-1.63699	0.651984	-0.193324	0.0542019	-21.1183	-38.6296	-50.1543	-56.8792	-58.5715	-61.4938	-66.8865	-69.0697	-68.7455	-72.339	-72.0759	-72.8745	-76.6493	-76.381	-76.7197	-78.1495	-77.9165	-77.8509	-79.835	-77.0759	-74.1909	-75.6886	-75.2251	-78.8846	-79.2514	-77.2931	-79.2243	-81.9535	-80.1357	-81.7671	-80.6122	-77.8805	-79.4372	-77.0143	-75.5542	-77.3055	-76.9574	-78.3118	-77.7006	-76.6013	-77.7671	-79.1886	-78.4116	-76.3436
-0.208199	-1.56764	1.1799	0.595937	-2.25432	-20.8863	-40.5774	-50.6275	-57.0656	-57.6899	-62.2925	-68.8808	-70.1458	-69.2594	-74.1671	-72.9872	-73.8785	-77.9916	-77.103	-75.2055	-78.1963	-79.3757	-77.3437	-78.1086	-78.1698	-77.4849	-76.4931	-76.7456	-77.1669	-79.6383	-80.066	-81.5049	-80.5912	-79.0613	-82.3614	-82.6348	-79.2417	-79.4563	-79.3006	-76.2908	-78.0351	-74.9143	-79.4869	-78.675	-78.8987	-78.3396	-79.8869	-81.157	-78.8953
-0.261602	-0.256382	-0.133818	0.651802	-2.05824	-21.5245	-40.4397	-52.6524	-57.793	-59.2148	-64.831	-69.133	-72.956	-71.0392	-74.0231	-75.5033	-76.2344	-80.5773	-78.3727	-78.2786	-80.9516	-79.7652	-81.9188	-83.0081	-81.743	-79.7296	-80.7353	-79.8362	-81.3684	-82.6562	-80.3501	-82.4659	-84.4577	-84.6367	-84.0984	-84.2474	-83.3816	-81.6876	-79.8816	-79.9705	-81.6583	-78.9775	-80.6349	-80.5986	-79.9067	-81.0892	-82.3373	-82.0573	-79.8006
-0.513481	-0.508561	0.764437	0.257604	-0.385936	-20.0327	-41.0619	-51.2388	-57.8563	-61.0531	-63.974	-70.6817	-72.8061	-71.9112	-74.3237	-75.3775	-76.1336	-80.9255	-80.3054	-78.6282	-80.9482	-81.745	-82.7361	-82.4898	-81.9003	-78.9868	-80.2338	-81.1294	-81.3665	-84.638	-83.2691	-83.6031	-86.5259	-83.716	-85.93	-84.4678	-82.9818	-83.0756	-80.5026	-80.2414	-80.8183	-79.4417	-81.1472	-79.7412	-80.3293	-83.1846	-81.2304	-83.8676	-81.1689
-0.173212	-1.29323	1.71675	-0.250307	-4.29224	-22.2646	-41.2095	-52.8667	-59.2421	-61.525	-64.4861	-69.1749	-73.4921	-71.7185	-75.9442	-77.8926	-76.9616	-79.7973	-80.0345	-79.1539	-84.1536	-85.3319	-82.7767	-80.4538	-82.5991	-80.4933	-81.4247	-81.2155	-84.7808	-85.0474	-83.6075	-85.1177	-86.0018	-85.3329	-85.7731	-85.9077	-84.3279	-84.7353	-80.8898	-81.0217	-81.1224	-80.5824	-84.1026	-81.7388	-81.3777	-84.6977	-81.338	-86.1177	-81.5355
-0.106705	-0.965048	0.213253	0.8585	-0.450308	-19.4784	-39.84	-52.4133	-60.529	-59.5349	-64.6715	-70.1306	-73.218	-71.0248	-74.7238	-75.7858	-78.5812	-79.3753	-78.418	-78.3636	-82.1036	-83.5115	-82.7919	-79.7911	-80.9975	-80.1767	-78.2127	-80.2448	-83.0442	-81.5749	-81.6872	-83.4898	-83.9211	-83.1286	-85.4147	-85.0304	-83.197	-81.59	-80.58	-79.1963	-80.2532	-77.575	-81.5365	-78.9539	-81.0442	-81.2312	-80.5145	-82.6857	-80.2519
-0.285632	-1.14634	-0.117498	1.54947	-1.9231	-22.2586	-41.7044	-53.3906	-60.8774	-62.3635	-66.9301	-70.1873	-74.6753	-73.4454	-77.9762	-78.1602	-78.5531	-81.3094	-81.2968	-79.822	-82.149	-84.2025	-84.8999	-83.3627	-82.4998	-80.7456	-81.9856	-82.1994	-83.5489	-86.542	-83.785	-86.503	-85.6849	-85.6169	-86.7095	-85.9073	-84.2451	-84.416	-82.7192	-83.6024	-82.9993	-81.0468	-85.5014	-83.4461	-83.2976	-84.1224	-83.653	-85.9044	-83.2725
0.402769	-0.342475	0.62483	-0.685123	-2.27799	-22.2381	-41.5676	-53.5934	-58.5391	-62.4219	-66.118	-70.3856	-73.526	-73.3688	-76.4007	-77.8529	-79.1677	-83.113	-80.0526	-80.5732	-82.3182	-83.4419	-82.837	-83.2548	-83.0362	-83.9674	-82.1692	-82.1349	-86.5046	-86.427	-84.1838	-87.116	-86.7657	-87.4064	-88.2415	-88.8475	-84.872	-84.9776	-83.4817	-82.4703	-84.0631	-79.8315	-83.4709	-83.3104	-83.2825	-84.6344	-84.0413	-85.4309	-83.1221
-0.0144387	-1.24677	0.813173	0.448031	-0.913468	-22.2197	-42.1035	-54.3455	-59.4921	-61.8653	-66.9197	-70.6073	-75.2834	-75.0609	-76.0077	-78.2876	-78.7846	-82.7685	-82.1355	-83.1042	-85.926	-85.7769	-84.4187	-82.8888	-83.7157	-84.8762	-80.6896	-84.3188	-86.6467	-85.1321	-87.3859	-86.8581	-87.2008	-88.003	-88.5845	-88.3038	-87.2876	-85.1188	-85.4409	-82.7754	-83.3813	-82.3648	-83.9099	-84.1325	-82.5653	-85.2842	-84.0004	-84.6173	-84.1869
-0.539265	0.159872	0.987549	-0.608156	-3.26024	-24.062	-41.4449	-53.6393	-59.74	-61.5677	-67.1727	-69.8157	-74.6416	-74.5066	-76.256	-77.4833	-78.7799	-83.4429	-80.8678	-82.1457	-86.9373	-85.6592	-82.7131	-84.6635	-84.842	-81.2736	-81.7798	-84.1577	-84.1976	-86.4669	-85.4133	-86.4475	-85.8989	-86.1017	-88.1057	-88.4748	-86.1022	-83.8479	-84.6691	-81.7465	-82.9902	-82.3692	-85.7904	-84.001	-82.0107	-83.92	-83.5015	-86.6374	-85.0497
-1.1607	-0.916176	1.35578	0.721096	-2.61322	-23.4055	-41.3269	-52.8471	-61.3729	-62.9409	-68.7321	-73.6772	-76.1578	-76.0773	-77.4978	-80.2259	-81.314	-86.6883	-84.1864	-84.9782	-87.9609	-87.3434	-86.917	-86.6912	-86.6607	-85.3461	-83.5129	-85.418	-86.6875	-89.808	-87.3567	-89.7624	-89.8655	-88.2507	-89.6301	-88.7418	-88.5608	-86.4511	-84.8264	-84.3444	-84.5242	-82.774	-87.0061	-83.6244	-84.4656	-85.9278	-85.1611	-88.0479	-84.2495
-1.37569	0.964084	1.52488	-1.11327	-0.985661	-23.2732	-40.4608	-52.7775	-59.3036	-62.9449	-67.9197	-70.8124	-73.0498	-72.9028	-76.4949	-78.5509	-80.7027	-84.0241	-80.5965	-81.1768	-83.5249	-86.9723	-84.9006	-85.9349	-84.6658	-82.84	-83.5293	-84.5089	-86.0927	-85.9274	-86.3269	-86.9403	-87.9759	-87.2286	-87.7328	-89.5242	-85.2789	-85.5695	-83.0627	-82.8458	-85.9178	-81.7936	-86.4002	-83.9641	-81.8935	-85.055	-85.646	-85.4441	-85.5648
-0.0804096	-0.934376	0.294901	0.719884	-1.31104	-21.8424	-41.1587	-53.9134	-59.5264	-62.8675	-68.7267	-70.9912	-74.7899	-74.7478	-77.3792	-80.1698	-81.5001	-85.1325	-79.7939	-82.403	-87.0739	-86.5076	-85.9268	-85.3868	-85.4737	-85.9974	-84.1275	-83.9931	-86.0431	-88.2295	-87.2148	-88.1874	-87.8081	-85.833	-88.2189	-87.7482	-85.4519	-84.6689	-84.4545	-82.4118	-85.3156	-82.4662	-85.8371	-84.3387	-83.2464	-83.9508	-85.0003	-85.9081	-84.7829
-0.593761	0.204077	-0.368685	0.75837	-1.49126	-23.067	-39.8779	-54.177	-61.6815	-64.1748	-66.9409	-72.6566	-73.6666	-75.2625	-77.8455	-80.9924	-81.0058	-85.1097	-83.1539	-84.3915	-86.5614	-85.3008	-85.0066	-86.0935	-85.86	-85.25	-83.8477	-86.6187	-86.5356	-88.4218	-87.5496	-89.1375	-88.6925	-87.0159	-90.0036	-90.38	-89.1631	-87.2827	-87.4215	-84.9489	-86.2834	-84.7714	-86.3245	-86.8128	-84.9426	-87.3107	-85.8407	-88.4193	-86.9108
-0.0771635	-0.630685	1.60612	-0.898271	-1.15001	-21.0599	-42.4371	-54.9852	-62.3148	-64.4463	-68.5716	-73.0257	-76.4453	-75.5604	-78.9988	-79.7254	-82.4035	-83.9689	-83.2937	-85.1854	-85.3856	-86.3981	-86.4495	-84.9206	-83.623	-84.8546	-84.5015	-86.0644	-86.3998	-88.5093	-88.0115	-87.4685	-88.2933	-89.482	-90.431	-90.7786	-87.7435	-86.2909	-86.8232	-85.3509	-86.1767	-85.0342	-86.2554	-86.1568	-85.3643	-86.8682	-87.3425	-87.8543	-86.9229
0.436765	0.236465	-0.421211	-0.252019	-1.76571	-21.9398	-42.5139	-52.703	-60.2	-64.1619	-66.7081	-74.5168	-74.8818	-75.2893	-76.9402	-76.5826	-80.7498	-84.4316	-82.2942	-84.404	-85.8195	-85.084	-85.6778	-85.5463	-85.2852	-86.2547	-83.4484	-86.2418	-87.8354	-88.7355	-88.0182	-89.6667	-90.8156	-87.5351	-93.2791	-90.1502	-87.4619	-87.2643	-85.4701	-85.6278	-86.9517	-85.3339	-86.4069	-84.3872	-84.9046	-85.7766	-86.5987	-87.4643	-84.6025
0.635657	-0.65667	0.783838	-0.762825	-0.86627	-22.1942	-41.5063	-50.6344	-59.7022	-63.1041	-68.8764	-73.0437	-75.5294	-76.8683	-78.6906	-79.958	-80.4746	-84.1349	-84.4411	-84.1427	-86.9562	-86.8397	-86.2306	-85.9625	-85.6361	-85.0801	-83.9265	-86.2515	-86.3203	-88.6145	-86.5188	-88.2118	-89.0736	-88.3718	-88.838	-89.4942	-87.5046	-85.7004	-86.074	-83.2438	-84.5582	-83.6151	-86.6483	-84.7035	-84.1953	-87.334	-86.1666	-86.1859	-83.9374
-1.10703	0.57401	-0.13165	0.664671	-0.822579	-20.2366	-41.6165	-51.2036	-59.8568	-61.8378	-67.6129	-70.4009	-74.4233	-72.0375	-75.9141	-80.1945	-78.5573	-84.3956	-80.7145	-82.9857	-85.5094	-86.1897	-85.924	-84.5138	-85.7104	-83.7965	-82.549	-83.7863	-86.047	-87.5058	-86.3688	-87.5195	-89.1504	-87.2054	-87.6361	-87.3906	-87.3512	-85.4996	-83.6861	-83.0701	-85.1852	-83.122	-83.8095	-84.0505	-84.7073	-86.3273	-85.9265	-86.773	-85.4538
0.0470299	0.315249	-0.901894	0.539616	-2.33558	-22.734	-40.5476	-53.571	-61.7117	-64.2211	-68.0633	-72.8361	-74.423	-75.6024	-79.3682	-79.5389	-79.9327	-82.4995	-80.9895	-84.705	-85.2167	-86.7826	-86.187	-86.0171	-85.5291	-83.4059	-82.6483	-84.7437	-87.8496	-87.0054	-84.0286	-87.0992	-89.0818	-86.1941	-92.4258	-90.199	-86.8359	-87.1675	-84.7383	-83.6614	-85.6363	-83.6515	-84.9457	-83.0137	-83.9782	-85.7451	-86.3299	-86.7713	-85.4988
0.879741	-1.01962	0.0229444	0.116931	-1.33327	-21.2002	-39.737	-49.4856	-60.7787	-62.7143	-67.7861	-70.4412	-74.3527	-73.4149	-77.1564	-77.6104	-78.6799	-82.9378	-81.9236	-81.7635	-82.1826	-83.5697	-84.4228	-85.5381	-83.8102	-82.0074	-82.2705	-83.0789	-85.7086	-84.8727	-83.5923	-87.7866	-87.5939	-85.7087	-87.5662	-88.8326	-84.0738	-84.6166	-82.6337	-82.5892	-85.1085	-81.2074	-83.375	-82.1327	-81.06	-84.6386	-82.3666	-84.5523	-83.3402
-0.613546	-0.554525	0.223053	0.945018	-1.28783	-21.5613	-40.8286	-52.1711	-62.0101	-65.9831	-67.4641	-72.0391	-74.3805	-73.8994	-75.8858	-78.9563	-79.2286	-83.5241	-82.1318	-83.0446	-83.1464	-85.6014	-85.8257	-84.5274	-83.9924	-82.0299	-81.6904	-84.8087	-86.1871	-86.4573	-87.0766	-86.4639	-87.3279	-86.6103	-88.1264	-88.5497	-86.4367	-85.9653	-83.227	-82.1564	-84.6507	-81.8936	-84.3366	-85.3183	-83.574	-86.6796	-82.7858	-87.6809	-84.3083
-1.17305	0.0882758	0.0311361	1.05364	-1.84791	-21.8331	-39.7049	-51.1884	-59.0033	-64.0685	-66.01	-72.4069	-74.7408	-73.7935	-77.0821	-78.689	-79.75	-82.4914	-80.9462	-83.5804	-85.681	-86.4539	-84.9822	-84.6385	-82.3249	-82.1824	-83.3907	-83.5153	-85.9802	-86.2773	-86.6247	-86.4712	-87.8272	-86.3979	-88.1402	-88.4679	-86.927	-86.3888	-84.7141	-83.1969	-85.0075	-82.7638	-86.0496	-84.8928	-83.3303	-85.4622	-84.7559	-85.359	-86.0498
-0.836216	-0.783895	-0.0456376	1.66575	-0.289239	-21.2999	-39.9935	-52.6545	-57.9285	-61.9206	-65.1834	-68.4234	-73.2179	-72.8471	-75.048	-75.6326	-79.5361	-81.8239	-81.6562	-81.7988	-82.4593	-84.5564	-83.7243	-83.5163	-82.4131	-80.3222	-80.2005	-82.3979	-84.3598	-84.5884	-85.4575	-84.0505	-87.0465	-84.7975	-87.154	-86.3022	-86.1063	-85.3877	-81.7214	-82.3518	-84.3567	-79.5925	-83.7673	-84.1833	-83.0248	-86.2973	-84.9689	-85.4584	-83.1969
-0.876083	0.606756	-0.554974	0.824302	-1.27655	-21.507	-38.721	-53.5561	-60.2247	-62.5821	-66.1993	-69.8143	-74.6355	-75.3546	-77.6165	-79.1311	-79.4735	-82.7297	-82.4065	-81.844	-84.9803	-86.5716	-83.5321	-85.2868	-83.1998	-81.3869	-83.4928	-83.5759	-85.6609	-85.6918	-83.8579	-83.3071	-85.6774	-85.5706	-87.6322	-85.3728	-83.8171	-84.3875	-82.3894	-80.6812	-83.8345	-80.4869	-82.5535	-84.4773	-81.6551	-85.0722	-84.147	-86.1768	-83.3187
-0.900029	-1.5999	0.862812	1.63712	-2.78475	-19.9858	-40.0851	-51.8153	-59.1649	-61.5446	-65.9137	-69.6892	-72.6269	-73.5393	-76.0262	-77.1055	-77.9826	-83.3457	-81.5811	-82.1577	-84.5907	-84.4618	-85.3649	-83.4681	-83.7872	-81.4719	-81.4116	-84.2468	-85.2314	-86.1816	-85.6582	-84.4741	-85.8361	-87.3724	-87.2203	-86.24	-87.1257	-86.8278	-83.5354	-83.0292	-84.7926	-81.4293	-82.466	-83.209	-83.04	-84.1933	-84.1967	-85.5266	-83.9016
-0.334729	-0.153203	0.64189	-0.153958	-0.703359	-20.6879	-39.1342	-51.0173	-57.3823	-60.9272	-64.9552	-67.9958	-72.2477	-72.5302	-74.8274	-76.7004	-76.878	-79.7654	-79.987	-79.5138	-82.7951	-82.1689	-81.8593	-81.8646	-80.6845	-81.4975	-80.3699	-83.0751	-82.2481	-83.6244	-81.8252	-82.561	-85.2676	-83.7004	-84.9689	-86.0996	-84.2563	-84.3425	-83.7223	-81.1629	-82.2271	-80.742	-81.4182	-82.0057	-80.0098	-82.8388	-84.3267	-84.1308	-81.742
-1.54478	-1.50933	2.67855	0.375563	-2.29241	-21.4474	-40.5371	-50.8009	-60.0266	-61.8865	-66.018	-67.6458	-70.9821	-72.189	-75.0089	-75.4289	-77.5886	-79.394	-77.7224	-79.9425	-82.3989	-82.5079	-81.7456	-81.0969	-78.4785	-81.7906	-79.2762	-80.1862	-81.3625	-81.5257	-80.6766	-81.8038	-82.2091	-82.9197	-85.7403	-84.049	-82.4123	-81.3826	-79.6846	-80.2848	-82.885	-77.2224	-80.9331	-82.5839	-79.5497	-81.1033	-84.5071	-82.9896	-81.0592
0.87929	-0.581825	1.05842	-1.35588	-2.75567	-20.9894	-38.3461	-50.8948	-57.8813	-59.293	-64.8112	-68.1925	-70.3004	-70.7443	-74.3392	-74.0172	-76.1026	-78.8886	-77.085	-79.5833	-80.4461	-81.2907	-80.867	-78.6374	-80.6432	-79.4088	-77.1645	-79.638	-82.7505	-82.7869	-79.9617	-81.0754	-82.3543	-83.1369	-84.2248	-82.0463	-81.7487	-81.9414	-78.649	-79.6512	-80.6601	-76.9046	-80.2857	-80.416	-77.289	-80.4246	-80.1304	-81.6603	-77.9235
0.10048	-0.807358	0.529108	0.17777	-0.420498	-20.2434	-35.6434	-48.7403	-56.8057	-59.146	-61.7614	-65.2274	-69.6207	-69.241	-71.8986	-73.9382	-74.5637	-76.431	-74.9516	-77.7013	-80.4913	-79.07	-77.9281	-80.1554	-77.3637	-76.3175	-75.6563	-78.7244	-81.4695	-79.5433	-79.0534	-80.0727	-82.8235	-83.355	-83.2785	-82.0676	-81.9199	-81.7651	-78.9092	-78.6453	-79.4407	-77.4255	-81.5028	-79.4122	-76.5352	-79.0493	-80.939	-81.9705	-79.331
0.0750216	0.0338918	-0.764992	0.656078	-1.42153	-21.1649	-38.7494	-50.7226	-57.7353	-60.2172	-62.9746	-65.8571	-68.988	-70.6056	-72.2053	-73.3717	-75.7422	-77.1384	-76.9063	-79.1312	-79.3436	-80.4957	-79.4588	-78.5233	-79.085	-78.0836	-75.0824	-76.8744	-78.5004	-79.7166	-78.7623	-80.1234	-80.5808	-80.0512	-80.7715	-82.588	-79.9066	-79.8129	-77.6969	-78.1721	-78.0405	-75.3384	-78.1578	-77.2313	-77.5335	-81.0843	-79.44	-82.2799	-79.1138
-0.0518857	0.924735	0.1815	-1.05435	-1.35216	-21.1231	-35.2503	-49.1711	-55.4179	-57.5206	-60.7847	-63.06	-66.9552	-68.875	-71.1555	-74.3672	-73.8738	-75.7854	-73.4024	-76.4308	-77.1765	-79.241	-77.6089	-77.1421	-77.9023	-76.5084	-73.9456	-76.7581	-78.0415	-77.4309	-78.4207	-80.1645	-78.9852	-79.2755	-78.7209	-79.5969	-79.2011	-79.0885	-78.9023	-78.1235	-78.0828	-76.2438	-77.3225	-77.7579	-76.1319	-78.8769	-78.9874	-79.7964	-77.7702
0.139654	0.362713	-1.44055	0.938187	-2.08644	-21.3943	-37.5303	-47.5729	-55.9012	-55.563	-59.5289	-61.4109	-66.195	-65.9392	-67.7936	-71.7151	-70.8371	-74.0594	-71.499	-74.3848	-76.4381	-76.5355	-75.7721	-75.1574	-73.3073	-74.204	-73.0766	-74.2854	-75.2775	-75.7385	-74.5299	-77.5396	-76.3237	-76.6741	-77.1872	-78.757	-76.4531	-76.8977	-73.6926	-72.9026	-76.2961	-73.3884	-73.9554	-74.2451	-73.3638	-76.0715	-75.0304	-76.2477	-76.4298
-0.694924	0.423003	0.0449037	0.227017	-2.32948	-19.7721	-36.5521	-46.1293	-52.5091	-54.5946	-59.5567	-61.9581	-65.3408	-66.6296	-68.0791	-70.0981	-70.7947	-72.7761	-69.7109	-72.5167	-73.9606	-75.3634	-76.3416	-73.5328	-75.256	-73.0193	-72.5759	-72.9448	-74.4473	-77.2506	-75.1672	-73.8667	-74.8289	-76.8466	-76.6286	-75.8618	-76.3397	-76.0802	-71.4164	-73.0243	-73.3794	-71.3443	-74.3378	-72.2449	-73.9952	-76.2401	-75.7084	-74.4882	-73.5098
-0.678939	-0.221423	-0.439814	1.34018	-1.44469	-19.2086	-36.237	-45.4231	-52.8046	-54.7444	-56.285	-62.1333	-62.8877	-64.498	-65.6908	-70.5508	-69.0312	-69.5806	-71.2667	-72.3372	-73.4009	-73.606	-72.9227	-71.8802	-71.4315	-70.8501	-72.5021	-72.9019	-75.2655	-75.7286	-73.7438	-73.6718	-73.8232	-75.1702	-75.6078	-75.8941	-77.9863	-75.5077	-73.0205	-72.123	-73.6676	-69.7787	-73.3425	-73.2936	-74.212	-76.0607	-74.2721	-75.0284	-72.7124
-0.330902	0.0595315	0.178152	0.0932178	-3.13467	-18.2678	-35.7326	-45.8845	-49.4915	-52.9378	-55.535	-59.9518	-63.2343	-63.5086	-64.954	-67.2512	-67.7343	-70.7266	-68.849	-71.4159	-74.6612	-73.1332	-73.0834	-71.7367	-72.5245	-71.6108	-71.4644	-73.4361	-75.6605	-74.8495	-74.6141	-74.9733	-75.1491	-73.8747	-76.8475	-75.4952	-73.8988	-73.505	-68.5075	-71.073	-72.6058	-68.4737	-70.8982	-72.1087	-71.6593	-70.6994	-70.7924	-72.933	-69.899
-0.345518	-0.380028	-0.588016	1.31356	-1.87764	-19.2401	-33.6782	-43.9559	-50.3712	-52.2302	-56.2301	-58.237	-61.2528	-62.2263	-63.3411	-65.7227	-65.7183	-67.8864	-67.8054	-68.5294	-71.5247	-71.045	-70.0907	-70.0745	-70.4794	-70.4137	-68.0121	-70.7792	-71.9476	-69.9907	-70.0938	-72.127	-72.0373	-68.868	-73.351	-71.631	-71.6146	-70.364	-68.9238	-70.8929	-71.2251	-67.3728	-69.0404	-68.4889	-68.8343	-70.9003	-71.3575	-72.0262	-69.0043
-0.501828	1.41193	-1.65294	0.742832	-0.813844	-17.8072	-34.0497	-41.8679	-47.3478	-50.2775	-54.0551	-56.0281	-59.3072	-60.3266	-61.4764	-61.9806	-63.9386	-66.7036	-64.2072	-67.3963	-67.6816	-69.165	-68.9628	-69.6445	-68.5396	-67.8599	-67.0756	-68.1276	-68.8087	-69.8686	-69.246	-68.748	-69.4353	-69.2896	-70.5689	-71.7703	-70.4312	-69.6763	-65.2686	-66.4252	-69.6406	-66.9794	-67.9377	-67.5819	-67.9616	-68.5073	-68.1418	-70.4975	-69.8314
0.630604	-1.30377	-0.422456	1.09563	0.153042	-17.087	-32.5228	-40.0761	-47.0371	-50.3157	-50.5479	-54.9755	-58.6672	-58.1369	-58.7542	-61.617	-61.933	-65.4146	-63.6139	-64.1158	-65.9008	-67.0564	-66.1738	-68.4915	-66.5523	-65.2139	-64.4443	-66.2672	-67.3029	-67.685	-67.0448	-67.2586	-67.7821	-67.9576	-70.0586	-66.4541	-67.4912	-67.4853	-64.9631	-67.2209	-67.8959	-65.1534	-66.9714	-67.6581	-65.3244	-67.6434	-67.0292	-68.8886	-67.69
-0.457612	0.993172	0.13379	-0.66935	-0.440573	-15.4581	-30.0391	-39.9855	-43.6705	-47.7406	-49.287	-52.511	-55.5591	-56.0402	-57.0811	-61.5655	-60.4631	-62.2672	-60.9622	-62.594	-63.5483	-67.2129	-65.0085	-62.518	-65.2397	-64.9815	-64.2482	-64.3466	-66.3357	-67.3195	-65.3318	-64.74	-66.8839	-65.7279	-67.4561	-65.8338	-65.7372	-65.5454	-62.6205	-63.3715	-64.0586	-62.2887	-62.3246	-63.0502	-62.2155	-64.4007	-63.5342	-64.139	-61.9827
0.14985	-0.197381	-0.590413	0.637944	-0.482992	-15.321	-30.5245	-38.1747	-42.8457	-47.2913	-48.193	-49.8599	-55.8736	-52.6565	-55.9073	-57.8457	-58.6954	-59.6942	-61.0379	-61.2311	-61.2859	-62.6526	-62.5585	-60.6906	-61.6347	-62.3035	-61.4751	-61.0806	-62.6833	-63.4587	-61.6936	-62.2893	-63.651	-60.3327	-64.4256	-62.9343	-63.9574	-61.7001	-59.988	-60.7098	-61.8996	-57.439	-61.689	-60.0027	-60.2019	-63.5201	-60.5639	-62.3554	-60.1187
-0.0156093	-0.265797	-1.11276	1.39417	-1.44148	-16.908	-28.2651	-37.8146	-42.8011	-44.9513	-46.681	-49.2366	-53.8233	-52.5321	-53.5169	-56.8915	-57.2129	-59.48	-57.6359	-59.4052	-60.3	-61.4371	-61.0439	-59.5976	-60.404	-59.3215	-57.6638	-59.2495	-61.174	-62.5268	-60.9494	-60.0096	-61.2541	-62.4304	-62.0328	-62.8523	-62.2864	-61.3714	-58.7702	-58.9575	-62.1571	-57.4744	-60.1353	-59.592	-59.7121	-62.2721	-60.9464	-62.5569	-60.3185
-2.1496	-0.432298	0.521365	2.06053	-1.90932	-16.5299	-28.0426	-33.7129	-42.2238	-44.3379	-46.6389	-49.77	-50.0102	-51.7561	-51.8432	-54.4608	-57.0185	-56.6132	-55.3588	-56.4225	-56.9783	-58.4725	-58.1444	-58.6669	-57.3503	-55.4063	-56.583	-58.9926	-58.1659	-59.1705	-58.4199	-59.9385	-59.9201	-60.7795	-60.4589	-60.0567	-59.887	-58.8402	-60.0894	-58.4649	-60.0494	-56.4444	-58.091	-58.3054	-58.2166	-58.6297	-59.6431	-59.625	-59.8266
-1.52341	1.18642	-0.0458033	0.382796	-0.803254	-16.4619	-28.4889	-34.5584	-39.1685	-40.8622	-41.3305	-46.1028	-50.7674	-48.4669	-48.9684	-52.3165	-52.0888	-53.3893	-53.9888	-52.9433	-53.2009	-56.7891	-57.4806	-55.9729	-54.1323	-54.0402	-54.173	-54.1481	-55.2236	-55.5352	-55.3235	-55.7807	-55.8538	-56.1999	-56.4773	-56.8112	-56.1984	-55.6883	-54.1509	-53.9628	-56.4882	-51.3427	-53.5586	-52.4843	-53.2047	-55.0728	-55.1016	-55.1751	-55.6863
-0.234114	0.369668	-0.322034	0.186481	-0.176387	-14.6196	-25.5032	-32.2527	-36.3964	-39.0462	-40.8759	-44.5503	-46.1493	-47.9767	-48.7725	-49.8061	-48.8373	-51.6773	-49.7733	-53.3626	-53.941	-55.2642	-55.3066	-53.5272	-54.0712	-53.2355	-50.4763	-54.7735	-54.8959	-55.2859	-53.782	-55.6147	-54.9851	-55.4062	-56.1983	-56.0219	-54.8989	-55.1024	-51.6638	-52.542	-56.5174	-51.8024	-53.121	-53.7419	-52.6928	-53.5603	-53.7273	-55.1558	-53.2485
-1.11081	-0.446652	-0.677651	2.23511	-0.900617	-13.4612	-27.3476	-31.8833	-36.9325	-38.9184	-42.21	-42.0636	-45.0015	-47.2361	-47.2117	-48.7959	-49.0058	-48.6726	-48.519	-49.9452	-51.9325	-53.4912	-52.5238	-52.1223	-51.6979	-51.0201	-50.8502	-50.7057	-52.8707	-52.3615	-51.4251	-54.6277	-52.3954	-54.7251	-52.8124	-53.4374	-54.7401	-55.3799	-51.7596	-51.6095	-54.0543	-51.2832	-52.1528	-50.5874	-53.4507	-53.0076	-53.4739	-53.3227	-51.1168
-1.4236	0.59269	0.83152	-0.000605544	-1.35081	-12.6848	-26.4295	-32.4755	-35.7391	-37.5929	-38.1244	-42.5088	-42.9067	-43.8688	-45.0112	-47.1751	-47.2621	-47.5885	-47.1422	-48.761	-49.468	-48.8217	-50.6104	-48.641	-49.0859	-46.8126	-47.7531	-50.5085	-51.6444	-49.5342	-48.0264	-50.6676	-50.2982	-52.2896	-50.402	-53.0467	-52.1091	-50.3309	-48.2191	-47.6489	-50.0271	-47.5196	-47.0114	-48.9205	-48.3832	-48.6583	-49.1004	-50.2	-50.5657
-1.16236	0.443878	-0.430312	1.14879	-2.99195	-13.7877	-25.1448	-29.6163	-34.922	-36.5279	-38.5996	-39.5003	-41.1028	-43.5811	-43.7224	-44.7451	-41.9147	-47.4293	-45.941	-46.7618	-47.1012	-49.1752	-49.6736	-49.399	-50.0075	-50.1884	-48.2509	-48.1223	-50.6011	-50.2981	-48.0557	-48.7413	-50.4626	-49.2231	-51.3367	-51.0434	-52.2372	-49.874	-48.561	-47.8757	-50.4865	-47.2132	-47.3169	-45.8247	-46.433	-48.6107	-46.1395	-50.5396	-49.8813
0.735454	-1.30884	-0.408812	0.9822	-0.814966	-11.5355	-20.9747	-28.4969	-32.4903	-35.4153	-34.9445	-37.8161	-40.1235	-42.6395	-41.9994	-44.5745	-43.7261	-44.3594	-42.7835	-43.934	-44.6826	-46.3662	-46.7254	-46.4964	-46.1188	-43.3302	-43.8852	-46.4639	-44.9231	-46.1771	-42.3861	-45.1448	-48.7946	-45.7201	-47.4353	-44.7485	-45.5634	-45.6893	-44.645	-44.5219	-46.6372	-43.1662	-44.7141	-44.7935	-44.3732	-45.4969	-44.2359	-45.6165	-43.4961
-0.579744	0.252744	-1.08965	1.41665	-2.25623	-9.66812	-19.8971	-27.5516	-29.85	-31.1107	-33.2832	-31.9833	-38.1143	-37.4091	-38.9768	-41.306	-40.9705	-40.1319	-42.4859	-41.2461	-42.6639	-43.3142	-42.679	-43.6972	-43.0065	-41.773	-42.1095	-44.98	-44.2166	-43.2032	-43.6925	-42.8917	-44.0991	-43.929	-45.732	-43.6151	-43.0924	-44.9199	-41.4844	-43.5185	-44.7814	-42.5619	-43.0921	-44.0482	-44.3002	-43.4496	-45.4021	-43.1038	-42.8624
1.51376	0.174365	-2.04772	0.359591	-1.51578	-9.88093	-20.1747	-24.7339	-24.6942	-29.6304	-32.1286	-32.1552	-36.6025	-34.9563	-35.3419	-38.3621	-38.41	-38.9098	-37.9735	-39.1669	-39.9429	-41.6994	-42.1439	-41.043	-37.8828	-40.1028	-39.8515	-39.0968	-41.1586	-39.0647	-38.9981	-40.0929	-41.3588	-40.9909	-40.1282	-41.0118	-40.9255	-42.6598	-37.579	-39.5587	-42.5087	-37.5478	-40.9406	-40.377	-40.9173	-38.7852	-39.9628	-39.137	-39.9382
-1.56765	1.47929	-0.312822	0.401177	0.828315	-10.106	-18.5748	-24.5798	-24.8151	-31.211	-28.4633	-31.2	-32.0405	-33.7565	-35.211	-37.441	-36.3226	-36.6292	-36.1442	-38.5122	-37.7476	-38.781	-38.3023	-36.8103	-37.2065	-38.0062	-35.1598	-38.9416	-37.7595	-39.4201	-36.6348	-38.9795	-38.838	-39.0645	-41.1366	-39.3473	-39.8508	-40.5659	-37.0738	-38.9458	-41.7967	-37.32	-38.1717	-37.2402	-39.3175	-39.2755	-37.105	-39.1741	-37.9123
0.493184	0.692228	-1.60711	0.421695	-0.901993	-6.90427	-17.9148	-21.743	-23.164	-26.4892	-26.9757	-30.6267	-30.2533	-29.3824	-30.175	-34.7673	-31.4657	-34.2162	-32.4007	-32.7871	-35.0543	-35.2355	-35.7022	-34.762	-33.9824	-36.6211	-34.0011	-34.7577	-36.7699	-35.524	-32.9304	-36.5806	-35.7617	-34.4083	-35.4396	-37.6752	-36.0101	-37.2462	-33.7041	-34.7858	-37.2393	-34.9277	-36.2762	-34.4281	-31.8749	-34.9231	-33.1357	-36.0843	-32.707
-0.66085	0.893729	-0.595182	0.362303	-1.30082	-9.05079	-15.9748	-20.5001	-21.541	-23.4725	-24.1343	-26.3927	-26.7277	-29.0206	-30.1599	-30.9876	-29.2811	-31.5	-29.5937	-30.0689	-33.4266	-33.5635	-34.6272	-34.6955	-32.4825	-33.2784	-32.3688	-33.4611	-35.0709	-33.6752	-33.7503	-31.7673	-33.6231	-35.3474	-34.6949	-35.2039	-35.5169	-36.3697	-33.0086	-34.5048	-38.0401	-33.6096	-34.4056	-34.8495	-33.4296	-33.9198	-36.0308	-38.9068	-35.4248
1.50406	-1.80544	1.24355	-0.942174	-1.14934	-6.01846	-15.2704	-18.7415	-19.4914	-22.0831	-24.1213	-22.9334	-25.8386	-26.381	-26.6644	-28.1138	-25.4526	-27.4763	-25.671	-26.2761	-31.1679	-29.7551	-28.345	-30.7679	-28.9114	-29.6537	-27.3251	-29.6458	-31.5026	-28.8701	-29.5961	-29.515	-30.4572	-30.3414	-30.2797	-31.0806	-30.233	-30.3287	-28.3504	-32.3062	-33.7814	-28.3238	-29.5894	-30.6285	-30.6772	-31.0037	-30.6953	-30.0415	-29.9351
0.58469	0.193708	-0.0120129	-0.766385	-1.86144	-6.53244	-13.399	-16.8351	-16.0698	-21.5834	-16.5226	-20.262	-22.8769	-22.9296	-20.7044	-23.1582	-24.8053	-24.3898	-23.5572	-26.5754	-28.2927	-26.8051	-26.737	-28.0177	-26.7951	-26.6192	-27.4757	-27.8473	-26.9687	-25.0266	-26.055	-25.424	-27.206	-25.5139	-26.4448	-25.6823	-27.0647	-27.5549	-26.3322	-28.8182	-27.2972	-24.283	-25.7345	-27.1653	-25.9551	-27.3696	-27.5457	-26.1095	-27.5557
0.471936	0.115828	-1.34094	0.753177	-3.45698	-6.76974	-12.0979	-14.0859	-14.7942	-18.001	-16.8297	-20.4655	-19.9186	-20.8349	-20.849	-23.9564	-24.0834	-22.575	-23.3835	-22.2774	-26.2854	-25.3946	-24.3628	-26.5711	-24.6167	-24.7498	-22.4192	-26.7429	-24.1176	-24.8256	-24.2881	-23.9027	-22.786	-23.8107	-25.6761	-24.469	-24.6997	-25.2511	-23.3754	-25.3427	-27.1996	-22.2925	-25.1739	-25.3886	-26.5072	-26.0486	-25.4811	-27.8151	-25.4293
0.652644	-0.564891	-0.832629	0.744876	-0.8099	-7.12735	-9.7648	-14.7567	-12.5084	-15.7976	-17.3365	-16.4311	-17.5652	-17.3496	-16.3849	-20.8575	-20.2547	-20.1562	-19.6984	-22.7748	-22.0923	-23.9188	-21.9796	-23.4127	-19.4191	-22.0019	-21.6804	-23.559	-23.0132	-21.9967	-20.7398	-19.5579	-20.8494	-21.6513	-21.7619	-23.2014	-21.5776	-23.8167	-20.5971	-20.0929	-24.044	-19.9572	-19.4796	-21.6673	-21.724	-21.4661	-19.6665	-22.2856	-20.6704
-0.602667	-1.42154	1.32777	0.696436	1.0122	-5.44857	-9.5228	-11.6822	-10.2148	-15.175	-13.0086	-12.8519	-14.7871	-16.2282	-13.2495	-16.1652	-17.1271	-17.1649	-15.7904	-17.3267	-16.3508	-18.3026	-18.2405	-17.3577	-17.6082	-18.3834	-17.6091	-17.3644	-17.6013	-19.3469	-17.2027	-16.5815	-16.5047	-17.5719	-19.1046	-18.2112	-18.7156	-17.7126	-14.1501	-15.6145	-18.3603	-17.6125	-15.4963	-16.954	-15.575	-17.2023	-17.7372	-17.8219	-16.4791
0.354275	-1.53545	0.70327	0.477909	2.24002	-2.6466	-5.23078	-6.52819	-9.44763	-11.9228	-10.001	-11.9989	-12.2789	-11.5465	-12.3102	-13.4384	-12.7383	-13.3807	-11.3716	-16.2344	-13.4054	-14.8046	-13.139	-15.1788	-15.7214	-15.142	-15.1371	-14.0896	-14.6517	-17.5944	-14.6412	-16.2837	-14.607	-15.7131	-14.4807	-15.188	-15.4967	-15.3367	-9.87764	-14.4619	-16.3663	-11.9033	-13.316	-14.3038	-16.1932	-15.4426	-12.8412	-14.7935	-13.8634
1.09415	-0.217228	-1.47999	0.603075	-0.81854	-2.87435	-5.84127	-10.9176	-6.69128	-11.2158	-8.58921	-10.2942	-12.4011	-13.3167	-13.6011	-14.4322	-15.5708	-15.5148	-12.538	-11.3132	-13.6945	-14.3813	-16.3561	-15.6684	-14.8722	-12.8478	-14.3568	-15.9239	-14.5109	-15.9876	-13.2655	-12.9263	-12.3752	-13.6553	-13.2509	-15.3987	-14.8274	-14.2986	-12.6329	-13.5641	-16.4332	-13.4953	-10.7972	-14.4518	-14.0075	-15.1231	-15.5677	-17.4356	-13.259
0.92454	-1.63182	-0.175005	0.882284	-0.853347	-3.03606	-6.23478	-7.76009	-7.73151	-9.63053	-9.55568	-8.43787	-8.28359	-9.89634	-7.23969	-11.5211	-10.2467	-11.5274	-11.8133	-10.7273	-11.0556	-13.1355	-11.8353	-12.3976	-11.7526	-10.1167	-10.135	-10.9316	-12.7931	-13.3798	-10.3253	-10.9687	-9.93102	-11.5041	-11.5436	-10.3647	-10.8599	-12.2435	-8.8448	-11.676	-13.1555	-9.62896	-9.27425	-12.0123	-11.9401	-12.4448	-11.2466	-12.7965	-11.5793
0.827237	-0.137582	-1.69422	1.00456	-0.907032	-4.46906	-1.95594	-6.72697	-2.70877	-6.50456	-6.10498	-4.65674	-7.13682	-7.26072	-5.26645	-9.01594	-7.54453	-7.40364	-7.29992	-7.84353	-7.12576	-8.72387	-8.69091	-8.06445	-7.9593	-6.70586	-8.25788	-7.13392	-7.36437	-8.89705	-7.7193	-5.27432	-8.34348	-9.24958	-6.63674	-9.62128	-8.37489	-8.71591	-7.77724	-11.4294	-9.29547	-7.88907	-7.83802	-7.70385	-9.74914	-10.2803	-9.19951	-9.92541	-7.35281
-0.175247	-0.0902787	-0.26812	0.533645	-1.10761	-2.60007	-0.385389	-3.81145	-2.17702	-5.3053	-5.31435	-3.59274	-4.03164	-5.33816	-4.73929	-6.72388	-7.02221	-4.97393	-5.33022	-8.47936	-6.19857	-6.92653	-6.4285	-7.20145	-8.1864	-5.18973	-8.57777	-4.99393	-6.44296	-8.91621	-6.17845	-5.5487	-6.6232	-4.78284	-6.31172	-5.22891	-5.80724	-6.45393	-3.18262	-8.21121	-7.45021	-5.61503	-4.5209	-4.81219	-5.52092	-5.38012	-6.74453	-6.2106	-4.43443
-1.25124	-0.894041	0.283901	1.86137	1.87798	-0.97355	-1.26775	0.29932	0.439235	-3.62986	1.37431	-0.993246	-1.1446	-0.0455239	-0.222354	-3.47813	-3.55433	0.46141	-0.456109	-3.64264	-3.01793	-1.3222	-1.33574	-0.946893	-1.73217	-1.60484	-2.87514	-1.45707	0.257137	-1.01594	-1.42714	-0.739286	-0.632156	-0.0578217	-2.2067	-2.69611	-3.21624	-1.46027	-1.45924	-3.78122	-4.38812	-0.305916	-0.286822	-1.42484	-3.51277	-0.66892	-3.04905	-2.70637	-0.938734
0.0198519	0.40095	-1.65884	1.23804	-0.909624	-1.86811	1.17997	0.267807	2.332	-0.738203	2.48015	1.80919	1.97043	2.17444	0.781211	-2.01019	-0.620995	1.92049	1.45101	2.43558	3.29177	0.964791	-0.724316	1.29106	1.77648	1.74325	-0.740932	0.581635	-0.729423	1.03991	2.33927	3.01353	-0.208315	0.830911	1.60423	0.308434	-0.453585	0.548814	0.755946	-0.740799	-1.03698	-0.877003	2.6378	0.0980627	0.163176	-0.291302	-0.795257	-1.43422	-0.494338
-0.00876203	1.56168	-2.69165	1.13873	-1.93559	-0.158718	3.54833	3.35797	3.26306	3.25007	6.48284	3.48186	2.2504	3.00973	2.23986	3.85364	2.75189	2.01687	5.2738	2.32427	5.10116	1.70668	2.86639	3.61975	3.05817	6.08035	1.08503	2.13321	1.71335	2.52343	4.64615	3.86468	3.27021	3.07125	5.60859	1.78279	2.75163	0.00918017	2.77339	1.49348	-0.331792	1.43527	2.98932	0.163617	1.37772	0.552436	4.32865	-0.333345	-0.718635
-0.224282	0.94875	-1.06262	0.338148	0.622422	2.37103	2.24665	3.64001	6.0274	4.99076	7.52392	7.43653	6.25517	4.72954	7.51516	4.43109	3.71862	5.32692	7.84029	5.74843	6.92594	5.81677	7.41687	6.06945	6.30586	8.90462	7.94426	4.13431	6.72005	5.5506	7.18384	7.69629	6.52287	6.6261	6.02488	6.3057	6.43795	5.94514	7.31162	4.64111	2.00769	7.16947	2.6242	4.40498	5.18616	3.0508	4.50112	5.8056	4.16067
0.824955	-1.0434	0.00630416	0.212137	-0.374298	2.99527	3.99448	4.08941	9.18147	5.94265	8.49089	8.02427	9.5688	6.69962	9.00295	3.89551	5.90599	8.24903	9.52831	7.12507	6.4005	8.02745	8.43059	7.90219	8.48887	8.60899	7.58035	7.05557	6.83753	7.02694	6.94621	9.76267	8.95572	8.61371	7.12378	7.76422	8.55142	6.18204	9.52054	6.73106	4.74886	10.7011	8.12587	6.44659	7.34496	6.40318	6.46943	9.27521	7.56375
-0.412185	-0.046782	-1.02568	1.48465	-0.810424	2.35643	3.9154	4.94074	9.72815	8.61243	7.5524	12.6257	9.93955	8.77605	9.13042	8.71146	10.4866	12.0845	11.5751	10.0197	8.41933	11.4609	10.446	8.9482	11.2746	9.83624	10.3543	11.0421	9.67789	11.3143	10.5735	11.7735	10.364	9.12558	8.7508	12.309	12.5764	10.7913	11.8467	8.14176	6.45933	11.05	11.3295	10.0311	10.8703	6.68061	8.69441	9.44148	8.08491
-0.222918	-1.37342	0.053694	1.54264	-1.96837	3.13878	8.169	10.4301	10.4531	11.5089	10.4984	12.4786	12.7073	11.9718	13.122	12.5363	12.0518	13.0025	13.8683	12.1437	15.4225	13.6676	12.5189	13.9083	15.0552	14.1726	14.3025	11.2658	13.2274	13.3747	15.0733	17.2939	14.001	15.5217	14.1257	14.631	12.7131	11.9563	14.2511	11.9971	10.0434	13.2966	13.9805	13.0306	12.0261	10.9546	11.2554	13.317	13.4348
-0.209104	1.64026	-0.252814	-1.17834	-0.660075	5.16046	7.96759	10.2765	14.3157	12.9931	13.478	14.0041	15.6591	16.3357	15.235	13.4185	15.1792	13.9316	19.4312	15.3239	15.2283	16.4643	16.3285	13.899	15.9317	15.546	14.6866	14.9346	14.5694	16.9276	17.8606	17.9383	16.9635	17.3892	16.6303	16.6043	15.6474	17.5317	16.4489	12.5396	13.758	16.5524	17.8539	16.3947	14.4315	17.1122	16.0967	15.9653	14.6912
-0.605993	0.416463	0.405766	-0.216235	1.19784	6.20385	9.23192	11.945	17.4575	12.7343	14.4664	16.766	15.5813	17.1993	18.3916	15.6241	14.3761	18.4996	18.1479	17.7625	18.4593	17.0114	15.7631	18.5008	18.0651	18.6378	17.1043	16.0538	17.4747	18.7759	18.8612	20.3839	19.6168	18.7611	19.3019	18.7422	22.7881	16.7683	18.7145	16.8838	14.8448	15.7898	15.7318	17.3731	18.9568	17.1672	15.2864	17.9689	17.7091
-0.198314	-1.25626	0.410949	1.04363	0.493619	6.51758	9.26412	15.3433	18.7553	14.9725	17.4252	17.8762	20.0497	19.5069	19.5678	19.0864	21.147	23.1933	23.2366	22.6482	20.5325	21.7401	22.6284	21.9252	22.5857	19.6414	21.0995	23.2636	23.1706	21.4371	23.2166	24.9469	22.9344	24.0088	22.6529	23.7166	19.9206	20.1903	22.8957	18.255	19.6763	20.3789	19.9155	20.9545	22.1354	20.5178	21.4622	21.4926	19.6262
0.967106	-0.558203	-0.74112	0.332216	-1.50758	6.25451	12.3913	14.7698	20.052	18.3494	20.7289	22.3353	19.5901	21.1705	22.7187	22.5801	21.988	23.4524	23.4184	24.6024	23.192	23.9107	24.8176	26.0771	24.2618	25.3233	25.4194	26.0267	21.5522	25.7344	25.1636	26.5288	23.5526	22.8145	23.2733	22.6872	23.0828	21.8906	23.5267	23.08	20.8305	23.2371	23.6915	22.3436	22.2192	21.6691	22.6591	22.3908	24.1392
-2.54418	1.34054	-0.714441	1.91808	0.716404	6.93825	12.7701	19.5735	21.4802	19.4259	24.4267	23.6761	26.3005	25.346	26.2587	26.4082	26.1999	30.2201	27.0271	26.8162	27.8707	25.7092	26.4854	28.0718	24.9686	29.062	27.2269	25.0624	26.7787	28.8978	27.4671	28.3902	27.873	28.7587	26.6689	26.0093	24.8146	24.5052	27.2666	25.4496	23.9359	26.0764	26.0344	25.1748	25.6486	26.0738	24.6737	24.7877	25.0931
0.0157865	-0.578417	0.450928	0.111703	-0.943463	6.76416	13.5246	18.3363	23.6218	20.9691	21.1166	22.6152	24.0948	25.4075	26.2926	25.581	27.2207	29.0829	26.4125	24.0601	30.1401	27.011	28.4447	29.6352	29.5655	28.6648	29.3809	28.2747	26.6308	28.617	29.6956	29.0405	29.6957	28.0757	27.3584	27.8529	25.7011	24.5086	33.0651	24.6399	26.8017	26.1641	29.5421	26.2399	26.7821	29.2749	27.7029	28.6475	30.4205
0.864948	0.75005	-1.6389	0.0239038	-1.22414	10.0418	16.1034	20.9432	26.5223	22.5322	24.2439	27.8989	29.1666	26.5711	27.6048	28.6516	28.6916	31.3469	30.2534	30.5742	31.3097	30.3231	29.3387	29.9534	29.5388	28.3198	30.5354	29.8292	28.6527	30.5106	31.9398	34.1936	30.1551	30.3423	32.396	32.1545	30.2818	28.3275	32.7237	29.1596	26.8597	30.8866	31.1422	30.0973	32.9032	31.0672	30.6875	29.9483	30.8298
1.38782	-0.530093	-0.221668	-0.636062	-2.08351	9.034	14.7317	22.0685	28.5837	27.3994	29.2139	30.1331	30.1075	31.4742	30.3812	32.0009	30.6536	31.5536	32.0235	30.8888	31.8191	33.2212	32.3607	33.4193	31.8274	32.2184	31.7909	30.9114	32.1087	30.4394	31.0621	31.7605	31.9581	29.7349	32.7484	32.767	32.568	31.2173	31.7397	31.1359	28.7247	30.5589	29.7899	29.6841	30.5583	31.979	33.1137	31.4953	30.0188
1.27186	0.0354198	-1.82422	0.516935	-1.18558	7.83867	17.998	23.3588	26.4342	24.5183	26.9595	30.0504	31.038	32.3359	34.6496	32.9282	35.0486	34.4406	34.6828	34.5467	36.6775	34.8811	33.9973	33.9144	32.7603	35.5056	32.8257	35.331	33.8103	34.0021	34.6112	37.597	38.1917	36.7919	36.6512	36.2375	33.7433	33.3153	33.4455	32.6394	31.434	31.7678	33.3225	34.2203	35.7822	31.8194	36.4532	33.5315	33.7965
-0.488665	1.58653	0.231198	-1.32906	-0.983734	10.6902	20.5123	25.9083	30.5537	29.1779	31.3724	31.3089	34.4263	32.9973	37.0648	31.117	35.1036	38.102	34.9509	37.0173	34.3189	36.8358	35.8622	37.509	39.9106	36.1848	34.7554	36.3989	35.0149	36.5931	37.419	38.1725	36.8563	35.779	36.5494	38.0496	36.1007	36.3836	37.9189	32.7751	33.8862	33.554	37.2442	35.8035	33.4366	36.8349	35.4007	37.6465	36.3804
0.137577	-0.920384	2.50039	-1.71758	0.449986	14.805	21.4951	28.5059	32.3132	28.6943	32.9224	33.4577	34.4257	36.8931	37.4406	35.521	37.5274	39.0766	39.3384	38.8433	38.6438	39.2816	39.1546	38.2917	40.1444	39.2327	40.6321	37.6691	36.6515	40.7847	41.7289	39.2173	37.7471	40.8512	39.7421	39.927	38.4068	36.8123	39.0588	37.5965	37.3154	35.1528	40.0769	38.1658	37.1744	37.5557	38.1769	37.6801	37.6267
-1.60426	0.39566	1.51785	-0.309242	1.67881	13.1297	22.0988	30.3063	33.8764	32.6245	36.1489	39.0069	38.8294	41.262	40.2305	40.4802	39.3889	44.1439	43.9323	40.3923	43.3114	42.5424	42.1779	43.7831	41.68	41.4455	43.5664	45.5951	43.6497	43.8442	44.2052	44.1986	43.2756	44.0275	41.8714	42.1828	40.951	42.1173	44.0403	42.458	39.3547	41.9217	41.8689	41.0737	41.7746	43.3998	43.555	42.3658	42.0638
0.497122	1.36584	-1.63477	-0.228194	1.13431	14.5182	23.9174	31.5387	35.4541	33.9093	35.7399	38.6935	39.2954	38.9346	41.4003	42.772	42.0731	43.5293	46.0315	42.2708	44.1571	44.0586	42.1341	44.5233	42.8541	43.9472	42.2629	42.2145	41.4516	46.2494	43.2984	46.1113	45.683	44.1669	44.201	41.5416	42.5246	41.3429	41.9307	40.3958	40.7286	41.5485	42.4146	40.2988	42.6785	42.4872	44.433	45.4186	41.8701
0.404531	0.639084	0.0856769	-1.12929	-1.31312	11.3376	24.2005	29.9454	36.5751	33.0364	37.7038	40.6578	41.0092	43.2249	43.6196	42.6254	43.0735	45.9377	45.3019	44.4483	44.8272	44.6743	43.9198	45.0266	40.5597	41.0594	42.2305	43.9896	45.0568	45.046	46.5325	46.5128	48.3946	42.9049	45.5502	47.5052	44.5901	44.2973	44.6446	40.3937	42.8854	41.7452	45.1918	42.8295	41.4835	43.008	43.8627	43.4672	42.0143
1.04145	1.75133	0.949748	-3.74252	1.60857	13.9321	24.004	32.2088	38.575	37.7115	38.7593	41.2569	42.9995	43.1827	44.6092	46.4686	43.1504	45.8202	46.9668	47.4748	49.2288	49.6213	46.9786	47.2729	47.3736	47.0721	43.5711	44.9898	45.2236	47.0239	49.6017	50.08	49.2923	49.5716	50.5513	50.4651	48.2972	44.6989	49.3637	45.4222	46.242	45.9938	46.4809	45.0945	42.4053	45.3956	47.7554	47.0836	46.6569
-1.83738	1.31124	0.170569	0.35557	-0.122667	13.7484	25.127	33.8589	37.3893	38.9839	40.7495	43.8273	44.6625	43.6899	43.3822	44.2373	46.0555	47.775	46.124	45.4786	47.6237	48.1743	47.9937	47.1732	45.7419	45.9893	47.831	46.6258	46.9112	49.1834	48.5296	51.6298	48.1008	48.7243	48.6968	50.4397	49.0023	46.965	48.9704	44.753	47.7959	47.5218	48.6552	50.6837	47.6785	49.1533	51.3905	49.8796	48.6877
1.10998	0.682708	-1.84872	0.056035	-0.849838	12.5068	27.4039	34.1731	38.8545	36.613	44.2836	45.1091	46.5931	46.3662	49.0298	45.9438	49.5809	50.9115	53.9908	51.3088	53.9042	51.1279	52.642	54.5654	52.8464	52.4673	49.3863	53.9156	51.8685	56.416	51.4223	54.6292	53.1558	54.2216	55.9619	53.6461	52.8569	51.5228	52.7026	51.8113	53.1986	49.7487	52.7883	52.2805	48.1928	53.1627	50.8039	54.4939	51.1513
-0.965457	1.88709	0.511615	-1.43325	0.956154	16.2512	28.4686	38.2427	42.8978	40.9951	45.1015	48.9538	50.3218	48.66	51.0628	51.5217	52.2337	55.0686	53.5331	54.8558	54.0014	57.005	55.2786	55.0694	53.4589	54.8431	52.8222	53.2111	53.7326	54.6828	54.641	53.4988	54.2441	55.8171	54.4949	52.7709	53.5921	51.1671	52.8359	53.781	52.0366	51.3446	52.1928	53.961	51.2221	53.1271	55.0553	51.8839	52.1328
-0.134131	-0.435642	-0.604026	1.1738	1.57775	15.4349	28.1776	35.0863	43.4516	40.5356	45.1584	44.7565	47.0104	49.3072	48.5019	47.6579	49.9566	52.9686	52.6496	51.0301	53.942	54.1305	54.9257	52.6582	52.3707	53.2446	52.5435	53.7328	51.9546	55.6706	54.2815	55.3746	52.0175	51.7825	50.8217	54.3806	54.4639	52.3938	54.9927	52.6665	50.488	50.388	53.5388	53.6896	51.6212	53.3419	56.3117	54.2341	52.4231
1.27808	1.58939	-2.34457	-0.522902	-2.01503	15.5429	29.0007	37.265	43.9619	41.401	47.2809	50.9636	50.4708	49.2618	52.0411	52.2309	54.0882	56.6966	56.3137	56.1708	55.9376	58.5155	58.0051	56.2705	55.9679	55.1046	54.063	57.5765	54.2665	59.2965	58.7481	59.8443	56.7526	59.3034	59.0242	60.4223	56.0631	55.4998	56.5307	54.9831	53.1596	55.7136	55.6973	54.4768	54.4984	54.7566	57.8048	54.4139	54.0681
1.08981	-1.16296	-1.59236	1.66551	1.38791	17.2726	32.0967	38.8427	42.4192	43.7273	48.3161	50.5237	50.8991	54.9545	54.9247	53.3735	55.9104	56.8592	56.5397	57.2347	57.8103	58.4431	58.7365	59.2011	59.1398	59.0011	58.0142	59.3541	58.5494	61.2201	61.0677	60.0288	59.3604	60.4511	59.0869	60.7117	58.4203	58.4979	59.8516	55.5374	56.9396	55.2846	58.8171	56.8394	56.7965	57.8999	56.6047	57.0504	55.9097
1.74117	1.40479	-2.16609	-0.97988	0.0642253	16.9993	29.8224	40.0875	46.7916	44.1051	49.5288	50.3775	48.2875	52.0307	54.3061	52.9856	56.7677	56.3717	57.8913	54.9695	59.855	54.5948	57.3593	55.2529	55.9245	58.5511	56.313	59.1431	57.4642	59.8924	59.0819	61.9293	63.0299	59.9743	61.7033	62.441	58.4088	59.46	63.0425	56.267	57.0963	58.2002	59.116	59.2431	57.4632	57.4427	59.4322	59.6565	57.0219
-1.88566	0.855295	0.193166	0.837199	-1.28466	18.1941	32.2424	41.0478	46.38	45.9846	52.6605	52.7658	54.4358	57.9565	57.7484	55.1976	57.4449	57.1414	60.0312	61.692	60.8104	60.0674	59.9095	60.2666	60.9651	61.7513	58.1535	60.6014	58.7231	61.9738	60.4307	60.6417	61.681	60.7334	63.54	62.2998	61.0354	61.1815	62.9553	57.1078	58.5981	57.1272	59.8883	59.7282	59.4548	59.06	61.3663	58.8755	61.9018
-0.215417	-1.10285	-0.481673	1.79994	2.63611	19.2859	31.1741	41.0776	46.3986	45.5803	54.1784	51.6997	54.4759	53.5157	57.5494	54.9432	56.7841	58.8864	59.4986	58.5411	60.5161	58.1129	58.9938	59.8299	59.9795	58.133	57.8602	56.9239	61.9017	63.5307	64.9283	61.9925	61.5228	61.424	60.8987	62.4603	59.3183	59.0013	60.6446	58.0331	61.0374	55.5861	61.9023	57.433	56.4408	61.3906	62.041	58.2459	59.358
-0.907043	0.307145	0.486268	0.11363	3.26829	22.8309	33.2477	45.7362	51.2751	49.4801	56.6842	57.1172	58.9071	59.7575	58.5687	60.6003	62.5674	62.0259	65.4314	65.9044	67.7532	67.2458	67.9204	65.1386	64.1487	65.131	64.6281	63.1526	64.2107	69.3738	71.2715	68.7333	68.4936	67.2363	67.9219	67.5241	68.3351	65.3225	66.7157	64.4906	63.4999	64.3498	63.6445	64.1153	62.558	65.4494	66.4189	65.9493	64.5719
1.37037	1.1125	-2.56588	0.0830061	2.34921	19.883	35.7006	44.0847	50.1563	50.6491	56.074	53.258	56.1367	56.0646	61.1121	60.2415	58.1956	61.1826	63.9206	62.9573	65.1091	65.3674	67.1443	65.3068	64.3396	63.4365	64.4598	66.3074	63.741	68.2296	66.2377	65.4204	65.3615	65.8971	67.3205	66.8988	66.5179	62.6593	66.3519	64.5681	63.0937	65.0147	65.0931	61.3216	63.776	65.5385	63.0305	67.078	66.6452
2.08324	1.3268	-0.791101	-2.61894	3.26661	22.2611	35.7305	47.7189	51.8303	51.9403	55.4202	58.2907	59.6532	60.8863	61.7304	63.5507	65.6503	63.3802	64.7435	66.3275	67.6082	66.9161	64.1333	65.2181	68.3251	65.7615	66.507	67.696	68.7842	70.0304	70.4258	71.8774	69.2287	68.9826	70.5863	68.712	67.78	67.4734	67.4625	67.3305	65.2179	66.5608	65.3628	65.562	64.6549	67.0544	64.6972	68.2078	65.5006
0.580762	0.561278	-2.16639	1.02435	0.811525	21.2997	36.636	47.4413	49.7305	50.115	55.9207	60.2483	64.2043	59.8863	61.8719	59.2141	63.7689	64.3033	63.8953	65.2195	65.8373	65.3271	64.4903	64.6489	63.8114	64.832	63.8385	62.4122	65.1059	70.2246	65.0329	68.411	66.9684	65.1131	68.3517	72.0056	66.3844	63.8616	66.1251	64.989	61.2483	63.8375	65.4843	65.8539	61.1225	63.0728	65.4837	67.9073	64.6678
1.65842	-1.43676	-0.473626	0.251961	2.09959	21.4962	36.6805	44.8635	53.3756	54.4199	56.7299	61.6668	60.8435	61.7793	64.6307	66.1182	65.0107	68.233	65.4524	65.385	68.6866	65.641	65.4925	66.1963	70.5756	64.8002	64.1044	67.4917	68.6224	70.8057	70.7616	70.404	68.7062	70.0189	69.336	71.5443	68.0031	66.5666	68.0052	63.2307	63.9055	61.9948	68.1913	64.5983	66.472	65.5992	65.2187	64.0823	64.941
-0.24639	1.9004	-1.3007	-0.353316	-1.7212	21.8816	36.695	46.8507	54.9686	51.5014	58.9595	57.9207	63.0823	61.7377	64.1475	61.2602	66.9437	65.2668	68.347	64.1916	66.7177	67.7543	67.2964	68.6887	63.2115	68.8575	66.2418	66.8528	65.2251	68.498	68.8419	69.5132	67.8351	69.9024	69.9182	71.1679	69.6143	67.3527	66.5798	65.085	64.6276	62.339	65.5113	63.2715	62.2653	67.3331	68.6701	65.2083	64.2452
3.67965	-0.543754	-2.42906	-0.706835	1.21667	21.3515	40.8833	49.3998	52.1255	51.0045	58.217	58.5825	62.5091	62.5384	64.9336	65.262	63.7426	67.4549	69.0791	63.6349	65.8856	67.5271	68.3027	67.4203	66.1259	69.9037	66.2181	66.8321	70.003	68.5674	73.998	74.3105	74.4052	70.2748	71.7669	74.4267	67.3869	73.4554	70.1608	67.776	64.7404	69.5794	73.618	70.1185	69.1956	68.1749	69.4173	70.7094	73.1669
5.34947	-2.61219	-3.06439	0.327107	1.0972	23.073	43.0713	48.8572	54.3949	58.2187	64.661	64.0599	65.9206	65.604	67.115	68.8932	69.8546	73.9453	72.8282	71.4054	74.8186	75.5074	70.9129	74.8137	73.6155	70.1159	77.4392	74.9695	73.4389	78.1292	74.437	78.7845	76.4605	76.7589	76.0557	80.1636	77.3982	74.9093	74.2872	70.9264	68.7234	72.6637	74.0054	68.9788	73.5778	75.2623	72.0428	72.0346	70.0202
0.204067	-0.619207	-2.35544	2.77058	1.20055	25.4777	40.1284	53.1556	59.3148	56.9156	63.3171	66.2932	67.7412	66.3034	69.0806	68.239	68.927	70.4034	72.6297	71.7565	74.7696	77.5704	76.3776	74.0043	74.6374	74.9974	70.4271	70.1687	74.4456	76.5148	76.3076	80.213	78.3704	80.0642	75.8172	80.0191	74.9123	76.4319	78.0125	78.74	72.7777	69.7044	76.1755	72.0812	71.6612	72.7828	76.566	78.8327	73.6963
1.23369	-0.908449	0.0330493	-0.358293	-2.70158	23.0132	45.7496	52.3134	57.2545	60.3295	67.9649	68.4945	67.7691	66.896	69.6363	66.2289	72.5673	71.5213	74.7601	70.0925	71.494	77.8465	74.6574	75.7097	74.9645	74.0308	71.3878	69.7626	76.0357	79.5975	78.1694	76.08	75.0743	78.1047	68.8493	75.5046	80.5553	76.8525	73.747	75.0635	75.1789	66.6633	78.4532	70.2743	68.8249	67.2429	68.5353	76.9812	71.6962
2.30588	-1.84665	-0.715859	0.256624	1.61217	23.8463	35.937	46.3317	54.0395	52.884	54.6337	57.2656	60.9391	61.6936	62.7709	64.0824	62.9833	66.5653	65.9369	64.8015	67.3008	70.2455	66.4724	68.6986	67.5701	68.9394	67.1671	68.6304	67.0649	70.6252	68.8493	69.9861	69.1298	70.7967	69.1275	69.6889	69.965	66.8612	68.018	65.6345	65.5277	65.5887	65.7205	65.1882	65.1423	64.9726	66.3506	63.5754	66.6404
-0.826896	-0.352421	0.092538	1.08678	2.73136	21.045	36.3374	48.4781	53.6698	54.7301	57.5199	57.4809	61.861	61.2858	61.3923	64.271	64.9627	65.419	66.966	64.982	68.2276	68.07	68.289	67.5558	67.4042	68.1488	68.3019	67.4884	68.4114	72.7925	68.6986	72.1051	69.5415	71.8631	74.2902	71.1558	71.8375	69.2978	70.3551	68.7756	66.5625	67.6392	68.4148	66.9459	66.5264	66.9374	67.6282	68.1112	69.0189
-0.18114	0.342122	0.610207	-0.771189	8.48554	24.6056	42.3727	55.5099	59.3806	61.7081	65.9951	68.8166	69.6914	66.6769	75.1414	70.9138	72.9032	77.1857	73.1922	70.7502	73.9287	76.814	79.0653	80.0263	75.2612	74.5875	76.093	71.7942	74.8191	78.3549	76.503	77.9729	78.6402	77.3308	77.234	79.2708	75.7814	76.0425	79.6856	72.7013	76.294	73.1601	76.3803	73.2636	77.4352	78.0974	77.6532	78.9648	77.5422
-0.0162826	1.84616	-0.865551	-0.96433	2.81545	24.3927	40.9274	52.0943	58.6921	58.7809	61.2941	67.4048	68.9319	68.3412	70.1881	71.5091	71.9046	73.0536	74.3344	72.8554	73.4585	76.6581	75.5936	75.6288	77.0078	75.489	77.3043	75.7337	76.1111	80.629	77.4017	79.1453	79.3689	80.4141	78.3226	82.3454	77.2975	75.8604	79.1392	73.9665	72.6118	71.7846	73.1706	73.0683	71.2162	74.6248	75.1949	73.6557	75.7647
0.717198	-1.87156	0.0512079	1.10316	2.46798	22.8669	45.4198	53.9743	60.7451	58.635	63.2225	62.4202	68.058	69.9332	70.2646	72.0804	72.5481	76.067	75.4336	76.3808	77.8919	77.4786	73.381	76.8693	77.2145	75.6554	77.4062	74.3482	78.3995	81.7435	78.0647	77.3715	80.3636	78.9266	79.1172	80.3892	78.0058	78.2189	79.1906	76.1048	72.4501	75.5405	76.7241	76.8234	73.8125	76.589	74.6425	76.4668	77.6889
0.406511	0.669045	0.314771	-1.39033	1.46883	23.0843	41.6037	54.1637	61.1715	59.582	64.3086	67.1559	67.8586	68.2843	68.879	71.4061	73.5451	73.8039	74.344	72.6324	76.3478	75.6508	73.9973	75.1741	71.5287	74.6117	73.5561	75.905	75.2303	78.822	77.6742	77.08	76.0299	76.2733	79.9954	78.5992	75.6422	74.0492	76.8301	71.306	71.5183	73.7448	73.8877	71.271	70.4855	76.7137	74.4349	75.2904	74.7151
0.465309	1.14089	-0.92983	-0.676369	5.25894	24.6818	44.1854	54.7953	62.8499	63.0083	64.0615	67.7725	69.6079	69.3501	70.9049	72.6137	76.3163	77.2947	74.331	76.1719	75.7112	81.0863	79.4537	79.2001	78.184	75.1589	77.2438	77.4186	78.0614	78.4806	78.8245	80.0442	79.2582	78.8261	83.0377	80.6738	80.2796	76.3171	77.1122	77.1747	77.7224	74.8687	77.8017	74.8432	77.7228	78.6273	77.5321	77.111	79.9945
0.0792913	1.29486	-1.71488	0.340732	4.82527	26.0802	44.1068	53.7171	62.0819	62.0556	67.5741	71.7086	71.215	71.7313	74.3259	76.417	73.7018	79.189	76.7124	77.2413	78.5797	81.0725	81.9298	80.596	78.695	78.3719	79.5084	80.1061	80.8829	82.9391	79.3072	83.4024	83.0515	83.4656	83.8972	83.6361	80.2366	81.3536	80.1237	81.9794	80.2317	80.0682	81.2845	77.7548	78.9239	81.3469	80.1701	81.959	80.8436
0.102545	1.44019	-1.29609	-0.246647	1.73035	25.8481	43.9602	55.489	61.9363	63.546	64.4087	65.7656	70.668	68.7802	70.984	73.815	76.6198	77.6679	75.9801	76.0116	79.1732	78.7004	78.7521	80.1944	81.8349	81.5703	78.7539	79.7301	79.6284	81.3876	81.685	82.2995	79.9385	82.4138	84.2856	85.0735	83.0506	78.5164	80.6301	77.7111	78.384	76.2317	79.6165	77.5727	76.1909	81.0158	78.3506	81.0783	78.2506
0.374941	1.55259	-1.55055	-0.376987	3.03182	25.9063	45.9811	57.233	61.5381	64.6684	65.8812	70.0114	72.504	71.0858	74.3516	75.0493	76.1699	79.3433	77.4034	78.6577	78.6642	79.3189	80.1968	79.1161	82.0632	79.16	79.2975	77.3709	78.2166	82.5508	79.2843	82.131	80.8486	80.5243	81.359	84.0239	79.4285	77.2824	78.7204	78.4355	77.1711	74.1874	78.1838	76.5985	76.1161	78.5398	76.8601	79.7458	77.8649
1.12982	0.00655329	0.422078	-1.55845	3.18639	25.8041	43.0905	58.6204	62.3409	63.9842	67.4645	70.1143	72.9852	73.1321	71.4867	75.9377	77.0197	82.1298	78.2968	78.5397	79.1946	81.2467	79.6814	80.5063	80.1137	77.9107	78.3439	77.1691	78.5396	82.4132	78.4279	80.0177	77.9489	81.3021	82.3539	82.9929	81.2042	76.5821	79.6326	76.1835	77.8196	75.3102	77.2229	77.0634	78.4382	79.4867	78.7331	80.503	79.7026
0.694664	0.68347	0.275657	-1.65379	7.17828	28.5676	45.6757	59.1048	62.808	64.3252	66.8757	70.8692	72.8685	72.8397	74.4785	75.1419	77.8895	79.9935	77.2644	78.7893	81.2466	82.5467	82.4197	81.1963	78.1122	82.0815	79.1897	78.7698	80.1798	84.3482	83.1525	81.1553	81.7958	84.1709	85.121	83.9473	84.0667	79.5857	83.1964	81.0758	79.8569	79.1495	81.4775	83.4713	77.9905	81.5826	81.1669	81.8411	81.1954
0.0879866	0.818235	-0.268463	-0.637759	1.03431	27.9876	45.4563	55.0156	63.5296	62.9656	67.8782	70.3124	75.0131	73.7715	74.2711	76.6433	78.9591	79.3871	78.9227	77.4222	82.4517	80.8596	80.4499	81.6227	80.3308	81.7144	79.5942	81.9055	82.6669	82.5621	80.7663	82.4196	84.0299	82.0388	83.8391	85.2789	81.6363	82.8815	83.4669	77.6041	77.3961	79.6709	80.4077	79.2937	80.1479	80.3994	82.3168	83.1071	82.3647
0.178326	-0.393693	0.450294	-0.234927	-0.713134	25.9486	44.2279	55.463	60.9261	62.6291	63.8468	67.9163	70.8414	72.6038	70.834	75.2691	74.2243	76.1704	77.7637	75.0649	76.3047	76.4579	76.9448	78.3609	78.9087	78.2352	78.865	75.8225	78.1255	82.078	78.9222	80.2753	79.1381	79.589	81.5434	79.5208	77.7418	79.6991	77.1116	75.831	73.7446	75.7574	77.067	76.0056	74.9089	79.574	77.408	79.3618	77.1416
-1.62986	0.707672	-0.300269	1.22245	1.85296	26.5112	45.7147	56.7255	61.8675	63.2234	68.7752	68.1459	71.0813	70.0373	72.7245	74.8464	75.0893	75.7508	78.5438	75.2249	77.8399	78.4189	79.0663	77.992	79.1358	77.7217	77.4248	76.8973	79.8072	79.8306	77.9097	79.8915	79.3848	80.0986	80.0815	82.6139	81.3453	81.1358	78.5819	74.9993	74.4893	76.6098	80.6343	78.1894	77.8013	78.0501	80.3981	79.8216	77.6956
-1.53605	0.890322	-0.499194	1.14492	3.00491	26.689	44.8978	57.8602	62.775	63.2409	64.1986	70.2282	72.9315	71.3943	72.8655	73.3959	78.1745	79.9362	78.6062	77.6552	80.8236	81.0343	77.5641	80.5491	80.5949	78.4038	79.4254	77.1363	81.6748	83.3558	79.8995	81.5864	81.2534	81.4737	80.8032	85.335	80.6608	80.308	80.8532	76.0787	76.7673	77.1399	80.5946	78.6587	77.736	80.2268	78.2181	77.7975	80.4099
0.810923	-1.64592	0.131561	0.703439	3.90687	28.5712	45.3851	56.656	64.29	64.825	67.317	71.731	73.4648	73.9913	73.5744	76.9654	80.4711	79.5574	77.4058	79.4003	81.8247	82.2067	79.4442	80.1602	81.1712	80.0346	79.7262	79.4062	78.9972	81.7121	81.6069	83.5172	82.6227	83.5141	84.1202	87.2039	81.6111	80.4613	81.038	77.7042	78.1134	77.7617	81.9845	78.9004	78.8871	81.1655	78.9696	80.6008	81.0021
0.903842	0.0832846	-1.81402	0.826895	2.7767	27.7718	45.218	56.4497	63.2072	61.9807	67.7136	69.2404	73.2983	71.6079	75.0158	75.6943	77.8714	79.1875	77.9131	77.8391	80.1732	80.7694	80.9478	81.4752	78.949	80.4148	78.0053	78.8475	80.2955	83.5275	82.8569	80.8262	81.3544	83.0039	83.3601	82.822	81.5039	80.7643	80.8924	77.9782	79.5392	77.2533	82.4573	78.9488	77.9729	80.152	78.79	80.2968	78.5033
-1.25865	0.0343256	0.490188	0.734141	4.27287	27.2959	47.0625	56.3664	62.7635	64.4359	66.1301	72.2658	72.1363	73.618	71.9582	75.079	77.482	79.7416	79.3674	77.9046	80.8351	80.8027	80.0601	81.4896	81.9471	77.5416	79.7125	78.5652	78.7445	81.6423	80.8739	80.2746	81.8906	83.1219	82.3322	81.0507	81.4418	80.6604	80.9124	79.0291	78.5871	78.245	81.6164	78.8762	76.9333	80.6806	80.5077	80.9457	77.1121
-0.339146	-0.241883	1.21967	-0.638642	3.79538	28.659	45.6634	57.3856	60.6272	65.0295	68.4003	71.4428	72.5704	72.3491	76.4896	75.7838	78.5398	78.6443	79.1012	78.749	79.9173	80.7654	83.2954	82.2251	82.2978	78.9735	81.4643	79.7476	80.0476	83.7984	84.9345	82.7118	84.8326	83.8696	83.7282	83.5119	80.4858	80.8048	81.4926	78.2184	79.1958	78.2471	80.2113	78.7211	77.6515	80.3941	79.5707	82.2925	78.3056
-0.249281	-1.5533	0.796064	1.00652	3.78268	25.6558	44.9097	55.7848	62.5109	63.2675	66.7399	69.3095	72.1648	71.5142	71.7894	73.8318	75.2879	76.6999	77.7472	75.9153	80.3604	78.1622	80.2842	79.0994	78.7997	77.5939	77.7155	79.0298	79.5995	82.7099	82.3491	80.7361	82.0072	83.4886	80.8174	83.7411	81.1226	77.8317	79.6221	77.6697	77.8428	77.5386	80.6492	77.5203	79.6632	80.3742	80.7396	79.2491	79.992
-1.37928	0.412525	-0.617082	1.58384	1.94322	26.9082	44.1735	57.1399	62.9831	63.9246	64.9671	69.9612	69.8775	73.2194	74.4595	72.2027	75.2503	77.4909	77.7021	75.5876	80.8158	81.3389	78.9021	78.4049	74.6718	77.6618	76.9675	77.4702	78.5556	81.0368	77.3686	81.3207	78.4228	80.3309	79.9565	80.7607	79.019	78.6878	78.8195	75.2866	76.8754	76.1579	77.7381	75.4006	75.9479	78.4938	78.4718	78.455	76.9123
0.534222	1.75594	-1.91133	-0.378838	4.80206	28.3693	46.1579	58.1392	62.4056	63.5509	66.5282	72.2366	72.0237	74.4133	74.0982	76.6989	77.5119	79.8448	76.671	77.3767	79.2238	78.9675	79.3707	80.6092	80.4081	77.3468	81.0271	76.7912	79.3554	82.7959	80.5231	81.346	83.1211	82.8998	82.9562	80.7826	82.2794	77.9341	79.8899	77.5626	76.995	75.7853	77.213	79.4613	76.6095	79.1916	78.3505	81.4814	77.4406
0.491593	2.34458	-0.582756	-2.25342	1.00957	27.6478	44.4636	56.357	62.2031	65.6687	67.282	70.6059	70.0177	72.6852	72.8864	75.9379	75.7092	77.4647	76.8074	78.8672	79.669	78.9394	78.9663	79.5862	80.0739	78.0075	77.6979	80.1355	79.4909	82.9352	81.2955	81.7488	80.1755	82.3119	82.468	80.8912	79.6356	76.7397	80.1242	75.7733	75.021	74.3495	76.1006	75.7986	76.5811	75.6484	77.6417	76.0786	75.3479
0.512103	-0.0939085	-0.918829	0.500635	2.23065	27.4024	44.9789	55.4117	63.0788	61.8059	66.8772	70.395	71.5639	72.6411	73.8728	75.3837	74.4811	80.2578	76.8194	78.4969	78.4701	82.0278	82.1873	82.2983	79.8424	78.9495	80.9252	81.0437	79.692	86.0807	81.9678	84.1629	84.2948	82.1526	86.911	81.8912	82.013	80.4023	82.4474	78.8469	78.7168	78.4981	80.4951	79.2846	78.3356	80.9329	81.8383	81.4428	81.5568
0.164701	0.0938033	-1.43654	1.17803	3.23976	28.4186	48.9303	58.3031	65.3719	64.7539	70.4207	71.9854	73.8776	73.0088	74.2953	76.4036	75.8408	80.0271	77.615	77.394	79.0892	81.7491	80.5719	80.7257	80.2378	78.9934	79.6474	78.5969	80.089	83.8829	83.145	81.3506	84.2072	82.5363	81.5178	84.0047	82.8053	78.7943	81.8969	77.0568	79.3779	78.9383	80.845	78.9321	78.2833	78.4066	80.4932	81.8144	80.7313
0.0492376	1.02847	-0.351052	-0.726657	2.65001	28.2837	46.914	57.0425	62.89	62.9276	67.4613	71.6875	72.3374	72.4414	73.7302	73.0079	76.4221	79.0695	77.5357	77.8179	77.7129	80.6706	79.8146	83.7676	80.4145	78.9418	78.6865	77.846	81.2864	83.6364	83.0321	81.9099	83.3242	82.2096	83.2404	82.0657	81.5377	80.1709	80.4669	76.917	77.7793	77.3701	80.5069	78.5438	78.2597	80.3943	80.9131	81.2475	80.2592
1.87939	-1.09478	-0.642648	-0.141961	3.77138	27.8966	45.4307	58.2011	62.7741	61.7261	67.7568	69.9374	71.0509	73.5346	70.9152	72.2045	75.8806	79.1927	77.4402	77.7217	77.6903	79.4048	79.466	78.7738	80.7711	77.6179	78.2813	79.6942	79.6585	82.1996	80.4082	82.4652	82.4147	81.7044	82.6533	80.8679	80.641	80.567	81.4488	76.5654	77.3413	78.584	78.178	76.5177	76.1789	78.0156	77.8442	81.0669	76.4112
1.18976	-0.257065	-1.14531	0.212609	3.4512	27.1882	44.0585	55.3214	62.9502	62.8167	65.8225	70.6798	71.2521	71.2604	72.7973	74.4093	75.8626	76.8796	76.1695	77.1494	78.8758	78.8922	78.0855	77.2246	79.257	79.2382	79.6855	77.3498	78.5465	80.6947	79.6441	81.0363	82.2286	79.0529	80.9956	81.4078	80.5636	76.3979	77.7666	77.3761	75.0723	75.6226	79.2885	77.7077	75.3269	76.2244	78.0063	78.8893	78.1104
0.379394	-0.584901	1.24715	-1.04164	2.57992	27.7051	44.5251	56.3855	62.8155	64.7645	67.5899	70.7629	73.868	72.4759	73.1559	75.0727	75.3721	79.3647	77.281	76.2763	80.2312	80.0832	79.6622	78.0072	80.3216	77.3295	78.1876	78.5204	80.7993	81.5274	79.7237	80.7338	80.6373	79.5766	82.7486	84.0447	79.3154	77.6786	77.7006	76.3113	76.1684	77.2356	78.0499	78.4817	78.2317	80.3645	78.5448	80.4492	77.661
-0.323806	-0.990979	0.507969	0.806816	2.25789	27.7263	46.9982	57.9367	64.1094	64.8209	66.2987	68.4037	70.8102	70.8472	74.9253	73.9928	76.5178	78.7674	76.9275	79.2516	79.4842	81.0631	79.6189	78.0723	79.3015	79.1482	79.4142	79.9083	82.3823	82.6438	80.4697	80.6851	82.8437	81.315	81.3729	82.2622	81.3574	78.5842	79.8684	77.8378	79.0269	76.1874	79.2494	77.8255	77.3973	79.784	79.2344	82.2742	80.0863
0.348927	-1.1415	0.784631	0.00794574	2.35366	26.6274	45.7729	56.3038	62.596	61.7769	65.5701	69.2174	71.9513	69.9658	75.4823	73.1347	74.5779	78.2205	76.9776	76.4	79.5747	77.8964	79.3061	78.4789	77.4066	79.4379	79.3665	78.2943	79.9967	80.3635	80.7094	81.2491	81.3816	81.3051	81.715	81.2013	80.2356	77.7696	77.3101	76.0493	76.9155	76.7571	78.0245	75.8828	77.039	79.3606	78.9028	80.8671	76.802
0.264482	-0.666208	0.298434	0.103293	2.3002	26.2554	44.7245	56.1965	60.6747	60.5077	65.1567	68.8532	71.5577	69.5859	72.3661	72.1689	71.4139	77.2891	76.0681	76.2511	78.6147	79.2705	78.1279	75.8301	79.5017	79.355	76.7626	77.1948	77.6906	79.9782	77.2836	78.642	79.4014	80.2667	79.5894	79.8469	77.3784	77.4948	76.3974	73.2846	76.0823	74.5851	81.0788	76.7689	76.2578	78.356	77.9581	80.2024	78.2752
-1.40409	-0.109905	0.935454	0.578542	2.731	25.9536	44.9586	53.8533	61.2819	62.4445	65.8209	67.5557	69.4615	70.1315	72.5017	71.2945	71.888	77.3099	75.4136	76.2291	76.8837	75.3839	76.2553	75.1031	77.1689	77.3818	76.7683	75.6604	78.3417	80.2924	78.7875	79.9688	78.2787	79.3865	79.3007	80.9284	79.4294	76.6698	77.3215	76.4719	75.4749	73.7065	77.9777	76.3795	74.2406	75.3463	76.6883	76.3313	76.9067
-0.317856	-0.788435	0.552245	0.554046	2.57447	27.2793	44.0721	54.2667	61.9193	61.9226	63.8469	67.0487	70.1938	66.9666	71.6347	71.6706	71.2901	77.3915	76.5927	77.3585	77.6751	78.8348	79.7524	77.0728	77.3224	78.3779	75.5367	78.9081	78.7422	78.456	79.14	79.7717	81.0232	77.7915	79.6207	78.951	78.9397	77.7583	77.5112	76.1439	73.7038	75.689	76.3256	74.8357	76.6029	77.1413	75.1939	76.7178	74.2403
0.521149	0.166967	-0.0316553	-0.656461	3.75529	28.4946	44.5115	55.5014	62.1964	61.3197	65.7309	69.4099	71.5006	71.0969	73.5133	73.4595	74.1887	77.2476	75.3579	79.4604	75.0017	79.6053	80.5144	78.9126	78.8123	80.3964	78.2419	79.327	80.757	80.9343	80.6429	79.1021	80.2847	78.8571	81.6488	79.8414	78.2522	77.5525	77.0763	77.7476	77.1672	76.9614	78.2494	77.4125	77.2464	78.7935	77.1102	77.7346	76.8114
0.394895	-1.61967	0.0489283	1.17585	1.13416	27.233	41.6142	52.9571	58.2296	59.9119	64.566	69.0797	69.4021	67.6931	70.2725	70.9318	71.068	73.2085	73.8666	74.5033	74.8786	76.1842	76.4057	74.5703	76.0174	73.9454	75.1022	74.5026	76.4608	75.2483	78.2893	77.2708	77.8231	76.7244	77.7167	77.0892	75.0629	74.9411	75.2221	75.4254	75.5569	72.6583	76.0287	74.7236	74.5587	73.3235	76.1631	77.1288	74.1985
0.69911	-1.4928	2.09492	-1.30123	3.42339	27.9714	44.3414	51.8471	59.3081	61.1235	62.9764	67.3969	71.6246	68.1451	71.2182	73.7909	71.8575	72.7892	74.3891	74.8331	77.1052	78.2931	76.5951	74.7209	76.2835	76.7597	73.898	75.5962	76.9329	78.3629	77.8668	77.5068	76.8864	76.3254	77.6178	78.0358	74.3483	74.4144	77.8059	74.7882	75.6612	73.7532	74.6315	75.4498	74.5857	76.4094	76.0462	77.4172	74.6296
0.340185	-0.218299	0.648241	-0.770126	3.5779	28.1506	45.1841	52.9362	59.5865	60.6251	64.1464	67.0756	69.051	69.5423	70.6352	71.0056	73.5474	74.1552	72.4367	74.5599	75.8293	78.2064	76.6464	76.5238	77.7298	74.9095	74.375	75.244	75.8365	78.4274	77.9409	78.6361	79.6015	79.8653	77.5193	77.5206	77.699	76.4539	74.9368	74.2162	74.9957	73.7163	75.4293	75.6396	76.1022	74.6128	75.8689	76.8769	73.2675
0.223084	0.148312	-0.571555	0.200159	1.77606	26.7511	46.069	52.9685	60.7265	60.0475	61.7561	66.7912	68.9986	66.3699	70.6264	70.1598	70.273	72.373	73.0123	73.9607	75.3112	74.68	75.9713	73.1753	74.7144	73.465	74.0061	73.9048	75.4549	76.185	75.2145	76.7337	75.5888	75.4213	76.0524	75.5328	75.1679	76.1364	76.4664	72.8232	74.2497	73.4469	73.8529	72.7882	74.1133	74.1386	73.9935	75.4804	74.7619
0.0875402	0.321497	0.318671	-0.727709	3.78357	27.9917	43.1592	52.0462	59.2522	60.3172	60.6653	65.9137	65.6907	66.3955	69.8918	70.3299	70.6652	72.2087	72.2709	73.7499	75.5912	76.3932	72.0786	74.164	74.3302	75.2791	74.9985	72.9931	75.48	76.7097	74.7456	75.6785	76.3171	76.8739	76.8258	74.4323	77.0353	73.5726	73.929	71.1818	73.8475	71.1848	74.8764	74.1454	71.3084	74.2683	74.8516	74.8003	73.0112
-0.322406	1.32252	0.092392	-1.09251	3.00961	26.9218	43.2007	52.8251	58.4917	59.1161	62.4087	67.4152	64.7199	66.6389	68.8476	67.0548	69.4839	72.6735	70.5357	73.1361	72.5561	72.7475	73.3047	73.2882	73.0053	72.9232	72.6908	73.3738	74.7968	76.9626	73.5143	76.2171	74.8304	77.7521	74.574	73.3382	74.31	74.0873	73.5086	71.9869	72.8121	71.229	74.015	72.9714	71.99	73.3997	72.1641	73.4496	73.2525
0.426664	0.174182	0.40248	-1.00333	1.13476	26.0875	41.5876	51.0222	57.3075	58.3257	61.7223	62.5337	65.5758	64.9458	67.4232	68.0986	68.3714	70.2989	69.9079	72.7813	72.3173	73.7866	74.8603	72.4412	73.6109	73.0716	73.9176	72.9184	74.5537	75.2501	73.3284	77.243	76.1567	74.8488	75.5352	73.5845	75.9464	73.663	72.3008	72.5728	73.2943	71.2662	73.7758	71.3385	71.0469	73.4367	73.0302	74.3246	73.8759
0.459555	-0.5851	-0.510427	0.635972	2.88315	26.2923	44.3733	51.9496	58.9871	57.4798	63.1636	63.3682	66.0846	66.179	67.0866	68.1535	67.1701	69.9876	68.7944	71.9624	72.3166	72.0108	73.4076	71.1374	72.284	72.283	71.8051	72.0963	72.8824	74.5472	74.6318	74.2365	74.1902	73.7045	73.4382	73.2984	74.9382	73.2764	71.2204	71.6837	73.3887	69.485	72.347	72.674	72.2887	73.1038	71.9201	74.6867	72.6293
-1.0566	-0.491328	1.63358	-0.0856536	1.97107	25.1379	41.4642	49.9752	55.7646	58.7695	60.1906	63.8843	64.6573	64.5621	67.3685	65.8914	66.4405	68.7179	68.2513	70.2474	73.5055	72.0444	71.98	70.4799	70.6531	69.247	70.5131	71.2338	72.6571	72.2483	74.1065	75.1926	73.8108	73.7651	72.9874	75.3698	73.0299	71.1541	71.4286	70.0528	72.1164	70.5812	71.2991	72.4294	72.4595	71.6826	70.9525	70.8618	69.5245
-0.0177866	0.0343205	1.00786	-1.0244	1.00966	25.5252	42.0682	51.1835	56.9421	57.3366	62.006	65.5009	67.3331	65.0599	66.8301	65.7186	68.3131	71.7255	68.9666	70.6621	72.7591	72.3217	73.6482	71.3421	71.8001	72.1257	71.1586	72.1743	74.3126	74.5004	74.1739	74.0201	74.3701	73.5671	75.6279	74.9817	73.8287	72.8102	71.6654	71.1523	72.3228	69.158	73.2294	71.6838	71.7254	72.3919	73.5582	71.4464	70.9142
0.430635	0.567525	-0.438686	-0.559474	2.37731	23.9513	41.663	49.5757	54.6496	56.1455	58.0007	61.6843	63.8566	62.8158	66.605	65.8241	66.539	69.4642	67.1327	69.456	69.6643	69.9031	71.9197	69.511	69.9522	70.6955	69.6215	71.3524	71.4051	72.9083	71.0645	71.2103	73.3067	71.8794	72.8094	72.771	70.116	69.6984	69.4495	68.7172	69.0091	68.7587	70.7018	69.5692	69.7261	72.0432	70.8298	70.987	69.9984
-1.03162	0.235038	1.16286	-0.366283	3.11947	25.0758	41.375	47.7835	57.3464	57.9562	60.3949	62.5931	62.4908	62.653	64.9562	66.4495	67.1188	69.5509	70.1025	70.2707	71.3107	73.0523	72.0551	70.423	70.8635	71.2046	70.5328	69.9312	72.5943	72.2182	70.8414	71.7043	72.1685	73.8053	73.0387	73.4155	71.6398	73.4458	68.6204	68.6275	70.9243	68.8714	68.9181	69.5976	68.3781	70.6152	69.3293	69.5451	71.1459
-0.610112	-0.582113	1.04373	0.148493	5.39402	26.7801	42.4169	51.1126	55.6772	56.3771	58.6311	63.7015	63.2336	63.5704	66.4878	67.0499	66.6032	70.3554	68.5993	67.952	70.5703	70.1464	70.0811	69.5357	68.9197	69.4387	69.6506	72.071	72.178	71.6817	72.1225	73.4941	76.0209	73.0158	74.2521	74.4534	72.4817	71.6827	70.5955	69.7907	71.6877	70.9456	71.7366	72.3273	71.8422	71.4078	70.8899	71.3568	71.6685
-0.376627	0.685896	0.26576	-0.575028	2.20044	24.9658	40.8528	49.4843	54.8787	56.4771	59.2373	62.9114	63.5312	63.7873	65.4439	66.6777	66.73	68.529	68.4004	69.1561	70.1545	69.0964	70.6647	68.3102	69.2213	69.0598	68.2996	71.8295	71.6119	70.3786	70.7613	71.5272	72.9873	71.9703	70.9009	70.5879	71.0426	69.2249	67.0091	68.9723	68.5008	67.3864	69.7211	70.8144	67.9574	69.2886	68.8413	70.5954	67.9843
-0.0303391	0.647219	0.24626	-0.86314	2.75492	25.7966	40.1583	46.9066	56.0512	56.066	59.3586	60.2445	61.4615	62.1209	62.3176	62.8885	64.4077	66.6553	65.7027	68.4228	70.0675	68.8602	69.4015	68.1129	67.1515	68.101	68.436	69.4212	68.8792	70.4417	68.8424	69.9842	70.0331	70.6285	70.781	69.1677	69.4038	66.5789	67.3497	67.3712	68.6909	66.7262	67.7032	67.3375	66.7126	68.0526	66.8311	68.7134	67.0057
-0.0884341	-0.30342	0.773613	-0.381758	0.297061	24.8677	38.6616	46.1537	52.6372	54.5703	59.4431	60.4362	60.7575	59.7853	64.5602	64.1015	65.7065	68.1555	67.5655	67.5456	70.6291	70.1813	69.4736	66.7521	68.4767	68.4059	69.8866	68.4797	69.9357	68.8406	69.3105	71.089	70.6488	69.7386	69.6786	70.7758	70.4644	69.1892	68.6711	69.3819	69.5064	66.8535	70.1881	66.614	68.6688	68.9872	67.7528	72.1468	68.2829
-0.703836	2.46858	-0.748522	-1.01622	0.429146	25.4337	38.4383	47.4596	54.8242	53.8884	57.8765	59.2645	62.0254	62.9059	63.1059	64.5159	65.4074	67.1291	66.0986	66.5217	69.5815	69.4225	71.271	67.6597	68.5655	68.6518	69.2224	66.9205	68.9344	70.2087	70.6104	70.2533	71.006	71.3725	69.3306	70.6175	69.8719	67.5952	68.6439	68.1979	69.1606	65.9518	68.8604	68.4311	68.2618	67.4808	69.5703	68.9515	68.5038
-0.335753	-0.0331786	-0.0707167	0.439648	3.17151	21.9164	39.9743	47.3695	53.4611	56.404	59.7316	59.0267	61.9984	61.2843	62.9569	61.8305	63.9021	67.3448	66.8747	68.2037	69.5905	68.9579	68.5457	66.3709	69.2223	65.4375	67.2647	68.0863	68.1115	68.8648	68.1714	70.1128	69.9179	69.0184	67.7213	67.384	67.3098	67.1143	66.554	65.1119	66.319	65.2887	66.2269	65.2832	65.9418	66.8756	64.9107	67.9285	66.6998
-0.2043	-0.97127	0.82855	0.34702	0.0962125	22.6369	39.6683	47.6177	51.5011	54.1391	56.9462	59.3723	59.2218	58.9054	59.5581	61.6491	61.7301	63.311	64.0952	65.4618	66.1928	66.1341	66.006	65.1208	66.6863	65.0853	64.8823	67.2644	66.1514	67.4463	67.3717	67.9987	67.7641	67.7503	67.5684	67.399	67.5038	64.0113	62.9216	64.9339	66.4925	64.3994	65.717	62.8303	63.0039	64.683	65.9847	65.7021	65.4301
0.271055	-1.04712	0.544497	0.231566	1.54031	23.0871	39.8825	45.8481	52.6479	55.0113	56.2995	59.4731	59.7815	60.9297	62.3148	61.7294	60.2139	64.3965	65.0426	64.7814	68.1895	66.2508	66.7467	64.0914	66.3272	65.6246	66.0566	65.8687	65.8024	67.58	67.6577	66.4893	69.0258	67.0879	68.5952	66.3709	66.1038	64.5964	62.9641	63.8725	67.2257	63.8326	66.2693	63.312	63.4351	64.8983	65.2282	65.6968	62.4705
0.48721	-0.551071	0.785684	-0.721824	3.26244	23.7802	36.9296	44.7023	50.7461	52.0347	55.3822	56.3303	56.6944	57.2967	58.8157	60.2831	62.1302	62.4647	63.0235	64.3728	66.0349	64.194	64.4377	63.3247	65.8571	64.1202	63.2681	62.1739	66.1762	65.0511	64.9494	65.1007	65.5426	66.8515	66.6069	65.4925	63.4852	62.4109	62.7202	62.2036	63.8889	62.4148	63.5027	63.1115	63.5341	64.1832	64.6728	64.4301	61.6783
-0.180406	0.30821	-0.359182	0.231379	3.56915	23.4159	37.9083	46.3474	50.7792	52.2755	56.5985	58.2076	57.048	58.1716	61.2508	60.1672	62.4602	62.2431	64.0285	64.0151	63.7977	64.5657	64.8958	64.4338	67.325	67.1962	66.0906	66.2226	65.9354	68.4298	66.1681	66.7863	66.486	67.658	67.0766	66.0544	65.8769	65.1493	63.635	64.2512	65.8968	64.7701	64.7666	65.0821	63.8181	65.2719	65.805	66.0607	64.7069
-0.753889	-0.0824361	0.303111	0.533214	1.83579	23.2912	35.9378	43.7541	49.3826	52.9391	55.5073	58.211	57.1258	56.4207	60.7059	59.7591	59.9309	63.7676	61.875	63.7997	64.4158	64.5494	64.9713	63.2511	63.7752	62.5411	64.831	64.4776	66.4577	66.1907	63.3744	66.9877	66.6328	66.5008	66.0853	66.1566	65.4367	63.6189	64.4821	62.9562	65.1933	63.8659	64.7684	65.3268	61.7625	63.0834	64.2685	64.7364	62.1719
-0.81047	0.514431	0.817088	-0.521049	0.433747	23.3798	34.4613	43.9158	47.8034	50.4481	54.041	56.1508	56.152	56.5461	59.2779	56.3251	59.4135	60.7196	60.5684	61.4879	62.7867	63.0916	63.2241	60.5717	60.8561	62.2144	60.3349	62.7343	63.4758	63.1652	63.4457	62.5983	64.2368	63.5879	63.4287	63.3487	61.908	61.0716	61.5891	61.3795	62.9242	58.6895	63.4937	61.0843	61.7683	60.6888	62.1043	61.8446	60.4095
-0.0507263	0.521612	-0.776951	0.306065	3.11808	23.5586	35.5839	44.9911	50.6154	48.9399	53.3662	55.6548	56.6023	56.9756	57.8977	58.9286	58.6385	60.9949	59.9996	62.9866	64.2917	62.3729	62.1285	62.8459	63.5799	62.9586	61.9122	62.7466	61.325	65.1738	63.8987	63.8821	64.5859	65.9994	62.9963	63.0874	63.3957	62.4697	60.8947	61.1344	64.154	61.811	64.3815	64.3229	62.7034	63.5983	63.6055	61.9981	61.2942
0.365067	1.01934	-0.237707	-1.1467	1.60273	21.998	35.4451	42.3078	47.3841	49.4112	54.3961	54.5088	55.6406	55.7701	57.9383	56.9622	59.2304	61.5814	59.7599	60.6748	61.6917	62.3553	62.3134	61.6095	60.481	61.3464	61.9873	63.7822	63.8443	64.7281	62.5952	64.5032	64.2474	63.5346	63.6501	62.8389	62.5233	59.5252	59.5498	60.3779	62.9881	60.7324	61.1781	61.5905	60.6293	60.0119	62.0429	62.3286	61.8448
0.481183	0.0968923	-0.661282	0.0832065	3.0719	21.7654	35.9127	43.2471	50.4487	49.9553	51.8735	54.8992	54.5836	55.2557	58.9758	55.3386	56.9385	62.6802	59.7986	60.3041	62.3163	61.421	62.2361	59.3148	62.4288	62.6785	61.3716	60.9891	63.0929	62.781	63.6156	62.0563	63.8381	63.1336	65.6912	62.8127	61.6986	62.0392	59.7501	61.6418	63.5692	60.3854	61.6435	60.7269	61.3824	62.5577	61.1511	63.1182	60.5715
0.806324	-1.50459	-0.25664	0.954901	5.37508	24.0473	37.721	43.0381	49.3911	48.4852	52.3731	55.9834	56.7741	54.9334	59.1217	55.936	57.9214	61.8206	60.0264	61.3624	62.2354	61.5604	61.7842	61.4669	62.7066	61.3831	62.4811	64.7276	61.5595	65.2326	62.142	62.0927	64.8516	63.1955	61.7948	63.8503	60.9803	62.8515	61.9876	62.5304	63.7582	61.9849	61.5297	60.647	62.7618	61.7574	62.5621	63.2103	62.9458
-0.268566	0.868284	0.36536	-0.965077	2.34803	21.6798	34.7091	41.7447	47.1685	48.6295	52.7135	53.0454	53.6564	53.4924	56.5523	56.272	56.3518	58.8607	57.445	59.2249	61.2091	61.2815	60.9088	59.1613	58.9859	60.0953	58.9748	62.4174	60.5348	62.4407	58.7718	61.1285	60.5105	60.2853	61.3996	60.5465	57.8387	58.4904	57.2179	59.3113	60.5712	56.9603	61.1305	61.2967	57.0629	60.1613	59.8906	59.3133	60.7243
-0.0521961	-0.60589	0.47193	0.186156	2.18229	20.5933	33.3257	41.0763	44.7236	47.8976	48.1049	51.2252	51.294	54.0955	54.5836	53.6135	54.8146	58.6623	57.6928	58.5786	58.6078	60.1635	57.8336	57.8678	59.2164	59.439	60.2288	59.5739	58.3999	59.9259	58.8098	58.7612	60.1376	60.886	59.7807	60.3495	57.6916	57.9466	58.597	57.56	57.8825	58.3726	59.4706	57.3366	57.4988	59.2703	59.8105	59.748	59.1091
-0.525537	-0.101956	0.999436	-0.371943	2.76768	21.1233	34.703	40.1752	44.8969	45.3569	49.1879	52.6398	50.5874	51.0755	53.8059	53.6115	55.0143	55.4162	56.6201	55.428	57.8427	58.2103	55.6566	56.366	57.0125	56.0835	58.069	56.8835	57.8214	58.3728	57.4405	58.388	59.4723	57.4333	58.0326	58.4101	56.6469	57.5811	54.6135	55.371	55.2758	56.3886	58.7403	58.8541	57.0498	57.8426	57.7265	58.3454	57.1452
-0.733051	0.193539	2.40904	-1.86953	1.21389	20.3719	33.3058	38.2836	45.2021	44.4115	47.855	48.9495	48.5289	51.2291	52.89	54.1822	53.8235	55.6094	53.4022	55.5573	56.6643	54.7555	56.8811	54.3534	56.7305	56.4249	57.2168	56.6895	56.6196	57.2258	56.9374	57.8125	59.0981	58.9644	57.0604	55.9981	57.13	57.3302	57.2441	57.669	56.9284	54.2402	57.5116	56.8553	56.3451	57.3855	55.6023	56.8602	56.9741
-0.599508	-0.796454	0.50141	0.894553	1.1082	19.0956	32.5966	41.0012	43.3634	44.6113	47.6584	47.6336	50.889	50.15	52.2246	50.7049	51.7824	53.3016	52.4678	55.2661	55.025	55.9966	56.5424	53.6942	55.0486	54.8319	55.4468	56.2498	57.2724	57.1617	55.1476	57.6206	57.1268	57.436	56.9304	56.7357	55.9102	57.5491	55.0072	54.9672	56.1999	55.2607	55.6674	57.6862	58.533	57.6898	57.5472	57.5393	57.147
-0.476212	-1.3965	0.329608	1.5431	0.720816	18.9455	32.6744	37.9375	43.0895	43.598	46.4329	47.2575	49.0533	49.9288	52.279	51.1028	50.8592	55.6281	53.7012	54.1241	53.7057	55.2736	57.3492	53.3657	54.6426	55.1733	55.1656	55.7039	55.4842	57.1333	55.0751	55.7308	56.8684	56.4196	56.9541	55.2839	55.1948	53.9244	54.5553	53.4418	55.6053	52.4984	56.0298	53.2982	53.7511	55.4193	54.0332	56.179	55.4111
0.172143	-0.526966	0.280202	0.07462	2.19256	18.4667	31.091	38.4365	42.3931	44.8413	47.5902	49.6505	49.0763	48.5367	52.0268	49.7882	51.1036	51.9541	53.4178	53.4251	54.7769	54.648	56.0442	52.0321	54.3398	54.4745	53.7225	54.2968	54.6385	54.5611	53.8792	54.1533	56.205	55.5121	55.356	54.9641	53.6061	54.5742	54.3713	53.7656	51.678	53.5333	54.7404	53.4746	54.3706	54.6916	54.2837	54.6375	52.6769
0.0389178	-1.08967	1.33107	-0.280319	0.606499	17.3194	30.0455	38.0459	41.9183	45.4595	46.8739	46.7557	47.289	46.8778	49.1899	50.406	51.3861	52.1628	51.3347	51.9236	54.5218	54.5694	54.3791	52.3834	54.4782	53.1985	54.4131	54.2468	52.9542	54.9524	55.3999	53.7951	53.6424	55.315	55.2803	53.4421	55.6363	55.0372	53.1355	53.6508	54.6267	53.2231	54.0706	53.3351	53.5297	54.8255	53.1397	54.7917	53.0198
-0.673401	-0.755269	0.458085	0.970585	3.83005	17.2551	29.8965	37.3658	41.891	43.0615	45.7477	48.452	48.5178	47.9534	50.602	47.9928	48.1235	52.6823	52.0077	53.2488	53.4549	53.9052	53.2188	52.419	53.8129	52.3293	54.539	54.1282	53.4647	54.0206	52.9066	53.4522	55.3765	55.1658	53.9379	54.763	53.2447	52.6892	53.506	52.7427	53.6499	53.3079	52.8179	51.4399	52.1238	52.4435	52.2979	53.5355	51.0823
-1.53639	-0.137149	0.153001	1.52054	3.55738	18.7347	30.7303	36.7351	41.3799	44.8231	44.4075	47.6514	47.1656	49.3809	51.0048	49.9232	51.394	50.8579	52.0353	55.563	55.0341	53.3606	53.459	53.8518	53.9092	53.1684	53.4506	54.7442	56.0426	54.3269	53.7525	53.2719	55.0571	55.5213	54.1295	54.2166	52.4	53.1875	52.1745	51.2458	52.9574	54.5977	53.3684	52.8315	53.9105	53.1392	55.7205	54.3604	53.7011
0.146445	0.283008	0.402056	-0.831509	0.426554	17.8426	30.1304	34.8443	40.4155	41.0628	44.4402	45.1622	44.5769	46.27	47.9204	46.2448	49.4174	49.7008	49.7004	51.823	51.4926	51.5538	51.5427	49.8604	51.0455	50.3026	51.8259	52.4029	50.2105	50.6232	51.6413	52.071	52.1708	53.4142	52.9036	51.3566	51.6254	52.7926	50.9546	51.7792	52.0053	51.3987	53.1785	52.0141	52.837	52.7335	51.9179	53.0435	52.898
0.534668	-0.136296	0.657352	-1.05572	1.20353	16.2009	29.4459	35.424	37.8854	41.4846	42.2321	44.0242	44.3257	44.2672	46.5091	45.6501	48.8198	48.5179	47.8309	49.0473	51.0313	50.398	51.7136	48.2262	50.1109	50.1325	48.155	49.1384	50.8072	51.1256	49.7516	49.146	52.9569	50.5455	50.1162	49.4258	49.2961	49.0725	47.9995	48.8227	49.1556	47.4638	47.6129	48.5683	46.878	48.8598	46.9139	49.0669	48.6491
0.296869	0.325572	0.229246	-0.851687	4.0762	19.4473	30.4843	34.7782	38.7063	41.9426	43.768	45.0427	45.6275	44.8578	48.4863	50.1224	48.033	50.023	48.4185	51.2746	52.052	51.6047	52.0905	49.9491	51.0025	50.9465	51.867	52.3687	52.1115	51.258	53.0507	51.83	52.4214	52.3445	51.8923	52.6843	52.126	52.1462	49.7696	51.8426	51.7165	50.5948	50.1898	50.9203	51.6555	50.4597	51.5499	50.5662	51.8054
0.180282	1.07752	-0.682407	-0.575398	0.91465	17.6234	27.5479	32.8503	36.8352	40.3052	41.8148	43.3384	43.2481	43.2704	45.6134	43.3517	46.1918	46.4673	46.7901	48.4872	49.9061	49.1576	49.1803	47.5533	46.8761	46.5663	48.7117	48.4051	49.6217	49.5925	47.6566	47.7632	49.7321	49.6206	48.0601	47.5334	47.3634	49.3476	47.1645	47.8957	47.678	47.9753	48.3932	49.6495	48.9163	49.0004	49.5939	48.7356	49.6271
0.0372948	-1.68813	0.815645	0.83519	1.62007	16.991	26.8405	32.4394	35.8717	38.8215	41.5812	41.3869	42.8665	42.7433	45.8462	42.8254	42.692	44.6853	44.9073	45.8123	46.8783	44.0734	46.581	45.6895	47.0848	45.5451	46.575	46.5759	46.1881	46.903	46.2898	48.1476	48.6236	45.5196	49.3444	47.7862	46.6276	45.9641	45.6301	45.4681	47.8691	46.2996	46.7837	47.9557	46.5631	46.6584	46.9087	49.255	46.0225
-0.295491	0.128805	0.313711	-0.147026	2.02423	16.0072	27.6609	33.2406	36.4647	37.8878	42.1434	41.2683	41.215	42.702	44.5832	43.9239	45.4009	45.9677	46.3308	47.7633	48.8684	46.5001	46.9085	44.7733	45.9577	46.6726	47.5021	49.1192	49.0009	48.1582	47.6604	48.1887	48.8079	47.9101	48.9298	48.1705	48.9176	49.4823	46.383	47.7473	47.4985	47.6619	46.7891	48.5724	49.5601	47.5916	47.8696	47.367	47.8714
-0.51763	0.474691	0.25152	-0.208581	1.00669	17.8039	27.4684	30.9997	36.7244	37.9423	38.3311	41.4684	41.4058	40.529	43.831	42.2774	44.134	43.4064	43.5991	46.0693	47.7886	46.6189	47.1859	45.6625	46.8095	46.1423	45.9921	46.2269	47.3964	47.9361	46.877	47.631	48.2515	48.7281	47.6436	45.6165	46.3307	47.2558	45.6528	46.3903	46.5246	43.2946	45.2	47.123	44.8354	44.9703	45.4697	45.38	45.4594
-0.621854	-1.01622	1.14168	0.496393	1.14316	15.9332	28.068	30.7018	35.819	35.6326	38.8879	40.2325	39.2805	40.1193	42.6741	41.9902	43.0541	43.8364	44.9243	44.0698	45.9416	45.7614	45.0301	43.727	43.3112	44.5488	44.689	46.3277	46.636	45.8923	46.3571	47.6062	46.1185	45.9896	46.093	46.0158	45.114	45.8785	43.2062	45.2377	47.598	44.9773	44.504	45.6444	45.4175	43.9318	44.2783	46.2502	44.6872
0.519021	-1.5748	-0.805324	1.8611	2.41486	14.9896	26.3272	29.1671	35.2997	36.82	38.3	40.7056	40.3223	38.7161	42.6856	42.6123	42.7889	43.6936	42.2843	44.7277	46.0044	46.3907	46.0797	44.6244	45.3935	45.0919	45.585	45.9399	46.4271	46.6704	46.0293	46.0351	47.2101	47.0422	46.1419	46.0084	44.4526	46.4288	44.171	44.3917	46.0677	45.9115	45.6274	46.037	44.7976	45.459	45.3406	45.8256	45.2109
1.56211	-1.02607	-0.829251	0.293211	1.86438	16.5548	25.0455	29.1709	33.2247	34.9548	36.4249	39.2674	38.7228	37.487	42.6782	40.6633	41.2736	41.7336	42.0013	42.7948	43.6498	44.8447	45.7908	43.5335	44.4535	43.3885	44.4987	44.4524	47.3613	46.6747	45.472	46.0642	47.8126	47.4039	46.5172	45.4741	44.8167	46.1001	43.7686	43.3036	45.1236	45.6118	47.4874	46.6317	46.028	43.6998	45.9529	44.5837	44.0339
-0.700631	0.0662344	-0.508383	1.14278	0.6871	15.465	22.1234	28.8248	32.745	34.5989	35.6652	36.2915	37.8657	37.8533	39.8562	37.453	39.6566	40.0683	39.7533	42.2528	42.5142	42.4249	43.4154	41.2185	42.6298	43.6352	41.9043	43.623	43.2225	44.4988	43.8979	42.1503	44.8381	43.4648	43.2895	42.5324	41.5919	42.5798	39.9905	39.8242	41.3927	39.0893	39.9554	42.3518	40.3419	41.229	42.1694	41.0826	41.3009
-0.282524	-0.574052	0.0775936	0.778982	2.10306	15.169	23.7038	27.8829	31.1967	34.4728	33.9644	37.4813	38.3335	39.6221	40.4973	37.9742	40.0881	39.7068	39.7792	43.8248	41.0145	42.0961	43.221	41.3415	41.5082	43.0158	40.9132	39.9294	41.2452	41.469	42.3668	41.9256	42.643	42.1802	41.6623	39.5867	40.2264	39.4949	37.6596	41.3602	41.7608	39.8169	39.675	41.2096	39.9158	41.9554	40.7052	41.7768	40.9305
-1.42371	0.212918	0.965221	0.245572	1.07247	15.1659	22.722	26.6148	31.0096	34.4372	34.5374	36.0662	36.0178	36.0086	37.4726	39.0222	39.5178	36.9513	39.1901	40.1178	40.9956	38.0907	41.5035	39.6903	40.7876	38.692	39.0169	39.6291	41.3547	39.8477	40.9732	40.3601	40.9934	41.8545	41.4397	38.881	39.904	39.6359	37.3255	40.4648	40.5268	40.0645	41.917	43.1168	39.2754	41.1509	40.446	40.7687	40.3954
0.84275	0.62962	-0.936678	-0.535691	2.7198	14.5586	22.8442	26.4614	31.1097	35.1436	34.5197	35.3888	34.6872	37.248	38.2839	37.8935	38.4452	37.8089	38.2403	40.3547	40.0672	41.3415	39.9046	40.5002	39.1146	40.6709	42.0881	40.4861	40.8376	42.8456	42.5447	40.7046	41.385	42.0767	40.9016	40.8397	39.7023	39.6051	38.4112	41.0383	40.5579	38.9872	38.9764	40.7585	38.1886	40.8904	38.4949	40.421	38.7604
-0.300903	-0.260097	-0.413719	0.974719	0.922522	12.8688	22.8122	25.0188	30.5312	31.0945	31.9247	33.7683	32.7602	33.7544	35.3661	35.6398	33.6591	36.8126	37.1858	37.8736	38.6721	37.4414	39.754	39.1	39.0872	40.6959	38.8682	39.5335	39.233	40.4381	39.8462	39.4616	40.1021	38.6267	39.3809	37.3684	37.6863	39.6507	36.1264	39.7689	37.9709	37.1345	37.329	37.5614	37.6138	38.5687	38.8707	38.7016	37.8472
-1.54686	0.767253	1.50969	-0.730081	1.20425	12.6614	23.8718	25.5728	30.4818	30.5768	30.4555	33.1536	32.5828	32.5555	35.0257	32.882	35.1691	36.1393	36.3386	38.5094	38.8709	36.1913	39.7627	36.7468	37.9979	37.0935	37.8835	38.0618	38.8391	39.1845	38.171	38.2691	39.687	39.054	37.4074	38.1043	39.0722	37.1729	37.4089	37.3232	39.7205	38.5909	36.2713	38.0931	36.5558	38.0103	38.7002	37.9705	37.298
0.361476	0.0310874	0.507239	-0.899803	1.36052	14.1723	21.3183	24.9107	29.7647	30.4945	31.0041	32.3584	33.8124	33.7521	36.7259	34.411	35.4552	35.7751	36.8259	36.3025	37.0585	38.0001	38.9753	36.1975	37.8257	36.4618	37.4386	38.3925	39.0335	38.758	38.8936	37.5417	37.9931	40.0002	36.9441	37.1459	38.5803	36.9479	35.0991	36.5107	37.1971	36.33	37.1729	37.4219	35.8904	36.6935	36.6485	36.7759	36.6894
0.631992	-0.0446124	0.28194	-0.869319	1.75475	14.097	22.3008	24.3996	27.8306	29.6195	31.7672	30.3672	31.9044	31.9096	33.9023	33.8367	33.6725	33.8613	36.2827	35.8455	36.9123	35.5545	36.7041	36.1618	36.4746	35.988	35.7196	36.523	37.1552	35.6502	36.7491	36.0027	37.7136	37.8607	36.8384	36.3849	36.3658	36.2078	34.8626	36.4517	35.0477	34.8477	36.4396	34.3375	36.0385	35.1622	36.6256	35.2299	35.5797
-1.22569	-0.175257	-0.121354	1.5223	2.99459	12.665	21.0967	25.8237	26.6045	29.3608	27.5802	31.2139	29.5243	31.9983	32.763	30.5998	30.3947	33.0455	31.5927	33.4517	36.3559	34.3985	34.8853	32.6954	32.8263	34.1324	36.0299	34.7841	34.1854	35.1796	32.9236	34.058	34.4369	35.771	34.3651	33.3783	33.6773	33.5754	33.5184	33.0776	34.4687	33.1888	35.1542	34.5699	34.1902	35.8194	33.0565	33.9269	34.6664
-0.919356	-0.581249	1.50589	-0.00528648	1.29641	12.4249	20.4502	22.6477	26.3529	27.9317	28.6692	29.7767	29.1849	31.2018	31.5861	31.94	31.9458	32.5994	33.3189	34.9383	36.2848	34.654	35.0019	32.5526	34.7417	33.441	35.1259	34.866	33.4347	34.9122	34.959	34.1014	36.2927	34.9764	33.9443	33.7095	32.7143	33.1229	31.7803	32.5794	35.7319	32.3996	32.2911	34.9755	32.7918	33.6847	34.5359	33.1955	33.2915
-0.719337	-0.492811	0.15828	1.05387	4.06033	10.8328	20.5468	22.1861	24.1477	26.0478	26.2282	28.781	27.9892	29.402	30.2935	30.9062	31.4521	32.2632	31.2786	33.9282	33.6544	32.1075	33.4116	30.8319	33.8086	33.3322	33.2935	33.2033	34.1466	34.8802	32.991	33.1516	34.9618	33.2465	33.368	33.1438	32.4045	33.3358	31.1113	32.544	33.7458	31.9667	32.6048	34.237	32.2594	31.4255	32.6053	32.0543	33.1845
-1.1533	0.713939	0.699328	-0.259963	0.122991	11.3852	17.309	20.9667	24.0043	24.4467	25.6707	29.0932	27.0583	29.034	29.894	29.5253	30.0159	31.1059	31.8044	33.3957	31.5944	31.6008	31.7545	31.5302	31.4838	30.8572	33.2837	32.8105	31.3369	32.7979	32.2703	33.2921	33.7266	32.441	31.3508	30.5689	32.2309	31.7148	30.9289	31.1302	33.0542	31.2322	32.2866	30.1914	30.9691	31.3505	32.8411	31.94	30.5221
0.0902661	1.61111	-0.0455977	-1.65577	1.40391	10.8762	16.8552	19.8247	24.5876	24.9594	26.5951	26.8596	27.1146	27.484	28.9641	28.6731	27.8696	29.8215	28.7607	31.6606	31.1394	31.3703	30.2078	30.4994	31.0006	30.1382	30.7653	30.796	31.2206	31.2425	31.4658	31.8915	30.7965	31.9326	29.4759	30.5922	30.2215	30.756	30.0655	31.3688	31.092	28.8606	30.4468	30.4737	31.1873	30.1219	30.2214	30.5935	30.8216
0.140988	-0.11837	0.241739	-0.264358	0.664758	10.8016	17.253	18.8598	22.2281	23.1808	25.1053	25.4827	27.2705	26.8606	26.683	27.4352	28.3848	28.4709	29.1088	30.3483	30.3785	28.7007	30.8764	28.7639	29.0799	28.7009	30.0288	30.0677	30.8318	30.1861	32.1058	30.0631	30.9959	31.2311	30.8045	29.5447	28.3802	30.3641	29.6036	28.686	30.4282	30.3336	29.1672	28.6448	30.0148	29.9997	28.1193	30.8581	29.2376
0.626178	-1.12092	0.0146338	0.480111	0.819927	10.4369	15.8015	19.5875	22.4969	23.2144	24.3547	24.1454	26.9534	25.2429	27.2963	26.6998	25.5478	28.3051	28.2788	28.0944	28.406	27.0036	30.4282	27.7108	29.6604	28.096	29.943	29.4854	30.6089	28.8768	29.2999	28.6886	29.8411	28.9477	29.128	28.794	26.7721	26.9282	26.5684	27.1326	29.2279	26.6477	30.4628	27.5854	28.5427	27.6939	28.3912	28.0856	25.9265
-0.36614	-0.00374755	0.521044	-0.151156	0.0874292	9.49259	16.6642	18.7017	21.8517	21.9782	23.2257	23.7605	25.4132	24.2871	26.0286	24.3889	26.2206	26.7251	27.6855	28.5605	29.7475	28.0233	28.403	28.2665	26.8637	28.4217	30.0186	29.3	28.3765	27.6331	27.5979	29.2181	28.581	27.1398	28.0659	27.394	27.4014	27.3767	26.4344	28.6703	29.1653	26.7809	29.3968	27.8383	30.0591	27.7058	29.0643	29.9183	28.155
-0.0100005	-0.0440809	0.195929	-0.141848	1.79632	9.54041	15.5012	17.5633	20.5426	22.1692	22.9932	24.8939	25.0295	23.827	23.855	25.3765	24.1748	26.3134	26.6994	27.7864	28.7655	26.8043	27.6732	25.3605	26.7236	28.0205	27.5913	28.7432	26.9242	27.8309	26.9154	27.6834	26.8603	27.4468	26.5575	25.0478	25.7599	26.8535	25.8387	26.334	28.0132	27.0732	28.377	26.5034	27.5053	28.7513	26.2054	27.0415	26.9595
-1.64602	0.321142	1.31041	0.0144652	0.693007	8.02958	13.3492	15.9078	18.6119	19.5925	20.4234	22.4267	22.9993	20.094	22.6857	21.0104	23.3224	22.1917	22.8336	24.6623	25.5378	23.5105	24.69	21.3261	25.1788	23.6632	24.9258	25.3383	25.0096	24.9482	23.7747	26.3005	26.1561	23.8828	24.6401	24.1702	23.7942	25.1087	23.6633	25.3032	24.9247	24.4756	22.4136	24.2876	24.873	23.4477	23.6927	24.7172	24.395
0.0549075	0.980191	0.046396	-1.08149	-0.0310136	7.49028	13.5295	14.9751	17.3423	18.9891	19.6929	21.9811	20.1623	20.884	21.4637	22.2681	20.7827	23.051	22.8926	23.4408	25.9597	24.1972	25.1112	22.5146	25.0997	23.6468	25.9069	25.7868	23.2677	23.4861	24.854	22.285	25.0789	25.1072	24.4689	23.6865	25.3836	23.5614	24.1065	24.4965	25.4743	22.9124	24.32	24.4946	25.2055	23.7442	24.8136	25.6932	23.6145
-0.923878	0.191675	0.0546055	0.677598	1.39596	8.78968	14.2494	15.2199	17.1643	19.4901	18.8315	21.5393	21.0889	19.5208	21.1967	21.472	21.608	23.2192	23.1953	24.1039	23.8968	22.6461	22.9198	23.5359	23.0942	24.732	24.4517	24.3694	24.8863	23.3865	23.5146	24.2319	24.4524	24.5962	23.5458	23.3305	24.1087	22.6479	21.2472	23.607	23.3228	22.883	24.4006	24.6487	23.7078	22.8264	22.8126	24.5111	23.4736
0.00571953	0.454078	-0.0190952	-0.440703	0.761547	7.30371	13.8929	14.4491	16.9505	18.0947	19.1004	20.1126	18.4497	19.5222	22.7201	21.9606	21.6208	21.1948	20.7628	22.6209	22.2172	22.5257	22.6151	20.3486	21.9958	21.93	23.3885	24.2016	23.6421	23.6493	24.0906	23.3765	23.8705	23.0179	23.0435	23.4814	23.1717	23.2732	20.3294	22.6144	24.1739	22.6528	22.1413	24.4365	23.6704	23.1394	22.5736	23.9381	22.2673
-1.52214	0.65719	0.475427	0.389522	2.0671	5.77997	11.0892	12.49	15.8532	15.5332	17.4029	18.4913	16.2431	16.9056	17.2447	17.3291	19.3911	19.1827	18.0647	21.0414	21.7814	19.0246	22.1171	18.8396	18.5926	18.8845	21.4673	21.8431	20.5857	19.3601	22.4163	19.6569	21.4407	19.9284	19.9593	18.7125	20.9164	20.1893	19.0504	21.8302	20.8379	20.4746	21.3956	20.3959	21.304	19.9229	21.483	20.5512	20.6381
-2.00709	1.30817	-0.0512036	0.750129	1.66271	6.26397	10.2334	13.1564	12.8413	15.9904	15.7899	18.7417	15.967	17.216	18.6519	18.9871	18.631	18.3357	19.0406	20.3585	19.2	19.1512	20.542	18.6514	18.3938	19.7007	19.6324	20.4909	19.4958	19.2116	20.3292	20.0861	20.1604	20.6748	20.5183	18.7863	19.0165	21.3484	17.7484	19.5993	21.5273	18.9629	20.6323	20.545	19.1148	22.027	19.1499	19.6001	19.3504
-0.887682	0.925991	1.34944	-1.38775	0.732139	4.716	10.3865	12.3783	13.7587	15.1204	15.7088	15.9428	14.2124	15.0943	16.8852	16.6276	16.4903	17.3123	17.1192	17.1978	18.3974	17.1506	18.6231	18.1346	16.2819	17.7756	17.9245	16.951	17.2511	17.8678	19.0183	16.4234	18.662	16.0681	17.5387	15.4949	16.9947	17.9173	17.062	17.5985	18.7964	15.338	17.9104	17.6209	18.8092	19.1335	17.1514	17.6315	16.7819
-1.3118	0.213244	0.132091	0.96646	1.84523	6.10101	10.9657	11.2915	12.6182	12.9349	14.6089	16.2639	16.123	15.5329	17.6353	15.1301	15.5647	16.9646	17.1927	17.0204	19.0223	17.8944	19.6472	17.6268	17.946	16.1911	17.7135	18.7597	17.6002	18.1652	19.353	18.2448	19.6164	17.2479	19.1391	16.3179	17.5282	17.4825	16.1543	17.0315	19.0064	17.0666	18.2721	18.5377	18.0069	16.0093	17.6647	18.0858	17.9017
-1.15866	0.900553	-0.559206	0.817316	0.864908	5.94748	8.40551	9.74273	11.0801	11.2204	13.596	14.0644	14.3353	14.7387	15.8556	14.3628	16.1579	15.4828	17.2544	18.5266	17.5627	15.1621	18.0419	15.9958	15.9333	16.6235	15.1537	17.4579	17.8893	16.8463	16.2227	16.8624	18.2124	17.7867	17.1533	14.9522	16.2799	15.2298	14.7379	15.6807	16.8294	14.5284	18.7554	17.6255	17.3628	16.5758	16.2551	16.9184	18.2636
-1.45088	-0.236109	0.68187	1.00512	0.76266	5.77943	9.31426	9.15108	10.4699	11.9164	13.4493	13.6191	14.122	12.597	14.358	13.903	13.8858	14.3465	14.2756	15.6853	15.262	14.0002	15.5162	14.0482	15.0842	14.5388	14.079	13.9493	14.6256	14.6438	14.8185	16.1811	16.8445	14.0494	16.2838	13.4962	14.6986	13.5724	14.6377	15.9401	17.1963	14.36	15.676	15.3524	15.1786	14.3003	15.4498	14.8134	13.6015
-2.18923	-0.282591	1.82832	0.643505	-0.607802	3.71332	5.96547	9.22684	10.1484	10.0885	12.2386	11.2474	11.8883	11.7681	14.442	12.1984	13.4631	13.7039	13.286	12.8798	14.0864	13.4241	15.0995	13.4786	15.6911	14.5132	14.7488	15.0271	13.5802	12.3457	16.0231	13.6788	15.2663	16.2839	13.8319	14.5804	15.0657	13.5589	13.5122	15.5005	16.7815	13.5597	13.8213	14.9067	14.5915	14.001	14.7044	13.5056	15.0374
-0.925833	0.606822	-0.707353	1.02637	-0.391855	5.09846	5.6577	7.82692	10.5667	10.4713	10.5485	12.1588	12.3732	11.1625	12.2475	10.7753	13.1614	13.1685	12.5627	13.4489	14.2514	14.4942	13.844	14.1757	15.0094	13.6075	15.0763	13.0475	14.7356	13.4333	13.4065	14.6669	15.361	14.1978	13.7911	12.8213	12.5536	13.1671	13.8174	16.0361	14.059	12.5217	13.037	14.3242	16.2393	13.9197	13.2145	12.5567	14.0895
-0.160087	0.489079	-1.13675	0.807757	0.90418	2.95365	7.76358	6.75873	7.61755	9.31697	9.58999	9.68502	10.8164	9.41338	11.361	11.2975	10.5603	10.877	11.9709	13.744	13.6801	10.5955	11.8201	12.1617	12.5275	10.4847	12.2204	12.2344	12.6424	9.96405	10.3209	12.1337	11.0959	11.4892	12.002	9.82435	11.1182	11.0998	11.0081	10.6757	14.4625	11.7377	10.7957	11.6163	12.2887	12.1488	11.8215	13.7053	12.4628
-0.41412	-0.0395802	-0.179347	0.633047	-0.0048938	3.81853	5.54789	4.49247	6.5547	7.88602	7.88507	9.22209	11.1469	6.26337	10.7578	10.4184	7.84129	10.2787	8.82994	11.5498	10.6494	9.20471	9.80526	8.78498	9.5933	9.54168	10.9078	9.86733	11.0953	8.28156	9.64762	9.29025	10.2516	10.609	10.4067	9.66367	10.1803	10.8823	8.85019	10.5386	10.5148	10.2292	10.9924	10.4346	11.3883	12.3536	12.557	10.9011	12.9621
-0.789578	0.0857455	0.440714	0.263119	0.379037	1.04536	4.34094	4.08057	5.56953	5.93503	6.1073	8.00207	7.23986	5.85346	10.0737	7.2093	6.73338	8.56445	8.46143	9.5823	9.33196	9.06061	9.68552	6.34685	9.91948	8.94761	10.1341	10.5366	9.26451	10.014	8.27414	10.0156	8.88788	10.0149	9.08838	8.24069	6.69981	10.6946	9.17318	9.21964	11.1458	9.16186	9.04866	9.83475	10.4103	11.3627	9.111	9.34656	9.03482
-0.856602	-0.0796784	0.175365	0.760915	0.0560895	2.0668	4.28697	4.9392	5.31923	5.70899	5.83103	7.49992	6.70468	4.40871	7.75288	6.14328	6.32642	8.45308	8.65933	9.00178	9.16956	6.71157	8.87568	7.53617	7.73477	8.89765	9.3876	9.04429	9.76215	8.25945	9.1696	8.63067	8.68889	9.7694	8.88628	8.13542	8.07543	9.21374	5.89392	10.0035	9.57894	7.51966	8.98826	9.53249	8.714	8.59858	8.82731	7.85223	7.96093
-0.657585	-0.215273	-0.153803	1.02666	-0.106274	2.88816	3.65804	2.79834	4.50902	4.11826	5.53512	4.89745	5.69429	3.39146	7.84001	5.81748	6.30314	6.67556	6.25078	7.2593	6.78409	7.30011	6.84711	6.09996	5.86356	7.37265	5.98327	7.87865	6.68779	7.70267	7.46565	5.79131	7.60251	8.44551	7.99771	6.28619	6.74285	5.86644	5.11389	5.58274	8.36316	6.12372	6.90266	7.69527	7.37183	6.95433	8.16093	6.95302	6.13975
-1.39418	0.78823	1.00645	-0.400502	0.943079	3.2348	1.95984	2.2532	3.50074	4.79522	4.27269	3.62033	4.87286	4.82313	5.84196	3.83077	2.77667	4.34078	5.58436	4.49607	6.77826	4.20224	5.29192	5.59702	3.72974	5.86713	3.99632	5.18877	5.16414	2.07789	3.99165	2.75895	4.42223	5.9716	5.0391	3.92299	3.31964	3.12037	2.01528	3.34833	4.29609	5.1326	4.96698	5.42032	3.78374	3.60362	4.50368	5.97959	4.70751
-1.11276	-0.147855	0.959478	0.301135	1.10124	-0.284772	2.09899	0.277278	2.44495	2.62763	1.82331	3.38122	2.59011	1.97566	3.88364	2.40741	1.72403	1.56094	2.04979	2.96756	4.53925	1.93465	4.17818	2.11929	3.10639	1.69555	3.14184	4.15607	4.30561	2.16077	1.47512	2.23782	2.54144	2.66193	3.67576	2.53366	3.36716	2.74908	-0.326794	2.55497	4.42044	2.82834	4.05359	3.53557	2.77612	3.89002	3.62872	3.86008	3.50239
-0.0900646	-0.906256	0.254841	0.74148	-1.18012	-0.156376	-0.0853666	-1.38987	0.693759	2.4477	1.77389	2.11147	0.735551	1.20346	1.87073	1.27321	1.79833	2.36216	2.76008	3.99254	4.30641	0.758508	1.93728	0.21813	1.119	1.41597	3.00901	4.14156	2.11497	0.84711	1.79908	1.59946	2.47172	1.12936	0.817884	0.150775	0.609813	2.65844	0.348488	0.799445	2.72788	-0.896568	2.39701	0.691656	1.10639	1.51537	1.58048	1.32151	2.44233
-0.424845	-1.28226	1.10785	0.599251	0.213188	-0.431519	1.0903	-0.44094	0.844735	2.54342	0.804877	3.26497	1.20485	1.9167	1.95325	0.426501	1.81767	2.06079	2.52727	3.1244	3.33747	2.50854	2.24953	-0.740213	2.49306	2.89083	1.33927	2.07872	1.26618	0.111544	1.34019	2.16064	1.87194	2.43869	1.64057	-0.178066	1.35188	0.432462	-1.12433	0.691423	0.938198	1.61286	0.580246	1.33827	2.08203	2.42882	0.913368	1.04373	1.56924
-1.27199	0.197818	0.978388	0.0957869	-0.0427937	0.447658	0.275739	-0.776122	0.0201344	1.0363	0.967115	0.902265	0.792937	-0.889737	3.42789	2.50184	0.0608831	3.03591	2.57846	4.14608	1.17277	2.62841	3.87653	1.45667	2.45167	3.5108	2.95784	3.56632	2.7034	2.95773	2.26462	1.49358	2.57703	1.62216	0.72586	-0.416811	0.413761	3.31938	0.206824	0.705883	2.21494	0.585924	0.801329	2.1096	2.02809	1.59661	1.36515	2.2946	0.389398
-0.983257	-0.142787	2.10787	-0.981821	-0.51987	-0.943099	-0.914405	-1.90593	-2.13057	-1.62761	-1.04432	-0.882422	-1.45944	-1.04169	0.0913015	-0.788803	-1.14823	-1.48391	-0.820847	0.23274	0.686529	-1.0435	0.0413234	-3.76495	0.679791	-0.132909	-0.249403	0.218584	0.493953	0.688398	-0.969562	-0.9661	0.993905	-0.579318	-0.670152	-0.870304	-0.466533	-1.16729	-3.4558	-1.01807	0.424186	-1.26146	-0.461533	-0.312484	-1.08825	-0.740349	-0.412814	1.18442	-0.327899
-0.761685	0.1021	1.34234	-0.682757	-1.74795	-2.03081	-2.90222	-4.3558	-4.11614	-1.70441	-1.79705	-2.55258	-1.53329	-2.42291	-0.623802	-3.79598	-3.06258	-1.97956	-2.27147	-1.5785	-0.833746	-3.76885	0.115521	-4.31189	-1.8105	-2.6582	-2.80459	-1.81387	-1.95645	-2.35979	-1.6064	-3.82036	-1.50259	-2.24323	-2.50795	-4.70025	-2.94154	-1.32572	-4.24202	-2.26411	0.538065	-1.98767	-1.526	-1.66721	0.682234	-2.51099	-2.11521	-0.385735	-0.621259
-1.11853	1.45946	0.882453	-1.22338	-2.13755	-1.0773	-2.59087	-4.4748	-4.67932	-4.05104	-5.33847	-4.61711	-4.20098	-4.1954	-3.36506	-4.62129	-4.38306	-4.09291	-3.54155	-3.25052	-1.99732	-5.0283	-3.70333	-5.0087	-2.38271	-4.43735	-3.45997	-1.4807	-2.85854	-3.33379	-4.27122	-4.72673	-2.72108	-2.93366	-2.82506	-4.65954	-2.82335	-3.30284	-4.49541	-3.01486	-0.589117	-3.32161	-3.27393	-2.30165	-0.197174	-2.48569	-2.00941	-2.87117	-2.21546
-0.189276	0.874934	-0.859189	0.173532	0.277467	-3.28654	-2.98709	-5.34549	-3.87247	-5.46651	-5.19144	-4.96617	-5.32962	-4.5725	-4.69229	-5.51386	-7.56971	-6.71725	-5.42196	-4.70687	-3.49665	-6.41108	-5.15667	-8.20332	-4.69322	-5.72905	-5.32248	-6.43556	-4.8949	-6.05104	-5.67107	-5.52334	-3.97729	-5.48078	-5.6494	-6.90958	-6.26076	-5.48924	-6.00308	-4.42459	-5.25967	-6.66013	-4.82616	-5.66591	-3.39734	-5.48219	-4.3791	-5.64706	-5.90647
0.306735	-0.311145	0.72713	-0.72272	-0.924774	-1.31292	-3.05677	-6.58585	-5.47544	-5.73121	-5.04644	-5.41522	-6.51387	-8.61574	-5.4918	-7.0824	-6.13299	-6.60996	-7.8603	-6.17486	-7.59437	-7.51736	-6.66861	-8.45554	-6.85256	-6.59123	-5.74859	-6.06916	-5.90099	-7.13793	-7.36671	-7.6476	-4.9978	-6.47855	-6.49692	-9.48093	-6.35585	-6.31358	-8.41117	-7.46819	-5.45744	-7.11643	-6.36551	-6.70467	-6.65825	-5.71048	-5.96195	-6.66748	-7.67279
-0.240139	0.477104	1.15161	-1.38858	0.878823	-3.38546	-5.49832	-5.62322	-8.45904	-7.21021	-7.84901	-5.30074	-7.81167	-8.77229	-6.03056	-8.55525	-8.07461	-6.68815	-6.63369	-5.52055	-6.87285	-7.65188	-6.37132	-7.34358	-6.75497	-7.14393	-7.3864	-5.94175	-6.73179	-8.9051	-8.47983	-6.7768	-7.13838	-7.65858	-7.79833	-9.01457	-6.94933	-6.65383	-9.02966	-6.4118	-5.27932	-6.10024	-7.48642	-7.35634	-6.0575	-6.67782	-6.15601	-5.12945	-8.02848
-0.879868	-0.594253	0.763483	0.710638	-0.901687	-3.90864	-4.34684	-7.46133	-7.12082	-6.99245	-8.03884	-5.75682	-7.78411	-9.12659	-6.8577	-7.78489	-8.1561	-9.22998	-8.72713	-8.03415	-7.43326	-9.36501	-9.48301	-10.5251	-8.37905	-8.91891	-8.55895	-8.55638	-8.524	-9.78263	-9.43619	-8.87622	-7.89458	-8.96168	-8.9274	-10.5525	-9.01535	-8.03178	-9.52102	-7.70802	-5.98727	-9.40666	-8.45914	-8.71265	-7.471	-7.55732	-6.85806	-6.68669	-7.46788
-0.949936	0.268973	1.09112	-0.410159	-0.556532	-5.1398	-7.42944	-7.98509	-10.3633	-8.34814	-10.1838	-8.39601	-11.3854	-10.6499	-9.69108	-10.3963	-11.3337	-10.3961	-10.5576	-8.75387	-8.91163	-10.1728	-7.88987	-10.059	-8.02665	-9.85523	-9.64856	-7.94344	-9.61037	-9.87357	-10.3553	-8.30131	-7.78984	-7.66033	-9.46986	-11.2283	-10.8984	-10.6348	-12.8793	-9.74431	-8.67561	-9.19876	-9.0542	-10.0181	-9.16357	-10.4119	-7.97094	-8.02239	-10.3524
-1.28561	0.257882	0.76632	0.261411	-1.40237	-4.3618	-5.13396	-9.61291	-9.1511	-9.43653	-9.15508	-9.90284	-11.0466	-10.5896	-10.2769	-12.6334	-11.824	-11.7803	-10.7062	-9.39405	-9.61543	-9.59397	-9.83805	-11.1865	-12.5838	-11.6708	-11.0927	-10.8333	-10.1458	-11.9797	-12.2266	-12.1436	-8.97884	-10.1426	-9.96456	-11.9053	-12.3708	-11.8453	-13.6674	-11.2745	-10.0171	-10.5927	-10.6824	-11.0403	-9.55191	-9.35438	-11.0128	-9.27325	-8.75287
-0.205525	-0.177544	1.11595	-0.732876	-1.28034	-4.10778	-6.54358	-10.7026	-10.2112	-10.1066	-10.1944	-9.60171	-12.8243	-11.5138	-12.246	-13.6409	-13.2592	-11.7317	-12.0873	-11.3308	-12.3465	-13.0669	-12.2067	-13.2523	-13.3657	-12.7278	-13.2197	-12.7217	-12.0023	-12.3482	-13.4097	-13.0111	-11.4335	-11.2843	-11.8253	-11.5413	-12.8676	-13.6774	-12.7047	-12.7122	-9.29696	-11.718	-11.71	-9.07336	-9.70612	-12.0136	-11.2559	-9.16308	-9.17086
-0.771866	-0.557537	1.24123	0.0881769	-0.721551	-5.47414	-7.95905	-9.54097	-10.9046	-10.6085	-10.7756	-11.2579	-12.4618	-11.9649	-11.2661	-12.4076	-10.3375	-11.7977	-13.0582	-10.7311	-11.5746	-13.1312	-14.1396	-12.7777	-12.3805	-12.8857	-12.7643	-10.8095	-13.4438	-14.6427	-13.3236	-13.6821	-12.5054	-12.4283	-14.437	-14.8183	-14.256	-13.1691	-14.7399	-13.9825	-11.9131	-12.1335	-12.5791	-11.3203	-12.0252	-12.1116	-13.2912	-10.858	-11.0928
-0.61819	-0.67746	0.943214	0.352437	-0.650084	-6.84849	-8.06653	-10.9818	-14.2773	-13.4275	-13.1997	-13.7137	-13.6843	-14.9003	-14.0078	-14.449	-13.1017	-13.3045	-14.2823	-15.6722	-14.1693	-15.3719	-15.1589	-16.3419	-15.9804	-15.9525	-14.0032	-14.6781	-14.5516	-16.8804	-14.8653	-14.3503	-15.9125	-16.1972	-15.3481	-16.1867	-17.0489	-14.8599	-15.8575	-15.2716	-14.4961	-15.2114	-13.5621	-15.1452	-14.2178	-14.9769	-14.1286	-14.0593	-16.3624
-1.62606	0.780493	0.0897028	0.755865	-1.17278	-5.14706	-9.01416	-12.275	-14.1564	-14.8733	-14.5129	-14.8994	-16.3457	-15.7038	-13.3803	-15.6952	-16.6014	-14.6731	-16.787	-15.7857	-15.8096	-17.9987	-15.1491	-18.6923	-16.0568	-16.8869	-16.4798	-15.5574	-15.3009	-17.8804	-17.9464	-15.6337	-15.0132	-16.8009	-15.9556	-18.0626	-19.2939	-15.1209	-18.2885	-14.7998	-14.8346	-14.4942	-15.7143	-14.9168	-14.7274	-16.4713	-14.9212	-13.9189	-15.816
-0.312041	-0.331122	-0.826862	1.47002	-2.13201	-7.21635	-9.96539	-14.7677	-15.6934	-15.9509	-15.4061	-16.1644	-16.0848	-17.9388	-14.924	-16.6519	-18.3303	-16.9589	-17.9642	-16.8619	-17.3914	-18.0559	-18.7926	-18.9747	-18.1288	-17.5725	-17.9023	-19.1006	-16.6677	-18.0633	-19.6782	-18.6026	-17.4247	-17.9917	-17.6389	-20.3475	-18.0214	-17.3975	-20.6171	-18.683	-15.5002	-18.5734	-18.2207	-15.8021	-16.9118	-19.0333	-17.5631	-15.7766	-17.2682
0.205462	-0.581549	1.24082	-0.864738	-2.72334	-6.53617	-10.0992	-14.7705	-15.3961	-16.0313	-15.4565	-16.695	-15.7189	-18.8179	-15.9085	-17.2834	-19.469	-17.2388	-17.7457	-16.6687	-17.2076	-19.6169	-18.2705	-18.9953	-18.496	-18.5929	-18.5234	-18.4323	-18.2176	-21.1084	-20.0782	-19.9378	-17.6208	-19.5417	-18.4607	-20.9349	-20.7995	-19.5375	-19.5337	-18.6288	-17.1543	-18.4804	-17.548	-17.653	-16.7039	-17.158	-18.348	-18.3619	-16.5957
1.11227	-0.746147	0.197172	-0.563295	-2.64518	-7.84597	-11.298	-16.3565	-18.0054	-17.0969	-18.4012	-17.9015	-18.9604	-19.6001	-16.8632	-17.7974	-19.3055	-18.8737	-18.5271	-17.8546	-18.72	-20.2301	-19.7137	-19.2364	-20.5593	-19.5314	-18.2808	-20.2527	-19.0346	-20.4883	-19.5248	-18.9607	-20.1703	-18.8621	-20.3619	-22.7406	-22.0738	-20.9825	-22.4704	-19.357	-18.5796	-19.9689	-21.9684	-19.2277	-18.2925	-19.8175	-18.7463	-20.3789	-20.2241
0.981037	-0.294147	-0.762228	0.0753373	-2.16364	-5.82488	-11.5959	-14.9084	-16.8416	-19.7483	-17.4496	-17.7312	-19.5261	-20.6191	-20.4702	-20.3014	-21.1526	-21.0374	-21.3554	-20.3838	-20.8249	-21.1625	-21.1646	-23.4338	-20.7204	-20.6105	-22.0325	-22.6334	-20.5741	-22.2378	-21.8944	-20.7796	-19.5132	-21.2735	-19.794	-22.7897	-21.6117	-20.8051	-22.7909	-21.3958	-20.0795	-20.3982	-20.6492	-21.4133	-21.1033	-20.6854	-19.8125	-19.8124	-21.4021
-0.890592	0.996449	-0.0944834	-0.0113743	-1.80108	-7.46328	-12.0652	-16.8877	-18.8299	-18.4375	-19.7402	-20.062	-20.1912	-21.2221	-20.1198	-21.8289	-22.626	-20.6593	-21.6607	-20.3064	-21.7912	-21.9769	-22.5698	-24.0363	-21.8998	-22.9502	-23.8527	-22.2963	-20.942	-23.8116	-22.1285	-22.7329	-20.5331	-21.5974	-21.4136	-24.9196	-23.029	-22.7302	-24.3197	-22.6336	-22.8081	-21.8931	-24.1127	-22.0343	-22.2087	-22.1687	-22.5577	-21.6711	-22.1318
-0.289298	-0.349925	-0.15514	0.794364	-0.135362	-7.69586	-13.1175	-15.815	-19.1215	-20.7356	-21.2587	-21.6429	-20.9435	-22.153	-18.7858	-21.8172	-22.1629	-22.8562	-22.8978	-22.9363	-21.5869	-23.8639	-23.55	-24.2489	-21.9667	-23.2478	-23.3043	-20.2533	-21.1045	-23.0054	-24.0373	-24.6034	-21.7491	-21.6524	-20.6516	-23.276	-23.848	-22.5178	-25.3117	-23.1852	-22.2582	-23.1824	-24.8264	-22.1584	-21.1723	-22.1771	-22.488	-21.8485	-22.3156
-0.520583	-1.16166	0.323318	1.35893	-0.353882	-6.08821	-13.0051	-18.2645	-19.4226	-20.4766	-21.1506	-21.66	-22.6231	-23.3243	-21.2211	-22.3391	-23.8381	-22.1474	-24.0737	-22.6767	-22.9599	-23.1003	-25.3989	-24.6528	-24.3714	-22.3611	-24.3937	-24.4514	-23.0191	-24.0067	-25.8522	-25.1603	-23.9848	-24.2728	-25.0786	-26.362	-26.0567	-25.3882	-26.3497	-23.4287	-23.9699	-25.4229	-24.8753	-24.8248	-22.5119	-24.3448	-24.1675	-22.861	-23.5668
-0.0378763	-0.351366	0.701759	-0.312517	-2.11199	-11.0692	-14.0288	-18.4881	-20.1742	-21.8792	-22.3358	-22.7943	-23.3967	-24.9752	-25.34	-25.8609	-25.7448	-24.0384	-26.7777	-25.1191	-26.1123	-26.9655	-24.9857	-27.0507	-26.6036	-26.5807	-26.5236	-25.7371	-25.7061	-28.5695	-26.8349	-26.2405	-25.4433	-26.1011	-25.7538	-27.9488	-30.1103	-26.3367	-27.2697	-26.3391	-25.2634	-27.094	-27.6964	-26.3554	-26.245	-26.4382	-27.2418	-25.2313	-27.1923
-0.942346	-1.00678	1.70604	0.243081	-2.18158	-8.84595	-15.4637	-19.9029	-21.7077	-22.6992	-22.804	-22.9446	-23.2115	-25.3507	-22.0722	-25.38	-26.3675	-24.6139	-26.0436	-24.9019	-24.3705	-26.5669	-25.1905	-27.4363	-26.2822	-23.8196	-26.8498	-25.8496	-25.4736	-27.561	-27.0186	-25.7662	-26.4215	-26.0819	-27.5707	-29.9511	-29.4227	-27.2956	-29.2644	-27.4103	-26.282	-26.0215	-27.8169	-25.1694	-25.5185	-26.8309	-25.9325	-27.1804	-26.3588
0.55659	-0.666654	0.1107	-0.000635787	-0.232615	-9.79334	-13.0543	-20.0455	-22.6878	-22.0606	-24.6705	-24.1065	-26.081	-26.3859	-23.8242	-26.7372	-26.8222	-25.4049	-27.6928	-26.4086	-27.2513	-28.2696	-27.8305	-29.0165	-27.6601	-26.9054	-27.5617	-28.1137	-27.459	-28.7524	-29.2839	-27.3668	-25.8612	-27.5595	-27.7463	-28.635	-29.5234	-26.7881	-30.0139	-29.0554	-26.5929	-26.645	-27.908	-26.6372	-25.3187	-27.6723	-26.6392	-26.9205	-26.7926
-0.144843	-0.237273	-0.0533546	0.435471	-1.84464	-9.9114	-15.4379	-21.0488	-23.2475	-25.842	-25.4527	-25.9424	-26.0939	-30.1643	-27.7016	-28.9348	-29.6446	-28.5365	-29.9225	-29.9382	-28.8007	-30.105	-30.8631	-30.4132	-30.7735	-30.6724	-30.0969	-30.0822	-30.586	-32.5413	-31.2075	-31.3524	-31.0527	-30.9719	-29.792	-31.6826	-32.1347	-30.0886	-31.7768	-28.1576	-29.0678	-29.4579	-29.8131	-29.7389	-28.4493	-29.8389	-29.9548	-29.4001	-29.5595
-0.625415	0.658549	1.57122	-1.60435	-3.54372	-9.47112	-15.7149	-22.1697	-24.4245	-25.1135	-26.4207	-26.2766	-27.115	-28.6375	-27.7253	-30.1295	-28.9944	-28.3414	-30.4751	-29.696	-29.7024	-30.0522	-31.6641	-31.7973	-28.9458	-30.5209	-30.0572	-31.3706	-30.8188	-31.2104	-31.0051	-29.6673	-30.3203	-32.1805	-30.5493	-33.4795	-31.5793	-30.2753	-32.8124	-29.6222	-31.0644	-29.9136	-30.5078	-30.336	-29.3926	-31.113	-29.1724	-30.2785	-30.4007
-0.981222	0.113515	0.898924	-0.0312168	-2.06556	-12.3262	-15.878	-21.7969	-26.2698	-26.6731	-27.6552	-27.576	-28.3496	-30.0957	-29.6095	-32.4503	-31.8551	-31.2909	-31.5842	-31.5365	-30.9135	-31.7466	-32.4447	-34.5647	-33.4197	-32.6128	-32.9298	-32.7485	-32.287	-34.0551	-32.6853	-33.6922	-33.0116	-32.6814	-32.7501	-34.1513	-33.7513	-33.3803	-34.0016	-33.6717	-33.603	-33.2081	-31.8172	-32.041	-30.6768	-33.1476	-33.9358	-31.3049	-33.5482
-0.41142	-0.235879	1.25534	-0.608043	-2.32646	-12.1559	-19.2936	-22.0405	-25.257	-25.7668	-28.1727	-28.3514	-29.9718	-31.3628	-30.261	-30.5159	-32.1825	-31.5137	-30.5101	-31.0949	-32.2019	-33.1879	-33.2474	-32.8467	-31.5761	-31.2383	-32.966	-32.8142	-32.8188	-33.5574	-33.2637	-33.3169	-31.7528	-34.2052	-31.7472	-34.8162	-32.9998	-32.6325	-34.858	-33.0534	-32.1119	-33.8542	-33.3199	-32.2731	-32.706	-33.3944	-32.2858	-32.7754	-32.3548
-0.39252	0.194169	0.345695	-0.147344	-2.52139	-12.1531	-17.3534	-23.6742	-26.5158	-28.8421	-28.9693	-28.9621	-31.1109	-31.1495	-29.482	-33.2874	-32.4288	-32.1	-32.279	-32.7288	-32.4171	-33.0908	-31.8939	-34.5046	-32.5611	-32.0561	-34.1417	-32.6065	-31.028	-34.6318	-34.3526	-34.2093	-32.3634	-35.9968	-32.5458	-36.0032	-33.7615	-33.5022	-34.2076	-34.0993	-32.0406	-32.7757	-33.7736	-32.8969	-33.0577	-33.8961	-33.1148	-33.8371	-32.9071
-0.474539	-1.18647	0.99352	0.667491	-2.2878	-13.0717	-17.7848	-24.588	-27.5489	-29.0601	-28.4796	-29.7098	-31.4244	-31.3303	-30.2968	-32.4395	-32.2085	-32.3407	-33.8903	-31.6306	-33.9393	-34.152	-33.1378	-34.4169	-33.5976	-33.6538	-35.6282	-33.482	-32.5566	-34.6266	-34.5194	-34.9045	-32.9384	-33.4764	-34.712	-36.1909	-35.0215	-33.8173	-34.4452	-32.6253	-34.8553	-33.8498	-33.3491	-33.9777	-32.7766	-33.3953	-31.64	-32.8032	-34.2862
-1.70303	-0.418963	0.508633	1.61336	-1.70473	-10.7163	-19.6699	-24.6463	-29.3831	-29.1929	-31.3495	-29.1742	-31.1297	-31.7704	-30.7712	-33.9197	-34.7932	-34.9505	-32.2696	-32.8111	-34.2189	-36.0941	-33.874	-35.1769	-34.6373	-33.9879	-35.189	-36.4474	-34.1621	-36.506	-35.6256	-35.9957	-32.6117	-34.5246	-34.377	-37.5313	-35.5226	-35.5807	-37.276	-35.1355	-33.8814	-34.0833	-35.5864	-34.0889	-33.5978	-33.2109	-32.3435	-33.7281	-34.6895
-1.69866	0.623899	-0.0208641	1.09563	-0.826181	-11.1815	-17.439	-24.5152	-27.0315	-29.1247	-29.4287	-29.6148	-30.5702	-31.4613	-29.8212	-31.8726	-31.8599	-32.8598	-31.371	-32.8695	-32.7156	-36.4019	-34.1452	-33.8828	-33.0662	-34.5726	-34.9155	-34.6427	-32.3882	-36.69	-34.9043	-34.3982	-32.8898	-34.4642	-34.4325	-34.7231	-36.5706	-33.9873	-37.1405	-33.7639	-33.202	-34.0445	-34.7474	-32.2204	-33.1002	-33.4265	-32.9465	-32.8253	-33.5799
-0.876951	-1.25379	1.01832	1.11242	-2.53635	-13.1623	-19.8101	-24.5007	-28.9596	-30.7399	-30.732	-30.7919	-31.7195	-32.2593	-32.1702	-35.1378	-36.1766	-35.194	-35.7756	-34.79	-35.1053	-36.8448	-37.0924	-37.8149	-35.3972	-35.8569	-36.3513	-37.2883	-35.197	-36.4503	-37.2163	-35.7871	-35.0145	-36.8017	-34.7138	-37.6097	-37.3064	-36.5028	-37.327	-35.112	-33.3944	-35.6678	-35.7694	-34.992	-34.0475	-35.7064	-35.5569	-35.6277	-36.5374
-1.27907	0.439224	0.435536	0.404315	-1.37108	-12.7337	-19.1597	-25.8093	-29.7246	-31.9318	-30.8054	-32.7639	-32.4697	-33.2728	-33.575	-34.0746	-35.9653	-34.0561	-36.2267	-33.952	-35.7086	-36.8296	-37.1705	-38.0036	-37.1364	-36.2532	-36.843	-36.7287	-36.0704	-38.0631	-38.3764	-37.4492	-35.8311	-37.3873	-35.9664	-36.9366	-36.7975	-36.8351	-38.2458	-38.184	-34.4701	-36.8498	-36.284	-35.6836	-35.5078	-36.7711	-36.8532	-36.7625	-35.7977
-1.23087	1.70894	0.519973	-0.998043	-1.12929	-13.8284	-21.9944	-27.1645	-31.4569	-30.6307	-33.138	-33.9833	-35.4933	-36.6703	-34.2631	-37.6519	-38.0968	-36.9038	-35.8032	-37.0286	-36.9943	-37.162	-40.1986	-37.3875	-37.6501	-38.8344	-38.9887	-37.8236	-37.214	-39.6698	-39.6665	-39.0158	-36.7505	-38.7784	-35.4919	-39.6625	-38.9129	-38.1066	-41.1765	-38.9856	-36.7952	-37.9399	-37.5971	-37.0544	-37.5398	-37.3611	-37.7345	-37.285	-37.3496
0.0510842	-0.431978	0.964198	-0.583304	-1.56347	-14.2328	-22.1759	-28.4683	-32.1437	-32.2436	-34.1732	-35.3609	-35.499	-36.994	-35.5773	-38.3562	-39.5337	-37.7289	-38.2967	-38.5664	-37.9522	-40.7039	-40.5508	-39.9542	-38.8349	-38.7633	-39.2939	-39.3537	-38.884	-41.6127	-40.4157	-39.9797	-39.4172	-39.0625	-38.7439	-40.8432	-40.2046	-39.2211	-41.4587	-39.675	-38.5592	-39.0138	-38.9086	-37.641	-38.6747	-39.0786	-37.7864	-37.8958	-37.0197
-1.61253	0.724481	1.24056	-0.352513	-3.04485	-14.4436	-20.7925	-28.0028	-31.7208	-33.8098	-36.4984	-34.9289	-36.2765	-37.7988	-36.0405	-37.7059	-39.6942	-38.4676	-39.3586	-38.0123	-39.8854	-40.0318	-40.5596	-41.4035	-39.2525	-41.267	-41.0691	-40.5053	-39.4162	-40.7079	-41.0149	-42.1189	-38.5788	-39.8552	-39.0444	-40.6505	-42.3422	-39.143	-41.7057	-39.873	-38.2473	-37.7502	-38.6522	-37.7208	-38.5189	-38.7607	-38.9228	-39.7825	-39.0814
-0.538033	0.0439956	1.24378	-0.749739	-1.29542	-11.8066	-20.2416	-27.4986	-30.1876	-32.8894	-35.4348	-35.0278	-34.9145	-35.1345	-35.661	-35.7043	-36.8463	-35.7105	-37.4073	-37.3168	-38.7765	-38.7989	-38.9181	-40.6674	-39.0822	-37.6327	-40.1686	-39.9142	-38.5459	-41.8697	-40.9453	-39.5024	-37.8771	-39.4288	-39.4541	-39.7736	-40.5265	-39.5081	-39.0765	-39.9286	-39.1807	-38.7216	-40.3244	-37.9807	-38.0591	-37.9927	-37.1177	-38.0211	-38.4791
0.313665	-0.960347	0.811979	-0.165298	-2.21242	-13.2992	-22.3069	-29.0929	-32.4942	-33.6335	-37.0208	-36.9844	-36.4783	-38.8794	-37.2945	-40.3301	-41.1506	-39.3993	-40.4225	-40.0172	-41.5402	-41.7454	-41.9178	-42.8286	-40.4087	-40.7642	-43.6361	-42.4572	-39.3831	-42.8561	-43.8918	-41.075	-40.7908	-40.7212	-40.7887	-42.3761	-41.1491	-39.8522	-41.8073	-41.144	-40.3359	-39.9588	-39.977	-40.674	-39.7259	-40.9644	-40.431	-40.1711	-39.6897
0.0180651	0.111798	-0.239116	0.109253	-3.18177	-12.9588	-22.6762	-27.6255	-32.9657	-35.2309	-35.4085	-36.4105	-36.6341	-39.8444	-37.7768	-38.0313	-39.8247	-37.658	-40.7914	-40.6119	-40.574	-41.963	-41.7701	-40.9002	-40.749	-42.4418	-42.4985	-42.7118	-41.3752	-42.3518	-43.6199	-41.6241	-41.0424	-40.226	-43.4307	-42.0488	-42.6902	-41.5817	-43.9025	-41.5853	-42.6307	-41.6004	-41.6791	-39.5826	-39.643	-40.1565	-39.4178	-39.53	-39.4598
-0.826615	-0.558333	0.90126	0.483688	-2.42845	-13.9831	-23.9397	-30.0007	-32.9516	-37.1774	-37.571	-39.2885	-37.5378	-40.5307	-39.1263	-40.5635	-44.2209	-41.0312	-41.6909	-41.5942	-41.1382	-43.6707	-43.6352	-45.0966	-42.7084	-43.5197	-45.2074	-44.6488	-42.789	-45.107	-45.7102	-44.2003	-42.7554	-43.7485	-43.2623	-43.0905	-46.0403	-43.4987	-45.3062	-42.2946	-42.9283	-44.0462	-43.1583	-42.4634	-41.8007	-42.0543	-41.8349	-41.3877	-41.9235
-1.06269	-0.505932	1.05361	0.515019	-1.11028	-16.5043	-23.7648	-29.3489	-34.1469	-37.038	-36.7831	-35.4975	-40.2455	-40.4685	-39.9104	-41.4927	-42.655	-41.5509	-43.8639	-42.5859	-42.3326	-44.844	-44.8849	-46.1278	-45.5599	-43.7552	-45.469	-44.0444	-46.0447	-46.8861	-45.2344	-45.1888	-43.2035	-46.015	-44.1811	-46.4663	-45.5284	-44.5311	-47.0286	-46.4403	-45.7733	-45.6177	-44.7048	-45.4482	-43.7316	-44.946	-43.2116	-44.6881	-43.7606
-0.913464	1.63555	0.0630731	-0.785159	-0.124965	-13.4966	-22.9242	-29.7113	-34.6189	-38.0124	-37.923	-37.4244	-38.734	-39.4848	-38.4451	-41.2648	-41.8775	-41.487	-42.407	-40.8361	-41.7273	-42.7297	-44.0195	-44.4052	-44.6971	-42.3344	-45.8643	-45.1138	-43.1767	-45.4825	-44.4749	-43.8485	-42.6592	-45.5522	-45.1529	-44.9545	-45.7547	-42.6275	-47.9044	-44.8211	-44.5332	-44.2355	-43.7631	-43.5462	-44.3153	-43.3733	-41.9516	-42.5874	-42.726
-1.13263	-0.562384	1.39251	0.302503	-2.03266	-14.119	-23.754	-30.8451	-34.3668	-37.6152	-41.0628	-38.7156	-38.5088	-42.4068	-40.9281	-41.0099	-42.3402	-40.4459	-43.9108	-42.567	-44.8091	-44.4435	-44.8589	-45.5794	-44.1737	-44.1855	-47.1712	-45.8703	-43.872	-46.1282	-46.1202	-44.9597	-43.8604	-44.9407	-42.6314	-45.3244	-45.0305	-43.384	-46.629	-45.0893	-44.4438	-44.5432	-43.3035	-44.1529	-44.1004	-44.5944	-43.277	-41.6096	-44.9102
-0.976665	-0.586659	1.81943	-0.256108	-1.05842	-15.3064	-24.5491	-33.5922	-34.8088	-38.303	-39.4133	-41.5202	-39.2535	-40.5277	-40.7239	-41.7032	-44.0209	-43.0824	-44.2111	-44.4758	-44.6376	-46.6722	-44.8593	-45.724	-45.036	-45.2077	-46.0855	-46.6465	-44.537	-44.3602	-46.1316	-44.9066	-43.6918	-45.0569	-45.2057	-46.2136	-45.7348	-45.6986	-47.8465	-47.1393	-46.4602	-44.4301	-44.2754	-45.3255	-43.8775	-44.3143	-43.6268	-43.6043	-44.1275
0.446376	0.146817	0.0529975	-0.646191	-0.362833	-13.3218	-21.7918	-29.8346	-34.629	-38.4587	-38.6025	-39.7986	-38.5923	-40.3809	-39.7616	-40.2604	-42.5882	-40.1239	-41.9889	-42.2525	-41.654	-43.0585	-42.4944	-44.4184	-43.5583	-42.8005	-44.4688	-45.0548	-41.9696	-45.7915	-45.2113	-44.9733	-43.0356	-46.5997	-43.0514	-44.5757	-44.4475	-43.3235	-45.4071	-45.1525	-44.2362	-44.7852	-42.2933	-42.2659	-43.2515	-43.3598	-42.3379	-44.0011	-42.8841
0.114688	0.539567	0.180367	-0.834622	0.309194	-15.4733	-24.1059	-30.7234	-35.7283	-38.2731	-39.2705	-41.2882	-40.9229	-41.5661	-38.7517	-42.0389	-45.4261	-41.1797	-43.9133	-43.7935	-43.9358	-46.3157	-45.4014	-45.2346	-44.8202	-45.8724	-46.0141	-45.7743	-43.3745	-46.6029	-46.2813	-43.9778	-44.4045	-46.5172	-42.7127	-44.6195	-47.1381	-44.3738	-45.7966	-45.1568	-45.546	-43.9252	-44.4762	-43.9675	-44.1688	-43.9481	-43.3307	-43.4968	-44.1313
-0.773118	1.50183	0.106408	-0.835123	-1.61272	-14.5865	-23.7538	-31.1954	-35.0967	-38.057	-39.7354	-40.8501	-39.9153	-41.2615	-40.212	-39.8896	-41.7168	-42.1247	-42.3842	-44.249	-44.4818	-45.6153	-45.992	-45.2856	-44.5695	-45.487	-45.3284	-45.9478	-45.4173	-46.4531	-45.6417	-45.0477	-43.7707	-46.5726	-43.813	-45.6949	-45.9984	-44.5672	-45.8196	-47.0914	-45.8891	-47.1005	-44.7315	-43.7016	-43.2858	-43.7311	-44.4472	-43.9144	-44.8615
-0.416597	0.0110857	0.293245	0.112266	-3.23071	-14.5676	-23.8383	-31.2741	-35.5158	-39.0194	-40.9341	-39.7095	-41.6093	-41.6376	-41.519	-42.7868	-45.498	-42.4633	-43.9498	-46.4192	-45.2029	-46.3082	-46.576	-47.1615	-47.0632	-47.2378	-48.0642	-48.4748	-46.2768	-49.4125	-46.7479	-47.3859	-45.7692	-47.1854	-45.1722	-47.3727	-47.1364	-46.0106	-48.173	-45.0601	-46.2777	-46.3403	-45.3215	-43.3549	-43.1599	-43.7915	-43.3	-43.4777	-44.1383
-1.1356	-0.0358679	1.16914	0.00232829	-0.695959	-16.1741	-24.0439	-31.4907	-34.1048	-39.5546	-40.0908	-38.5349	-38.4989	-41.2901	-41.2171	-40.5018	-43.3954	-41.5705	-43.0079	-43.5362	-43.6024	-45.9599	-45.5179	-46.7885	-45.089	-45.8153	-46.7827	-47.4715	-43.6043	-46.8281	-46.9184	-46.8345	-45.4507	-46.6105	-45.6022	-47.4071	-48.5843	-45.8019	-45.9652	-45.9696	-44.8392	-47.3963	-47.2736	-44.6325	-45.497	-45.9027	-44.6648	-44.1774	-46.0433
0.0299261	-0.87679	1.1926	-0.345741	-2.25244	-15.6293	-25.0821	-30.6791	-36.2638	-39.6301	-41.4609	-42.6145	-41.4768	-43.6834	-42.0723	-42.4209	-44.5123	-42.6948	-45.9949	-44.2644	-44.9571	-47.7806	-45.6394	-47.2785	-46.5694	-46.0737	-47.5736	-48.0574	-44.9468	-47.6616	-48.1237	-46.1601	-44.1365	-46.3478	-45.6465	-46.5269	-47.5294	-46.4389	-47.5588	-47.6537	-45.0779	-46.1835	-46.1548	-45.6692	-45.2685	-45.9086	-44.3932	-44.348	-45.13
-1.00271	0.236233	1.39838	-0.6319	-2.55652	-16.598	-25.2026	-31.5784	-36.0295	-38.551	-40.3162	-40.7954	-42.106	-43.8193	-41.6845	-45.2238	-46.4061	-44.1632	-45.4626	-45.6591	-47.2474	-47.0051	-47.2379	-46.7561	-47.9505	-47.6891	-47.6585	-49.6324	-46.9581	-48.4511	-48.4614	-47.9194	-47.3621	-49.4964	-47.1974	-49.488	-49.2077	-47.8225	-48.6211	-49.0352	-46.2593	-48.5771	-47.459	-48.3498	-47.7383	-46.0625	-46.7331	-45.7758	-46.0987
-0.443191	1.27362	-0.311101	-0.519329	-1.93905	-13.4322	-26.7876	-30.4548	-36.3776	-40.5315	-39.8446	-42.3703	-41.6331	-43.9421	-41.1723	-43.7097	-45.813	-44.685	-44.9944	-44.6728	-46.0545	-47.468	-48.2039	-47.3486	-46.5931	-46.0921	-48.7166	-49.0469	-45.9183	-49.124	-49.7237	-47.9278	-46.9308	-47.7507	-46.3086	-48.1191	-48.1731	-47.5435	-50.1483	-48.658	-47.5175	-47.8713	-48.42	-46.7929	-47.3533	-46.474	-46.5913	-45.2061	-47.8006
-1.04384	0.0189963	0.998152	0.0266924	-2.61918	-14.4007	-25.876	-32.7344	-36.43	-40.6573	-40.7146	-43.4656	-40.6579	-43.5894	-43.2418	-44.2374	-46.3249	-45.0336	-45.4581	-45.4058	-46.3494	-46.6714	-47.7687	-48.2875	-47.5621	-49.0585	-48.5802	-49.4977	-47.2386	-49.341	-49.4456	-48.0769	-46.6003	-48.9979	-46.4477	-48.1658	-49.6947	-48.0341	-47.5841	-47.9859	-49.1254	-49.2567	-47.677	-47.6996	-47.6092	-48.3241	-46.7728	-46.1623	-47.428
-0.876021	-0.201588	0.879284	0.198325	-2.65574	-16.0473	-24.6541	-31.6787	-38.6096	-38.7287	-41.8593	-43.2864	-42.2981	-44.2699	-42.6833	-44.2721	-46.6974	-44.5887	-45.5165	-47.1693	-47.2066	-47.722	-47.0193	-47.6681	-47.1495	-47.7701	-49.8396	-49.182	-46.4359	-47.8855	-49.0482	-47.8657	-47.0805	-48.8193	-46.6945	-48.1893	-48.8174	-47.8594	-49.4117	-48.4223	-47.4029	-47.8898	-48.4876	-46.9579	-46.4251	-45.3661	-46.5241	-45.7937	-46.6644
-0.273494	-0.418228	0.334465	0.357257	-0.214339	-14.698	-23.7605	-31.8975	-36.2337	-39.1664	-41.7506	-41.3268	-41.1803	-41.89	-41.0399	-43.1888	-46.2975	-41.8191	-44.7228	-44.8238	-46.8662	-45.2394	-47.46	-46.3546	-47.4533	-46.9476	-48.8945	-48.2842	-45.789	-46.932	-47.5756	-47.3449	-44.6384	-46.6282	-46.0607	-47.99	-48.5087	-46.2491	-49.2126	-47.7154	-47.4452	-47.9426	-47.5929	-45.635	-46.0165	-46.3412	-45.5657	-46.0448	-46.6033
0.8954	-0.638345	-0.769971	0.512917	-2.42964	-15.0685	-26.9865	-31.9559	-35.8933	-40.7696	-41.3732	-41.3911	-42.7651	-44.0275	-43.7828	-44.4452	-46.0546	-43.7065	-45.2591	-48.3276	-46.7665	-48.9377	-48.3345	-48.0732	-48.3469	-48.1881	-50.9831	-51.0866	-47.8018	-51.9892	-49.4061	-50.016	-47.9538	-49.6753	-47.4486	-49.0147	-49.954	-48.3021	-49.6309	-49.1666	-48.1246	-48.3379	-47.5586	-45.5954	-46.8069	-46.4376	-46.0892	-46.3277	-46.5267
-0.327659	-0.13883	0.47256	-0.00607126	-1.70459	-14.7993	-24.4663	-32.0928	-35.7077	-40.2387	-41.6085	-41.4932	-40.8906	-43.1814	-44.2796	-44.4781	-47.1187	-43.3868	-46.3186	-47.2044	-45.5555	-48.3053	-47.3332	-48.5267	-47.6336	-48.0701	-50.5906	-50.4494	-48.2091	-50.4254	-50.4078	-47.5698	-48.2056	-49.5797	-47.5646	-49.3054	-52.1134	-47.5598	-50.4795	-51.2918	-49.3797	-48.1773	-49.1088	-48.016	-45.1224	-46.6055	-46.4027	-46.8862	-47.6089
-0.44689	-1.08711	1.15559	0.378418	-3.31613	-16.3168	-25.6635	-32.2151	-36.8591	-40.8566	-40.4469	-41.4649	-42.3902	-42.9172	-43.5108	-43.6777	-45.9702	-43.2945	-45.7658	-45.622	-47.3977	-46.6365	-48.0701	-47.7444	-47.7752	-46.7823	-51.1306	-50.1237	-46.0114	-48.0788	-49.2819	-47.9726	-46.9802	-48.5601	-46.2827	-48.5549	-48.1102	-47.296	-49.4683	-49.433	-48.9595	-49.1025	-48.074	-47.5311	-47.1849	-48.4549	-48.1432	-47.195	-47.7098
0.013933	-0.945316	-0.424963	1.35635	-2.91393	-15.3568	-24.5479	-31.2822	-37.2755	-40.9863	-42.9852	-40.6392	-41.8713	-44.6841	-43.5505	-44.3779	-46.92	-44.9142	-45.8048	-47.1662	-47.6131	-46.7124	-46.841	-47.979	-46.6635	-48.7326	-50.0518	-50.2659	-47.1423	-49.3834	-49.164	-47.7566	-45.8767	-49.2149	-45.678	-48.9559	-47.4222	-46.7073	-47.6681	-48.9099	-47.9092	-50.0013	-48.3144	-47.8685	-47.9156	-48.0721	-45.782	-45.5095	-46.7856
0.0945054	0.27928	0.13051	-0.504296	0.198903	-14.7353	-24.7773	-30.2032	-36.1297	-41.4397	-40.2806	-41.8631	-41.5763	-43.25	-44.5264	-44.2391	-46.6765	-42.0893	-45.5874	-47.0729	-47.1418	-47.7482	-47.9714	-48.2379	-47.1457	-46.8482	-48.2795	-49.6381	-46.2189	-47.4353	-48.0858	-47.7846	-45.8901	-49.681	-45.7607	-47.843	-48.6975	-47.031	-48.6675	-48.3338	-46.4618	-48.2464	-47.5792	-47.4799	-47.0604	-46.2435	-47.8696	-46.3789	-46.0327
0.18148	-0.387775	0.208106	-0.0018118	-1.65842	-15.8194	-26.0506	-29.657	-36.3618	-39.2995	-41.8884	-40.8592	-40.5239	-41.195	-42.046	-43.7802	-45.5634	-42.7066	-44.5972	-45.399	-45.0009	-45.6483	-48.4836	-48.58	-47.0834	-45.8595	-49.1977	-49.1566	-45.99	-48.1459	-49.3782	-47.1738	-46.667	-48.3231	-45.3628	-47.3354	-48.0038	-47.2667	-50.1358	-48.6047	-45.7796	-48.1633	-47.236	-47.1878	-47.0631	-46.5603	-46.1761	-45.5506	-47.0733
-0.476046	-0.115311	1.49387	-0.902513	-1.45624	-14.8077	-24.8508	-31.0392	-36.9783	-37.9886	-40.8875	-41.4396	-40.9766	-43.1166	-41.5573	-42.1334	-44.1325	-43.1992	-43.6376	-44.6016	-44.4531	-45.8419	-47.8844	-48.1264	-46.6711	-47.1887	-48.7229	-48.464	-46.8881	-49.9142	-48.8335	-47.2522	-46.4169	-49.2155	-45.3742	-47.6054	-49.7	-47.2332	-48.7531	-49.1128	-48.7597	-49.0299	-47.3132	-48.2202	-47.438	-46.1975	-46.102	-45.5056	-47.1936
-0.557116	1.53845	-1.21419	0.232852	-2.23424	-14.2602	-24.063	-31.396	-35.5906	-39.3169	-41.0237	-41.8909	-41.8503	-42.8501	-44.1921	-43.9521	-44.4458	-43.1802	-44.2823	-45.9862	-44.9219	-47.1414	-47.697	-47.0079	-47.8457	-47.6757	-51.7341	-49.5143	-45.7214	-48.2006	-49.344	-47.6107	-46.1144	-48.4255	-45.9766	-47.7593	-49.2696	-46.8437	-49.905	-48.1267	-47.9071	-48.5329	-47.2068	-46.8606	-46.7033	-47.0747	-45.8144	-46.0771	-46.0368
1.01463	0.0511059	0.0704811	-1.13622	-2.74377	-15.8468	-24.2911	-30.0948	-36.2279	-39.2901	-40.668	-40.0524	-40.6058	-42.7097	-41.6352	-41.8543	-44.2699	-41.9701	-44.0364	-45.6397	-43.3079	-45.1081	-46.0106	-44.8674	-45.9251	-46.0411	-48.3953	-48.2712	-45.8099	-46.9817	-48.2784	-47.0441	-45.8382	-47.4274	-45.6002	-46.9092	-48.3007	-48.1783	-47.2795	-48.8843	-46.2511	-47.6189	-48.9834	-46.1881	-44.7797	-43.6202	-44.9128	-44.6184	-44.6282
0.54974	-0.646479	-0.00120274	0.0979414	-2.47651	-15.6414	-24.2543	-32.2435	-35.5897	-39.6174	-41.4285	-41.5387	-41.928	-42.8342	-42.5354	-43.2613	-45.5822	-43.0051	-44.5178	-45.6887	-44.4836	-46.7508	-47.9349	-47.1345	-46.5259	-47.8711	-48.0418	-49.265	-46.5729	-48.8001	-47.1311	-46.1872	-43.7106	-46.6857	-45.3491	-46.3208	-47.2152	-46.2212	-48.2422	-48.4205	-47.2391	-46.9779	-46.9576	-45.4174	-46.6837	-45.9468	-46.062	-43.9046	-46.3094
-0.523188	-0.876683	1.66871	-0.268839	-2.1963	-12.8975	-24.0772	-30.6377	-34.7844	-38.1518	-40.1444	-39.9952	-39.6802	-41.7346	-40.2891	-41.217	-43.4895	-41.1012	-43.5567	-42.9472	-42.8488	-43.7961	-44.6756	-44.1192	-45.4891	-44.9554	-45.8579	-45.5494	-44.805	-46.3039	-46.9343	-44.4238	-42.907	-44.2963	-42.9609	-44.3017	-46.5014	-44.4521	-44.9018	-46.7143	-45.3586	-46.0316	-45.5224	-44.1308	-43.495	-43.9448	-42.973	-42.3176	-43.1408
-0.231312	-0.399515	0.996681	-0.365854	-2.39172	-14.4939	-22.7246	-31.5302	-34.5813	-39.4366	-40.7355	-39.3598	-40.1554	-43.2911	-42.7892	-41.8294	-43.6876	-40.6915	-43.4813	-44.7539	-45.1862	-45.1068	-44.7314	-47.3586	-46.658	-45.832	-46.2565	-48.932	-46.6541	-49.0223	-46.9784	-44.7552	-44.1968	-48.5271	-44.3072	-44.4885	-46.6927	-45.1534	-47.4907	-47.6261	-46.5781	-47.018	-45.9407	-45.5236	-45.8877	-44.2891	-44.4169	-44.4556	-46.1511
-0.87106	0.00209624	0.787719	0.0812445	-3.2879	-16.0168	-22.0919	-29.7276	-34.4007	-39.7327	-40.5968	-40.1122	-39.4595	-41.6394	-41.6814	-43.0713	-43.9647	-41.5501	-42.9103	-44.4936	-44.1864	-45.093	-44.6684	-45.4899	-45.8968	-48.0348	-46.9516	-48.1964	-44.9992	-47.3888	-47.6792	-46.3732	-44.658	-46.6855	-44.2501	-44.1384	-45.8136	-45.0586	-46.8102	-46.427	-46.1023	-45.734	-45.7351	-45.211	-45.3223	-43.542	-44.7612	-42.5491	-43.8203
-0.189936	0.134126	0.943946	-0.888136	-1.82621	-13.1398	-23.9414	-29.2662	-33.9757	-37.9634	-40.3833	-40.5819	-40.5011	-41.2167	-40.7544	-40.9253	-42.7833	-39.9487	-43.1802	-43.7637	-44.6075	-42.6488	-44.5165	-44.5429	-46.194	-46.1459	-47.3198	-47.6198	-45.1031	-46.4142	-47.0072	-45.2418	-44.0057	-46.2801	-42.2105	-43.6269	-45.9096	-46.0294	-46.3271	-47.0248	-45.1042	-46.3152	-46.4383	-45.4358	-47.3088	-45.6147	-45.0043	-43.4087	-45.161
-1.74296	1.08416	0.968165	-0.309359	-1.97861	-14.4781	-22.5318	-29.0775	-33.9468	-37.4682	-38.8105	-38.2741	-38.815	-40.2024	-40.6703	-41.1123	-41.7143	-39.9875	-41.9712	-44.1331	-44.3679	-43.2374	-45.4239	-44.4629	-45.8575	-45.5072	-47.0093	-46.9618	-43.7414	-45.2378	-46.3699	-45.8844	-42.6371	-46.9233	-44.6149	-43.6614	-46.6571	-45.2925	-46.3768	-45.8322	-46.0485	-46.393	-45.3555	-44.8662	-45.6431	-45.1761	-44.1885	-42.7923	-44.5999
-0.3372	1.05571	0.216574	-0.935083	-0.810953	-13.8901	-23.8572	-28.7458	-34.0395	-38.1167	-38.2836	-38.8132	-39.2345	-40.0023	-39.7078	-40.8794	-41.9513	-40.8955	-41.8625	-43.2837	-43.7498	-42.6414	-44.4177	-43.9913	-45.0493	-45.7384	-47.7282	-46.5595	-43.4925	-46.487	-46.6818	-44.1204	-43.132	-43.9762	-42.6185	-41.9407	-44.6212	-42.5215	-44.6304	-45.5472	-44.0307	-44.2768	-43.8218	-43.5499	-43.865	-42.552	-41.1044	-42.3206	-42.3977
-0.0489689	-0.729093	0.855328	-0.0772665	-1.83728	-12.9009	-21.4428	-28.486	-33.8508	-37.5823	-38.6662	-37.317	-37.9475	-39.3315	-38.2862	-38.91	-41.58	-39.2489	-40.1011	-40.7123	-42.0236	-42.1719	-42.2867	-43.4518	-41.8915	-44.1116	-45.0281	-45.3674	-43.402	-43.9758	-44.2401	-42.4461	-42.5823	-43.4885	-41.6929	-43.4942	-44.1198	-43.021	-44.742	-44.103	-44.4928	-45.8123	-44.4186	-43.0206	-44.3408	-42.7432	-42.6357	-42.5968	-42.5065
-0.484667	-0.795574	0.541744	0.738497	-1.72324	-13.0495	-21.5075	-27.8722	-33.0344	-35.5123	-38.136	-37.8992	-37.2069	-38.1683	-38.4211	-38.6217	-41.3229	-37.9083	-40.8854	-41.5893	-39.1974	-41.6811	-43.6188	-43.0865	-41.6305	-43.0485	-45.4571	-45.2727	-42.0718	-44.2297	-45.3512	-43.3513	-42.1698	-43.6087	-39.9602	-41.6195	-44.8702	-43.0044	-44.253	-43.6745	-43.4033	-42.9865	-43.4003	-42.9732	-42.3376	-42.0374	-41.8584	-40.4126	-42.8563
-0.269295	0.230807	0.932854	-0.894365	-1.59805	-13.7381	-21.4806	-28.2643	-32.2699	-37.3174	-37.8416	-38.0033	-36.6133	-38.9128	-38.2467	-40.4711	-41.001	-38.9395	-41.9539	-42.4256	-41.3192	-42.0532	-42.7395	-44.3106	-43.0019	-44.2827	-45.8648	-44.5895	-42.0994	-43.2305	-44.3598	-43.2734	-42.3061	-43.7679	-40.8483	-42.5464	-44.3494	-42.648	-43.8948	-44.8381	-43.0549	-44.4249	-42.4077	-42.2992	-42.8032	-41.9446	-42.2669	-41.1426	-42.3176
-0.799375	1.336	0.120776	-0.6574	-2.65459	-13.7553	-20.9596	-28.7597	-32.1281	-35.877	-36.1756	-37.7194	-36.9204	-38.7105	-38.2479	-38.7724	-40.1294	-38.4309	-40.3594	-42.3157	-42.9133	-41.4034	-42.4004	-42.6072	-41.8395	-43.566	-44.0751	-44.6148	-40.6988	-43.0823	-43.4221	-42.4904	-41.2307	-42.57	-39.425	-40.9201	-43.6008	-42.2186	-43.5698	-44.2686	-43.3834	-42.9181	-42.0144	-43.505	-42.6345	-41.1391	-42.6816	-40.314	-42.0426
0.0312211	-0.240759	-0.50844	0.717978	-2.0431	-11.5511	-20.3608	-27.3851	-30.885	-36.0079	-36.0937	-35.6023	-34.2119	-38.6752	-37.4188	-37.7929	-39.6083	-37.9526	-38.8632	-40.1385	-41.174	-40.401	-41.056	-41.0743	-40.8797	-42.3867	-43.5999	-45.4557	-42.2265	-43.9243	-44.9341	-42.855	-40.666	-42.373	-39.3893	-42.3687	-42.8031	-41.5007	-43.6204	-42.8176	-43.5909	-43.7688	-41.4736	-42.1359	-42.8904	-41.4693	-42.3252	-39.6911	-40.6111
0.10297	0.794626	-0.358273	-0.539322	-1.96648	-12.2216	-20.2593	-27.3434	-31.9937	-35.8959	-37.9335	-36.5528	-36.1563	-37.8121	-36.9346	-39.1599	-39.6179	-37.096	-39.4455	-40.7127	-41.7797	-40.9039	-42.5963	-42.2592	-40.5652	-41.9835	-42.9547	-44.6563	-41.6561	-42.7302	-43.3764	-41.8499	-41.2156	-43.2797	-40.9254	-41.7526	-43.5386	-41.252	-42.8438	-42.1864	-39.8839	-41.6427	-41.8938	-40.5108	-40.9159	-41.6667	-39.8802	-38.8539	-40.8535
0.279139	1.14192	-0.733641	-0.687418	-0.846422	-12.1546	-22.1272	-26.0776	-30.6503	-35.4658	-36.1384	-35.5144	-35.101	-38.5163	-38.1742	-36.5063	-38.9308	-36.6373	-39.0503	-38.8387	-39.7176	-39.4101	-42.5505	-41.4308	-41.6339	-42.8836	-42.736	-42.9861	-41.6023	-41.7139	-41.7947	-41.4707	-40.6355	-42.5294	-37.8628	-39.9424	-42.4177	-41.4617	-42.7633	-41.8948	-42.0004	-41.9817	-41.2002	-39.4987	-40.3825	-39.2736	-39.414	-39.3741	-40.4118
-0.127915	-1.00053	1.16764	-0.0391957	-0.0966319	-11.8987	-18.7276	-25.5667	-30.5723	-34.9206	-35.8842	-35.6638	-33.7142	-37.3672	-35.2931	-36.733	-38.3523	-36.0828	-37.0718	-37.0731	-37.0923	-37.4011	-39.714	-40.3998	-39.5477	-40.6683	-42.7329	-41.9802	-39.0455	-40.4007	-40.9289	-39.6271	-38.2635	-40.7741	-37.5478	-38.6001	-42.9591	-39.503	-40.2879	-41.6498	-40.155	-40.5609	-40.4056	-41.2078	-40.1109	-39.8286	-40.3417	-38.3828	-37.5006
0.592696	-0.592197	0.068979	-0.0694777	-0.58577	-12.1663	-19.5657	-25.7093	-29.3277	-32.7613	-35.5807	-33.7963	-32.977	-36.588	-35.9544	-36.3464	-36.9627	-34.8959	-37.4251	-37.3163	-38.5623	-39.0477	-39.8178	-40.0561	-38.6902	-39.6508	-41.954	-41.8199	-37.8244	-40.0685	-40.4596	-39.5273	-37.1512	-41.0817	-37.785	-38.6038	-38.8399	-38.0944	-40.9413	-39.9228	-40.1604	-39.4861	-38.7038	-38.5199	-38.3848	-38.1945	-38.3628	-36.8595	-37.5064
-0.10553	-0.193492	0.765396	-0.466374	-2.4884	-13.3441	-19.9314	-25.3855	-28.6415	-33.7803	-35.3701	-34.4167	-34.5713	-36.6375	-35.8521	-35.6254	-38.64	-34.1394	-36.4405	-38.1512	-37.3688	-37.7674	-39.4255	-39.557	-39.4118	-38.8099	-41.7054	-40.468	-37.2842	-41.2636	-40.192	-38.9524	-38.6705	-39.0134	-37.672	-38.7049	-40.5575	-39.351	-40.1388	-40.9643	-39.994	-41.6615	-40.0881	-39.0412	-39.4654	-39.4555	-38.7285	-38.4123	-39.0709
-0.589107	-0.0649029	1.19716	-0.543149	-2.09473	-11.6052	-19.1372	-25.9935	-29.4082	-32.5055	-33.7387	-33.8659	-33.3636	-35.3555	-34.5404	-35.7338	-37.5178	-33.8486	-36.1187	-37.0055	-37.1893	-37.9204	-39.684	-38.8751	-38.6812	-39.0402	-41.4774	-41.4248	-37.4592	-40.9531	-39.443	-39.867	-37.0072	-39.0458	-36.085	-36.9126	-40.6746	-38.4834	-39.3001	-40.7774	-40.5757	-38.9974	-39.7356	-39.0453	-37.8756	-38.234	-37.4862	-35.4836	-37.9515
-0.26837	0.415152	0.27809	-0.424871	-1.44451	-11.7907	-18.0608	-23.4036	-29.3392	-31.3359	-32.6724	-31.9368	-30.5503	-33.3665	-32.2629	-35.5548	-35.4106	-32.8495	-33.8413	-34.4546	-35.1205	-37.1653	-36.5531	-37.7591	-38.6469	-37.4992	-37.9	-39.5503	-35.8097	-37.4753	-37.8522	-38.2471	-36.3337	-37.5887	-34.49	-35.4096	-37.8842	-35.9167	-36.1768	-38.0701	-38.7086	-36.1846	-36.2585	-36.2924	-35.056	-35.6376	-35.7763	-35.3426	-36.2587
0.658583	-0.441892	-0.69797	0.481279	-1.77585	-10.956	-17.8903	-22.6253	-26.9895	-31.0312	-33.3078	-33.4121	-30.5044	-31.0788	-32.6435	-32.9356	-34.3858	-31.7408	-34.4397	-33.4706	-34.605	-35.3877	-36.0756	-35.8914	-35.5376	-36.171	-36.7899	-36.9524	-33.9969	-34.9824	-35.9466	-35.2386	-32.9793	-35.2825	-32.2728	-34.0797	-36.24	-33.9513	-36.8355	-36.2482	-36.2421	-36.8643	-36.4372	-34.6224	-35.8859	-34.5949	-34.0812	-33.2054	-34.9277
-0.0643757	-0.517265	0.636594	-0.0549533	-2.30937	-11.0137	-18.8647	-23.3123	-27.4143	-31.8223	-31.4823	-33.2078	-31.7242	-33.1527	-33.7279	-32.8038	-35.3379	-33.2212	-34.5786	-35.3459	-35.1941	-33.8552	-36.7736	-36.1479	-36.9737	-38.3054	-40.0946	-38.9304	-35.1746	-37.6283	-38.6247	-37.3056	-34.1833	-36.5449	-33.7764	-34.5393	-36.7587	-35.8207	-38.3307	-38.1574	-38.4903	-38.7715	-36.5818	-35.9671	-36.1481	-34.8089	-36.1757	-33.1543	-34.5528
-0.192188	-0.368946	0.508335	0.0527984	-2.72277	-9.88287	-18.6994	-23.571	-26.0476	-31.4767	-31.8396	-32.1496	-30.4326	-33.2868	-33.148	-32.3051	-33.922	-31.5604	-32.9782	-35.504	-36.5395	-35.1374	-36.2691	-34.6296	-35.963	-35.975	-38.6013	-37.9734	-35.4617	-36.4129	-37.9423	-36.8757	-35.9	-37.2595	-34.3856	-34.7712	-37.0185	-34.7758	-37.504	-37.4321	-38.446	-38.0954	-36.4629	-35.5818	-37.5951	-34.5156	-35.3137	-33.4104	-34.9461
-0.555771	0.34067	0.182418	0.0326826	-2.42599	-9.74336	-17.6956	-20.4683	-24.9359	-29.4922	-31.127	-31.6957	-28.4289	-32.2552	-30.601	-31.724	-32.9034	-30.5854	-32.3176	-33.2177	-34.3667	-34.0243	-34.5333	-33.842	-35.5391	-33.0092	-36.9822	-37.4884	-35.5936	-38.0595	-36.8994	-35.7281	-34.836	-35.2825	-33.285	-34.7912	-36.0836	-33.499	-37.4793	-36.8116	-36.5912	-35.359	-34.8939	-35.181	-34.9553	-33.8487	-34.4216	-31.804	-34.5214
-0.00946284	-0.267013	0.396136	-0.11966	-1.43106	-10.1308	-16.7274	-20.7873	-25.7958	-29.5876	-31.2631	-30.5855	-30.1675	-31.2926	-31.7081	-31.7358	-32.4542	-29.2615	-30.7939	-32.7292	-31.9156	-31.2564	-34.4037	-33.7221	-34.2721	-33.1149	-37.2932	-36.4775	-34.052	-34.8762	-36.1839	-34.0118	-31.2477	-35.549	-32.3887	-32.5217	-32.9493	-33.5422	-34.9811	-34.5679	-34.1406	-35.5535	-33.9143	-32.7205	-34.2807	-32.7189	-32.8256	-31.2104	-32.1658
0.190833	0.814501	-0.0506911	-0.954642	-0.413845	-9.84108	-16.5498	-20.4166	-25.2694	-27.9814	-29.3576	-29.168	-27.5616	-31.3376	-29.8066	-30.8323	-30.7962	-29.5608	-31.7067	-33.087	-32.3988	-31.7966	-33.3091	-33.3737	-34.3851	-34.2902	-36.8009	-34.8303	-32.9875	-35.4956	-35.3842	-33.179	-32.8695	-35.427	-32.7192	-32.7005	-34.3581	-31.4864	-35.212	-35.423	-35.9926	-35.208	-34.9202	-33.3592	-34.0983	-34.1481	-33.6285	-31.5324	-33.637
0.0702702	-1.07846	0.72471	0.283483	-1.21909	-9.45825	-17.0755	-20.2018	-24.2645	-27.7812	-27.9801	-28.831	-27.2806	-29.4865	-29.0738	-29.4456	-30.417	-29.106	-29.6528	-30.8356	-30.4654	-29.1961	-33.0526	-31.3657	-32.389	-31.5759	-34.6291	-35.092	-31.276	-33.291	-32.792	-32.6371	-30.6409	-33.3611	-30.1501	-31.0171	-33.0262	-30.7333	-33.57	-34.678	-32.9228	-33.7283	-33.1918	-32.5825	-32.0345	-32.6318	-33.5985	-30.9855	-32.8319
-0.523378	-1.31156	1.3619	0.473044	-1.47933	-9.57191	-14.6835	-19.5985	-22.9934	-27.4449	-27.671	-27.1659	-25.6077	-27.144	-27.6639	-28.1322	-30.1606	-27.3151	-29.2669	-30.4543	-30.4329	-28.6014	-31.8093	-31.0529	-31.8261	-31.591	-34.5555	-34.2305	-31.6789	-32.4654	-33.6577	-30.7913	-29.3819	-31.4636	-30.0285	-30.3843	-32.0866	-31.927	-32.0679	-33.7243	-31.9236	-32.5387	-31.6269	-30.3413	-31.6006	-30.6385	-30.8315	-28.623	-31.3255
-0.648079	0.371361	0.236398	0.0403191	-0.281927	-7.10066	-14.2226	-18.7707	-24.2701	-26.7692	-27.7812	-27.6613	-26.0299	-27.8209	-28.325	-29.2793	-28.847	-27.4476	-28.0364	-29.8252	-30.2112	-29.237	-30.6855	-29.911	-31.8679	-31.1174	-33.9468	-32.7937	-30.8641	-31.0338	-32.8461	-30.2788	-29.3913	-31.4854	-28.2023	-30.2707	-31.0383	-30.2251	-30.968	-30.497	-32.0538	-31.665	-31.7018	-29.6838	-30.8044	-29.0722	-29.731	-29.292	-30.466
-0.627053	0.134137	0.820052	-0.327136	-0.917586	-8.20373	-14.102	-18.3635	-24.3303	-27.2299	-27.1298	-26.9062	-24.4941	-26.9926	-26.8063	-27.5196	-27.9186	-24.729	-27.7507	-28.4197	-28.6867	-29.9855	-30.1871	-28.9247	-28.4939	-28.7858	-31.2878	-31.4366	-27.3273	-28.7122	-30.1935	-29.8117	-27.006	-30.2413	-27.7272	-28.5787	-31.8053	-28.5156	-30.4672	-31.1094	-28.851	-30.05	-29.4935	-29.5731	-30.0784	-28.8597	-30.0517	-28.5793	-29.0413
0.215537	-0.0719274	-1.0334	0.889793	-1.04927	-8.52296	-14.9963	-18.4024	-22.6827	-25.0045	-27.3417	-26.2149	-25.5866	-26.0243	-24.9377	-27.2579	-27.8007	-25.466	-27.0112	-29.4902	-27.9054	-28.6135	-28.2204	-28.9047	-29.4986	-30.0866	-31.8243	-31.5478	-28.6723	-28.7717	-31.9256	-29.2226	-28.0437	-28.7542	-27.5767	-28.4613	-29.5404	-29.5964	-29.178	-30.6355	-29.0635	-31.364	-29.6978	-29.1115	-29.316	-27.2724	-27.8722	-26.9987	-29.5601
0.20704	0.0667967	0.315169	-0.589006	-2.88661	-8.52828	-15.0257	-19.1911	-21.5417	-26.9218	-26.8326	-26.9677	-24.9166	-28.0008	-27.8805	-26.2997	-28.1567	-24.5388	-25.9412	-28.3729	-27.8138	-28.7733	-28.0522	-28.4267	-29.4883	-29.2036	-31.2716	-32.912	-28.2178	-31.1991	-30.1881	-29.344	-28.563	-29.6627	-28.6149	-27.4561	-30.7725	-27.9028	-30.3502	-31.2687	-31.4655	-30.5941	-30.0654	-29.4322	-29.9718	-28.3467	-27.9804	-26.9062	-28.2068
-0.730249	0.253574	0.282146	0.194529	-1.72738	-8.29494	-14.714	-17.1611	-20.8731	-23.2241	-26.3848	-26.2094	-22.4888	-25.6705	-25.2974	-25.3352	-26.8315	-23.5223	-26.1229	-28.5069	-26.9225	-26.5876	-28.466	-27.442	-28.4325	-28.6567	-31.9227	-31.936	-28.8807	-29.5839	-31.6091	-29.5802	-27.3724	-29.9969	-25.7416	-27.6242	-30.1243	-28.0928	-31.175	-30.9006	-29.3713	-29.7935	-30.1744	-29.2176	-29.6318	-27.6553	-26.6818	-27.0804	-29.5858
0.602184	-0.297683	0.125178	-0.42968	-2.85516	-8.44054	-13.5344	-16.2751	-21.3174	-24.8843	-24.8151	-24.7132	-23.9984	-26.0558	-24.4278	-25.4629	-26.5215	-23.0268	-24.7179	-26.3803	-25.5535	-26.6529	-27.0469	-26.5238	-26.2801	-26.8087	-29.8923	-28.8009	-25.8829	-27.3703	-27.6418	-27.0622	-25.5702	-27.7378	-26.1387	-26.0821	-27.754	-26.6477	-28.358	-29.6706	-27.8333	-28.9408	-28.9348	-28.2065	-28.4424	-27.0608	-27.3744	-25.5454	-27.0499
0.14871	-0.560984	0.597661	-0.185386	-2.21145	-7.30212	-12.7786	-15.2683	-19.6988	-22.4358	-22.4381	-22.0422	-19.959	-22.1178	-23.7076	-22.2956	-24.3954	-21.61	-23.6595	-25.4221	-25.1579	-25.1942	-25.4079	-24.276	-25.4763	-25.4784	-27.819	-27.646	-25.239	-24.2547	-25.3052	-25.6159	-23.4721	-25.7393	-22.9435	-24.3835	-26.7404	-25.2569	-26.4184	-26.5662	-27.5644	-26.7444	-26.6518	-25.78	-25.3588	-24.8886	-25.4066	-24.7934	-27.3412
0.614387	0.232702	-0.600843	-0.246247	0.154078	-7.72543	-12.1231	-15.2694	-18.8706	-23.2249	-22.9074	-23.1936	-21.3587	-22.0108	-22.5792	-23.4749	-24.631	-20.7417	-22.8096	-24.6826	-23.7572	-24.3088	-23.9789	-23.8123	-25.3555	-24.3543	-27.4539	-27.9518	-25.0327	-25.1608	-25.1051	-25.2491	-24.6041	-25.1753	-23.0052	-23.0118	-25.7244	-25.1644	-26.0902	-26.8661	-26.9253	-27.0347	-24.0014	-26.2159	-25.2658	-24.6179	-24.507	-23.5003	-25.2764
0.227348	-0.595039	0.816971	-0.44928	-0.227791	-6.72196	-11.609	-15.5285	-19.4374	-21.6476	-22.4691	-21.3859	-20.5413	-22.519	-22.4235	-22.1255	-24.1654	-20.5322	-21.939	-23.4028	-23.0378	-24.3603	-25.0806	-24.8144	-25.0046	-25.0868	-25.8746	-26.0996	-23.3755	-24.7654	-25.0415	-23.658	-22.7227	-24.2806	-21.3781	-22.5618	-23.6199	-23.1917	-23.7629	-25.667	-24.7039	-25.741	-23.8702	-23.418	-23.7417	-23.1205	-22.6481	-20.9249	-23.0668
0.00687747	-0.179187	0.966274	-0.793964	-1.03683	-6.24618	-11.7833	-14.6177	-17.8809	-21.2044	-23.2043	-21.4716	-18.9382	-21.5861	-21.8379	-22.6847	-23.2059	-21.6354	-22.5102	-22.1191	-23.062	-23.5654	-25.442	-24.3063	-24.5441	-24.0969	-27.1117	-25.5657	-23.982	-24.6425	-24.7416	-24.4625	-22.7603	-24.1671	-23.0044	-23.4313	-24.5761	-23.8607	-24.8419	-25.0888	-25.6076	-25.4221	-24.2549	-23.2695	-24.8962	-22.3159	-22.5104	-21.7127	-23.1413
-0.448489	-0.374172	0.454305	0.368356	-1.54095	-7.33143	-11.7164	-15.4475	-18.5571	-21.5469	-21.4161	-20.9935	-19.4245	-21.6618	-22.2501	-22.1489	-23.2917	-19.8821	-22.4671	-22.845	-21.0692	-22.0608	-24.21	-23.2437	-24.4496	-26.0012	-26.5405	-25.1946	-23.3656	-25.0371	-25.3617	-23.4146	-22.0547	-25.6973	-21.2388	-22.3723	-24.1017	-21.7598	-24.4458	-24.8578	-24.8727	-25.176	-24.1259	-24.197	-23.6949	-22.6865	-21.7745	-21.511	-23.4449
-0.598352	0.541486	-0.335954	0.392819	-1.70432	-5.68777	-10.921	-13.8816	-17.3103	-20.4108	-20.8814	-18.7117	-19.2386	-19.5968	-20.0298	-21.036	-22.5187	-18.5424	-20.8822	-21.5063	-21.8687	-21.1661	-21.8329	-23.1922	-23.3477	-23.9489	-24.9344	-24.1623	-20.4234	-23.6866	-23.1109	-22.5061	-20.0486	-23.0682	-21.7045	-21.9614	-24.4567	-21.1603	-22.1855	-23.6306	-24.3304	-23.606	-22.7496	-23.1197	-23.4927	-22.0334	-22.1243	-20.824	-22.3919
-1.02864	-0.617249	1.37999	0.265905	-1.6842	-5.58385	-11.4693	-14.2109	-17.6267	-20.8524	-20.6662	-18.9879	-17.7902	-21.4475	-19.9364	-19.1985	-20.8079	-18.1068	-20.9154	-21.4731	-21.8866	-20.6232	-21.607	-20.9989	-21.119	-21.9396	-24.3403	-22.327	-21.2979	-21.5029	-21.4805	-21.0806	-20.0741	-21.3008	-19.6497	-20.5911	-22.1835	-21.6896	-22.2436	-23.009	-23.5948	-23.2358	-21.9015	-22.8976	-22.6773	-21.1861	-21.4633	-20.0999	-22.097
-0.488361	-0.578057	0.188912	0.877506	-0.617658	-4.68451	-11.3254	-12.6595	-16.2455	-18.2308	-19.5376	-18.7902	-17.3681	-19.341	-19.1968	-18.9984	-19.8025	-18.2279	-19.8094	-21.0317	-19.7	-19.3509	-20.8274	-20.9059	-20.702	-22.2323	-23.7261	-22.9233	-19.8446	-22.0444	-21.5214	-20.8995	-19.6767	-20.6037	-18.5543	-19.5303	-22.8782	-20.7195	-21.1964	-23.2275	-22.2506	-21.8311	-21.1074	-20.8496	-20.7602	-19.6921	-19.7602	-18.8029	-19.8209
0.33616	-0.246195	0.616476	-0.706441	-0.962618	-3.9527	-8.55209	-12.2455	-13.8377	-18.1381	-18.5151	-18.5516	-16.9266	-18.398	-18.1759	-18.186	-19.2982	-16.1207	-17.3028	-20.8979	-19.1719	-19.327	-21.0014	-20.1125	-19.8397	-20.6427	-23.5664	-22.7211	-18.8591	-20.3261	-21.4699	-19.9781	-18.8493	-21.2598	-19.0259	-18.5602	-20.5055	-20.3104	-20.3566	-21.8231	-20.423	-21.657	-21.1016	-20.6682	-20.7677	-17.8654	-18.7516	-17.5273	-19.6468
0.194205	0.333437	-0.348972	-0.17867	-1.18424	-5.17538	-10.9113	-12.9087	-14.1289	-18.6323	-18.5138	-18.8439	-16.6069	-17.6812	-18.0808	-17.8461	-19.5249	-15.9384	-18.8569	-19.4516	-20.1649	-19.3659	-21.0931	-20.3411	-20.2147	-19.8761	-23.6623	-22.7577	-20.346	-21.1501	-20.5291	-20.1978	-18.5992	-19.617	-18.9264	-18.5695	-20.2514	-19.7996	-20.3908	-23.0052	-21.5247	-20.7492	-21.0806	-20.4022	-21.1106	-18.6135	-19.9488	-16.8911	-20.1743
-0.593241	-0.603376	0.455829	0.740788	-0.574346	-6.5835	-10.1796	-11.5351	-13.6139	-16.8164	-17.9673	-17.206	-15.2981	-16.7761	-17.3161	-16.7407	-16.3933	-15.9225	-16.9288	-16.7501	-17.4882	-16.9205	-18.7385	-18.273	-17.9667	-19.402	-20.7152	-20.6399	-17.5316	-19.5422	-20.1616	-18.4131	-17.2785	-19.3646	-15.6303	-16.1204	-19.3309	-18.8042	-20.8745	-19.5171	-20.2581	-20.6489	-20.5063	-19.4084	-20.2377	-17.5532	-18.7347	-16.3118	-17.4836
0.0902216	-0.447936	1.22763	-0.869915	-0.880194	-5.51179	-8.29075	-11.386	-12.5794	-16.2743	-18.0311	-15.7184	-15.0194	-16.6452	-14.94	-15.1191	-16.3654	-13.7175	-15.7754	-17.9177	-16.3135	-16.2878	-17.1975	-17.206	-16.4421	-18.048	-19.8027	-18.5016	-17.254	-17.236	-18.8217	-17.0668	-16.1327	-18.3731	-14.5894	-16.8776	-17.9299	-16.4153	-18.2795	-18.3763	-17.9161	-18.4891	-17.3126	-17.1231	-17.2194	-16.0021	-15.2713	-14.5397	-16.3732
-1.02519	-0.196238	0.724642	0.496786	-1.34738	-5.71395	-9.27443	-9.88358	-12.362	-16.1336	-16.5955	-15.4927	-14.0338	-15.7909	-16.4155	-15.5361	-16.9068	-13.4965	-15.5258	-16.4981	-15.6128	-15.4789	-18.4127	-16.7743	-17.0653	-16.7215	-19.7598	-19.9475	-16.4367	-18.3081	-18.8922	-17.2422	-16.2726	-18.4213	-16.2708	-16.5397	-18.2002	-16.4535	-17.7188	-19.1283	-18.2398	-18.4946	-18.2679	-18.3252	-17.7617	-17.3329	-17.8891	-16.3352	-17.8914
-0.0328434	-0.095109	-0.0759217	0.203874	-0.78699	-5.99293	-9.11047	-9.73943	-12.5967	-16.3288	-15.323	-16.1242	-13.929	-15.2138	-14.6514	-14.0983	-15.9957	-13.2798	-15.3253	-15.2118	-16.2135	-15.3638	-16.8612	-15.3285	-16.3901	-16.5978	-19.1231	-18.2996	-15.7246	-16.3577	-17.66	-17.0028	-16.5941	-18.1234	-15.6786	-16.6239	-18.333	-16.4811	-17.9935	-18.0393	-18.008	-17.659	-18.0925	-17.3523	-17.1831	-15.7178	-16.9573	-15.1332	-15.5676
-0.982592	0.104515	1.2456	-0.36752	-1.20322	-5.29883	-8.91247	-10.0662	-11.9015	-15.029	-16.4315	-14.489	-13.3	-14.8957	-14.6479	-14.2361	-14.7809	-12.9259	-14.6343	-14.8882	-14.6189	-14.8457	-16.448	-15.8789	-16.0767	-16.0965	-18.423	-19.2121	-14.8362	-16.2905	-17.0323	-16.2776	-15.4855	-16.2926	-14.0856	-14.1772	-17.6245	-15.0882	-16.7535	-17.631	-18.0874	-17.5657	-16.5071	-16.1426	-16.1886	-14.6676	-15.8507	-14.8234	-16.0781
-0.401463	0.0390395	0.67891	-0.316487	0.44482	-5.07244	-5.84188	-9.16218	-11.2655	-13.5024	-15.1029	-15.0684	-12.2058	-13.7801	-13.868	-13.8738	-15.7006	-12.8303	-14.5105	-15.7067	-14.1463	-13.9412	-15.2669	-15.003	-15.7176	-16.9023	-17.9362	-17.9764	-14.0854	-15.45	-16.6382	-14.2424	-14.5764	-16.5681	-13.3195	-13.7926	-17.0542	-15.5469	-15.8002	-16.5919	-16.2537	-17.0916	-16.3653	-15.819	-17.1956	-15.2123	-15.19	-13.9397	-14.3916
0.0514958	-0.389936	0.429462	-0.0910214	-0.723528	-3.73794	-6.71274	-7.59856	-10.4734	-13.5365	-14.2483	-14.0208	-11.2654	-12.2545	-12.8011	-13.0769	-14.2539	-11.9862	-13.4391	-14.1733	-13.2917	-13.181	-13.7436	-13.821	-14.2183	-15.14	-16.6213	-17.3448	-12.96	-13.3759	-15.1803	-14.8022	-13.5454	-14.364	-13.3337	-12.2912	-13.2756	-13.3808	-15.5862	-13.6679	-15.837	-16.422	-14.6699	-14.5142	-15.2294	-13.7572	-13.6922	-12.8553	-13.4068
-0.259173	-0.209103	0.845076	-0.3768	-0.361391	-3.92929	-6.42576	-8.58123	-10.5443	-14.0651	-13.1461	-12.6505	-11.5938	-13.1058	-12.241	-12.4097	-13.4844	-10.655	-12.8098	-12.9583	-13.0467	-12.843	-14.2079	-14.0572	-13.1898	-14.6062	-16.3382	-15.7011	-13.4236	-14.6576	-14.8473	-14.1909	-13.201	-14.6356	-12.2487	-12.9461	-15.2957	-12.8255	-14.8774	-13.7187	-15.6288	-14.9229	-15.3773	-15.2141	-15.0995	-12.9178	-14.2151	-12.1926	-14.2134
-0.100689	-0.154861	0.768041	-0.512491	-0.0647734	-3.14139	-5.05614	-8.12596	-9.80516	-11.4197	-13.6686	-12.0801	-10.4581	-12.2069	-12.0169	-11.0427	-13.3844	-11.1665	-13.1264	-12.1274	-13.3877	-10.4351	-13.0342	-12.9746	-12.9385	-12.7856	-15.0743	-15.3566	-13.2429	-13.2758	-14.7572	-12.9177	-12.0238	-13.4944	-10.3126	-12.5453	-13.5044	-12.7927	-13.8784	-13.9172	-13.5428	-14.505	-13.556	-13.33	-13.5506	-12.4009	-12.8963	-10.2169	-11.8566
-0.426929	0.639736	0.300724	-0.51353	-0.256124	-3.44623	-5.23604	-8.53962	-8.91239	-11.5748	-12.8996	-12.0858	-10.646	-11.1052	-12.0071	-10.5936	-11.8708	-9.60709	-12.449	-12.8696	-11.7637	-11.8727	-13.5196	-11.3753	-13.5974	-13.3819	-15.1411	-16.4487	-12.5938	-13.0653	-13.6433	-12.9178	-12.3853	-14.1266	-11.161	-12.5372	-13.2038	-12.7336	-13.8764	-13.2124	-13.0544	-13.0042	-12.7162	-12.4281	-11.6269	-12.0199	-11.4907	-11.1212	-12.2985
-0.573701	-0.0510007	0.554422	0.0702796	-0.559465	-3.84149	-5.61682	-6.53547	-8.61148	-11.441	-11.4587	-9.78747	-8.67046	-10.4979	-10.8014	-10.0375	-10.0478	-8.65312	-10.1295	-12.6467	-11.3055	-10.9928	-10.1257	-11.658	-11.7257	-11.6992	-13.3069	-13.0285	-10.3467	-10.9431	-12.1534	-11.873	-9.45221	-12.2404	-10.8548	-10.6926	-12.8371	-11.128	-12.5708	-11.9132	-12.7035	-12.2435	-12.6708	-12.6082	-12.3679	-10.4176	-11.3596	-10.2827	-10.9043
-0.283999	0.16208	0.149884	-0.027964	-0.106635	-2.62766	-3.80817	-6.58536	-8.86653	-11.2349	-11.9273	-11.5183	-9.13676	-10.8962	-12.4775	-11.4195	-11.939	-7.77217	-10.1752	-11.4686	-11.5146	-11.0452	-12.2156	-11.3961	-12.8937	-11.1658	-12.6228	-13.5969	-9.59375	-11.2018	-11.7525	-10.7658	-10.9818	-12.2951	-9.51474	-11.2408	-12.5236	-11.2557	-11.9391	-13.7197	-11.9742	-13.322	-12.0928	-12.8736	-12.9768	-10.1404	-10.9139	-10.4489	-11.5031
-0.188865	0.16379	0.304145	-0.279069	-1.75393	-2.27876	-5.69444	-7.13497	-9.26784	-10.0722	-12.7611	-11.0548	-8.72759	-10.2745	-10.8028	-10.0693	-10.5438	-9.38446	-11.2025	-11.6735	-10.5879	-10.0841	-12.0009	-9.1742	-11.4204	-11.8716	-13.5944	-14.3778	-11.7039	-12.2598	-13.1507	-12.7995	-10.5996	-12.7422	-10.0215	-9.76326	-11.4183	-11.0632	-12.1467	-12.8887	-12.418	-13.9095	-13.6294	-12.4832	-12.4646	-12.0548	-11.7164	-9.72644	-11.7331
0.248966	-0.0594673	-0.0497681	-0.139731	-0.513763	-2.6628	-3.36121	-5.03708	-8.21844	-10.5448	-10.1561	-10.1809	-8.05971	-9.28614	-8.60141	-8.15986	-9.62956	-6.99333	-8.64146	-10.147	-9.07013	-9.73238	-10.5963	-9.10066	-10.6792	-10.0936	-11.8793	-12.3573	-8.55443	-10.3311	-11.4661	-9.62041	-8.5878	-10.369	-7.864	-9.18789	-10.1836	-9.67323	-10.5322	-11.3099	-10.2751	-10.8887	-10.5865	-10.2939	-10.6281	-10.1838	-9.53569	-9.29504	-10.3404
0.461924	-1.32927	0.863309	0.00404062	-0.751362	-2.6689	-4.04588	-4.83464	-7.28922	-10.0712	-10.5478	-10.1606	-8.21925	-9.86189	-9.9864	-9.34109	-9.58547	-7.03692	-8.87826	-10.216	-9.28982	-10.5839	-11.9156	-9.86593	-10.0613	-11.0806	-12.558	-11.9742	-9.33544	-10.4564	-11.414	-9.98712	-10.1098	-9.97281	-6.62131	-7.67209	-9.58724	-9.8631	-10.3225	-11.2631	-9.75946	-10.0101	-9.60011	-10.6766	-9.97562	-7.84778	-8.76398	-6.66689	-8.88976
-0.333961	1.16731	-0.403481	-0.429869	-0.14588	-1.42757	-3.40132	-5.30239	-6.64339	-9.84431	-11.3292	-8.37377	-6.94066	-9.6108	-9.22729	-7.82383	-8.64052	-7.34961	-7.75174	-8.92037	-9.01217	-8.66112	-10.0811	-10.2732	-9.30889	-9.4253	-11.6652	-11.8912	-7.92892	-9.26835	-11.5438	-9.37857	-8.99805	-10.6077	-7.47651	-8.33345	-10.2715	-8.41983	-10.6544	-10.8428	-10.0954	-9.9168	-10.5208	-9.34891	-10.6035	-7.93416	-8.28406	-7.72368	-9.78064
0.323421	-0.103448	0.208805	-0.428778	-0.853468	-2.46083	-3.63968	-5.31805	-6.79315	-9.80875	-10.8377	-9.26464	-6.70126	-8.39755	-10.0066	-8.10246	-8.7812	-7.44096	-7.97174	-9.52828	-9.5974	-9.1273	-9.63683	-9.94842	-9.17365	-11.0936	-12.4787	-12.1776	-8.37849	-10.2757	-9.01958	-8.40152	-8.416	-9.70159	-9.08412	-8.30928	-9.18238	-9.80672	-10.5434	-11.5996	-10.8073	-10.2203	-10.8661	-10.3344	-11.4271	-8.76807	-9.41668	-7.89175	-9.46007
-0.892279	1.2623	-0.0541108	-0.315914	-0.272963	-1.52644	-2.07331	-3.55311	-5.55384	-8.07151	-8.8947	-7.00545	-5.36536	-6.00189	-6.95118	-4.9012	-6.94856	-4.99783	-5.5875	-6.4275	-6.98783	-6.00195	-7.11299	-7.01757	-7.39749	-8.67963	-10.3112	-9.16094	-5.98818	-7.86961	-7.26776	-6.99801	-6.92996	-8.35908	-7.02365	-7.38178	-7.24811	-7.20557	-8.05956	-9.67668	-8.30629	-8.53626	-8.23657	-6.80055	-7.83311	-7.40964	-7.34653	-4.71733	-7.72039
-0.176771	-0.665448	0.471333	0.370887	-0.0698538	-2.2666	-2.28619	-4.64439	-5.77467	-8.55082	-9.84042	-8.20388	-4.57983	-7.33333	-7.97449	-6.70577	-7.54136	-4.33558	-6.68718	-7.47419	-6.7791	-5.71058	-6.95244	-6.23884	-7.77127	-8.1413	-8.92925	-9.01546	-7.08918	-7.21281	-7.33192	-7.51616	-5.23047	-8.01038	-5.47736	-5.38286	-6.7066	-7.60079	-8.57994	-9.14804	-7.52545	-8.94184	-7.7034	-8.60927	-8.69125	-7.42555	-7.95879	-6.0754	-7.87165
0.0433696	0.452685	-0.0298962	-0.466158	-1.0178	-1.8671	-3.27612	-3.82089	-5.91026	-7.69106	-9.1527	-8.12016	-5.26958	-7.70064	-7.17355	-7.04524	-6.93728	-4.52937	-6.28907	-7.68808	-8.3872	-6.88025	-7.38569	-8.12945	-7.09299	-8.63621	-10.2519	-9.67274	-6.9459	-7.93155	-7.63369	-7.92375	-5.80188	-8.4934	-6.06693	-5.39552	-7.30434	-8.29176	-8.70721	-8.33324	-9.17253	-10.6726	-7.25793	-8.38632	-8.99887	-6.39083	-7.23679	-7.74612	-8.60881
0.113307	-0.000670044	-0.469869	0.357232	-0.380478	-1.97244	-2.76518	-3.93857	-5.8108	-6.91561	-9.34116	-7.84418	-5.71573	-8.463	-7.95372	-6.58985	-7.64255	-5.3527	-6.58412	-7.46464	-6.45138	-6.73689	-6.89728	-5.81886	-8.32626	-8.07597	-8.30282	-9.11135	-7.06699	-8.32003	-8.83343	-8.00954	-7.84394	-7.76122	-6.94243	-7.18799	-9.10616	-7.43368	-8.11643	-9.11586	-9.55247	-8.55227	-8.68346	-7.3336	-8.23033	-7.12282	-7.26783	-6.29437	-7.55132
-0.296777	0.378853	0.497291	-0.579367	1.37308	-0.571138	-2.75797	-1.82802	-4.58601	-6.80711	-9.13753	-6.93043	-4.70837	-6.12653	-5.81639	-5.54876	-6.96877	-3.99936	-4.72253	-7.26159	-5.20121	-5.83841	-7.01154	-6.13269	-6.95776	-8.35744	-8.59185	-8.78605	-3.82568	-7.09209	-7.02699	-6.05569	-7.23594	-7.79538	-5.66145	-5.14634	-7.75256	-6.05327	-7.64747	-8.01752	-7.56239	-9.10943	-6.94147	-7.50701	-6.06802	-5.78063	-7.30849	-5.77518	-7.00519
-0.0337754	-0.585512	0.184717	0.434571	0.975712	-0.896625	-2.16661	-3.26272	-4.38211	-6.64684	-7.574	-6.58594	-3.18604	-6.65588	-5.119	-4.24865	-5.30209	-4.47077	-4.69411	-6.45786	-4.29716	-5.1142	-5.50192	-6.3067	-6.15245	-7.0428	-7.65082	-7.34165	-4.08577	-4.30261	-6.11779	-5.8254	-4.70505	-6.47351	-3.26127	-4.33796	-6.33087	-5.42515	-6.16575	-6.86471	-6.99635	-6.21331	-6.70774	-5.98518	-6.07353	-4.95933	-6.7842	-5.31396	-4.92183
-0.0620255	0.641085	-0.0170074	-0.562052	0.672676	-1.71442	-0.822084	-1.72681	-3.41699	-5.37114	-6.51696	-4.2016	-3.39853	-5.40878	-4.02965	-3.26438	-4.6684	-2.05579	-4.35973	-4.22375	-3.39072	-5.03193	-5.04994	-5.15633	-4.63681	-6.01366	-6.73341	-7.15275	-4.46554	-4.99716	-6.04189	-4.39189	-4.24693	-5.37788	-3.26208	-3.43471	-5.33772	-5.00659	-5.44008	-6.12097	-5.38318	-6.79057	-6.04293	-4.46172	-4.53409	-3.58068	-4.80419	-2.24527	-5.17188
-0.756943	0.379583	0.18801	0.18935	0.450721	0.118859	-0.63715	-1.47786	-3.08332	-4.71487	-6.33979	-4.37261	-2.57843	-2.62257	-4.0843	-2.98686	-4.02111	-1.12371	-3.87335	-3.49667	-2.782	-3.88381	-4.35918	-4.60042	-5.83174	-5.48704	-6.2554	-7.16524	-3.73891	-4.71314	-5.01719	-5.43225	-3.57593	-4.26198	-3.35457	-3.07569	-3.85586	-4.57622	-5.15424	-5.59295	-5.91875	-6.38112	-4.82733	-5.05215	-4.33136	-3.31584	-3.85373	-1.57712	-3.64919
-0.718007	0.243266	-0.00558858	0.480329	0.183723	0.228891	-1.07133	-1.8687	-2.93579	-5.05305	-7.07025	-5.13188	-1.1014	-3.88448	-5.69246	-3.74206	-3.5516	-1.86024	-3.13385	-5.56725	-4.6257	-4.67159	-4.18105	-4.73193	-4.08399	-5.16111	-6.29684	-6.38078	-3.04931	-5.35947	-5.79748	-4.90492	-3.79149	-5.27637	-2.01481	-3.15902	-4.55866	-4.32201	-5.82743	-5.6591	-4.84703	-5.27551	-5.88	-5.20848	-5.77634	-3.60697	-3.70209	-2.37269	-5.10355
-0.699325	-0.329912	0.954481	0.0747561	-0.360545	-1.0601	-1.69779	-1.48548	-3.49707	-5.50879	-6.60277	-4.29297	-2.82432	-5.35806	-4.34926	-4.21393	-3.91098	-2.4136	-4.81431	-5.62712	-4.22886	-4.17583	-5.49205	-3.87422	-4.95171	-4.36579	-7.25857	-7.17851	-3.90746	-5.30095	-6.29127	-4.18511	-3.83004	-5.75425	-3.32784	-2.53794	-4.52319	-4.12179	-4.88219	-4.73645	-5.32827	-5.05805	-5.31658	-4.85746	-6.27856	-4.89695	-4.76162	-3.37451	-4.61286
-0.216757	0.0766356	-0.281252	0.421374	0.409425	-0.245128	-0.360544	-0.5281	-2.22638	-4.74262	-5.34886	-3.2431	-1.69551	-4.30423	-3.44238	-1.40444	-1.73649	-0.736214	-1.86641	-3.22266	-1.75983	-0.969051	-3.32106	-2.29966	-4.65083	-3.83849	-4.42399	-4.67882	-1.84126	-3.33308	-3.29901	-2.91718	-3.4145	-3.50017	-1.23063	-2.59022	-3.49089	-3.93497	-3.12878	-5.27025	-4.12748	-5.44341	-3.4764	-3.54024	-4.84264	-2.84957	-1.97303	-0.802244	-2.43351
0.0400493	-0.186718	0.271679	-0.12501	0.340368	-0.838067	-0.720122	-1.26726	-3.33591	-4.51457	-5.89184	-2.7694	-2.30566	-3.01755	-3.33023	-3.58652	-1.77479	-1.61189	-3.2338	-4.24449	-3.05877	-1.08388	-3.49022	-2.94909	-4.85833	-4.55328	-6.44022	-5.84497	-1.90087	-3.93411	-4.95519	-3.78606	-3.34218	-4.22838	-2.73096	-2.28081	-5.07165	-2.84314	-5.60965	-5.60885	-4.49578	-3.72839	-4.91502	-4.02695	-5.79813	-2.84084	-2.60695	-2.30498	-2.37292
-0.154976	-0.766024	0.309154	0.611845	0.134111	-1.77482	-0.940691	-0.541838	-2.91713	-5.35925	-4.10411	-2.73722	-0.254751	-2.47873	-3.90653	-2.51517	-1.97025	-0.233027	-2.81271	-2.81568	-1.49795	-1.94468	-2.58801	-3.23978	-3.05642	-3.05521	-4.63189	-5.41367	-1.61999	-2.99464	-3.52338	-2.46974	-2.65845	-2.55034	-0.706022	-1.43481	-3.31308	-0.853835	-2.61782	-4.09275	-3.43847	-3.16241	-3.10202	-3.22046	-3.17879	-1.60857	-2.49765	-1.54227	-2.17181
0.196036	-0.271681	0.143672	-0.0680263	0.0763597	0.224784	0.081454	0.191083	-1.93835	-4.06254	-3.98587	-2.90378	-0.201	-1.96956	-2.91824	-1.35444	-2.21847	0.0507571	-1.88009	-2.77305	-2.1649	-0.97671	-2.98678	-1.51237	-2.90959	-3.02061	-5.00785	-4.9026	-1.34466	-2.82085	-2.81503	-2.4419	-1.84898	-2.99338	-1.95355	-0.998133	-2.17023	-2.42366	-1.94082	-3.58191	-4.19311	-3.80404	-2.24162	-3.7322	-3.2328	-0.631328	-2.13826	-1.35469	-1.91088
0.056606	0.65489	-0.378497	-0.332998	-1.18678	-0.75016	-1.40959	-0.393928	-1.22906	-3.59029	-3.35159	-2.40246	-0.602902	-1.56294	-1.72356	-0.522854	-1.4811	-0.00834802	-1.15393	-2.43812	-1.95585	-0.758982	-2.84239	-1.56764	-1.19895	-2.4157	-2.41114	-3.21884	0.38078	-0.946474	-0.36545	-0.565665	-0.363327	-1.78589	0.124424	0.319664	-1.84398	-1.60213	-2.30984	-2.16774	-2.30347	-2.78321	-2.78287	-1.72682	-2.72425	-0.574188	-0.519231	-0.585063	-0.554772
-0.262448	-0.299722	0.949334	-0.387164	-0.97962	-0.441223	0.589997	0.692499	-2.27205	-2.41476	-3.32294	-3.09034	0.0551821	-2.6713	-2.12482	-1.21129	-1.651	0.513345	-1.26364	-2.19942	-2.3618	-0.0635764	-2.36025	-1.49656	-2.69469	-2.79201	-3.95713	-3.51089	-2.05762	-2.70254	-3.67275	-2.45245	-2.14589	-3.45109	-0.164581	0.0816697	-2.90042	-1.66367	-2.89049	-3.64617	-2.40071	-3.04524	-3.71592	-2.64206	-3.40732	-1.93849	-2.12167	-0.878346	-2.96543
-0.551853	-0.744078	0.607519	0.688412	0.292882	0.219583	0.730689	0.568584	-0.9424	-1.91322	-2.9443	-1.51348	0.126821	-1.01575	-2.19859	-0.256903	-1.80019	0.386892	0.603325	-1.38968	-1.4412	-0.216859	-0.660475	-0.975429	-2.55629	-1.49924	-2.97614	-3.34058	-0.309591	-0.930413	-0.646181	-0.769338	-0.901851	-1.77659	0.0158662	0.840527	-0.703524	-0.880155	-2.13447	-1.25829	-2.54256	-1.75571	-2.10974	-3.07105	-3.79671	0.115106	-2.18837	0.397978	-1.75575
0.297671	0.502286	-0.344406	-0.455551	0.128483	0.67505	0.968694	-0.126268	-0.99941	-1.16589	-3.76612	-1.55865	0.0728436	-0.295235	-1.33578	0.0111916	-1.15028	-0.00987942	-0.110884	-2.06925	-2.05669	-0.573534	-3.02132	-1.37807	-2.49428	-2.35534	-3.31131	-3.4415	-1.36127	-2.43965	-1.76355	-1.06859	0.103061	-0.777399	0.604592	0.323262	-1.03584	-1.03566	-1.53793	-3.46272	-2.20238	-3.07602	-2.28499	-2.61392	-2.83067	-0.0118986	-1.99261	-0.53089	-0.407003
0.751734	-0.198587	-0.299805	-0.253341	-0.425676	0.0165676	0.395645	-0.176547	-1.64727	-2.138	-3.68103	-1.8022	1.39755	-0.120309	-0.983405	-0.383369	-1.00053	0.206221	-0.031533	-0.362622	-0.593009	-0.417612	-0.386042	0.704797	-1.30246	-1.9539	-2.38142	-2.83997	-0.414829	-0.682799	-1.94615	-0.923702	-0.0435665	-2.14426	-0.108816	0.596513	-1.87431	-0.583213	-1.0319	-2.13763	-2.01499	-2.61533	-1.20148	-1.48728	-1.44391	0.221123	-0.90215	-1.79664	-1.20325
-0.492496	0.189826	0.885556	-0.582885	-0.623896	1.25438	0.121332	0.760835	-0.66656	-2.36628	-2.58796	-0.877604	2.1996	-1.12798	-0.225798	0.77082	0.783332	2.54104	1.87562	-0.755015	-1.03876	0.793515	0.556356	0.319904	0.883105	-0.730786	-1.97144	-1.90779	0.830307	0.0445543	-0.692119	0.00493835	-0.344849	0.138019	2.25149	1.44342	-0.944581	0.385739	-0.324574	-1.50862	-1.01161	-0.678096	-1.35414	-0.657387	-2.05951	0.32378	-0.805589	-0.204106	-1.37952
-0.550295	0.283948	0.843286	-0.576939	-1.15663	0.115101	1.52788	2.48411	-0.164037	-2.10962	-1.15076	-0.828107	2.08841	0.110651	-0.265808	0.363341	0.322231	1.84581	2.18576	-1.43399	-0.010009	1.10684	0.659339	1.40979	-0.0163822	-1.04569	-2.24356	-1.2284	0.900925	1.84962	-0.661486	0.25908	0.882702	-1.1888	1.40938	0.95812	-0.580326	0.25421	0.267925	-2.4098	-0.7437	-2.19802	-1.46508	-2.18616	-1.75021	0.823141	-0.664254	0.496092	-0.276642
-0.00471367	0.336674	-0.520095	0.188135	0.914747	0.542536	0.654359	0.860093	0.587698	-1.88522	-1.22134	-1.58281	1.75058	0.0932092	-0.989297	0.757152	0.0230915	3.18362	0.888784	-1.0217	0.64461	0.829489	-0.740149	0.715275	0.450616	-0.360079	-1.69469	-0.246138	0.802531	0.555317	-0.0555139	0.959897	-0.0430414	-1.10675	1.87393	2.29618	-0.059844	1.25546	0.769992	-0.760814	-1.89645	-1.14258	-2.27383	-1.65564	-1.18507	0.887599	1.36845	1.73596	0.887062
0.932353	-0.664559	-0.137937	-0.129857	0.553923	0.737427	-0.464676	1.62468	0.701023	-1.26453	-2.19366	-0.463128	2.67878	-0.22057	0.137677	2.29323	1.67962	4.00604	2.15126	1.31241	1.39493	1.86019	0.359905	1.54647	0.73124	1.04222	0.114845	0.301743	1.41445	1.55419	0.800301	0.586544	1.76892	1.35423	2.27343	2.52726	-0.0103014	1.59295	1.38221	0.292271	-0.507179	-0.664521	0.172488	-0.222797	-0.372644	0.30396	1.17307	3.47959	1.93623
-0.106288	0.436559	-0.128735	-0.201536	1.83423	0.792799	0.944638	1.95639	-0.464721	0.135479	-1.02563	-0.728458	1.68156	1.46755	0.203309	1.71248	2.22503	2.80094	1.25223	1.00165	1.03338	2.30966	0.433162	0.889401	0.257796	0.148187	-1.46859	-0.945892	1.71435	0.647905	0.733239	1.9352	1.31224	-0.109676	1.89714	1.62189	0.279593	1.58355	1.70296	-0.80725	-0.798247	-0.519084	0.304352	-0.616476	0.184717	1.43768	0.193024	1.55019	1.47495
-0.620037	-0.0228968	1.32628	-0.683343	0.779799	2.20395	2.25491	2.37514	1.2989	-1.49179	-0.942139	-0.510117	2.58357	0.426968	1.14921	1.81781	1.3775	3.15079	2.06649	0.819602	0.774542	0.459241	0.672121	2.0197	1.24312	-0.206238	-0.782128	-1.3786	2.44606	1.71609	0.769055	0.861774	2.44377	1.60302	3.35648	3.40772	1.5253	1.33601	1.73996	-1.02569	0.498946	-0.653503	-0.104408	-0.247944	0.307036	1.81945	0.481784	2.14713	1.02629
-0.0800014	-1.35201	1.14211	0.289903	0.477165	0.0159127	2.23177	2.73967	1.82323	-1.15689	-0.412543	2.22762	2.29232	1.40842	0.1855	1.09097	1.44476	4.27807	2.26242	1.70769	1.34284	2.77643	1.21549	1.98483	1.41227	0.457082	-0.475587	0.200439	2.12814	2.5862	1.30614	0.449846	0.686318	0.0344155	2.85186	2.86504	2.15463	2.46597	0.844044	-0.493305	-0.509403	0.594801	0.0213374	0.534343	0.327068	2.20639	2.01049	2.41555	2.78537
-0.250564	-0.844503	0.798689	0.296378	-1.14868	0.681946	0.755317	2.18425	0.87552	-1.95793	-1.0678	0.0834941	2.11648	-0.232393	-1.48958	1.15492	-0.544068	2.12746	2.80319	0.05448	2.78912	1.74325	-0.15233	0.793082	0.469616	0.213542	0.0977262	-1.27464	2.05383	1.20254	0.88293	0.644091	0.981074	0.204785	1.32698	2.55727	1.36532	1.38192	0.350044	-1.08191	-2.14704	0.173712	0.236349	0.913892	0.171946	1.17567	0.308147	3.54265	0.425822
-0.0343496	-0.620876	0.539627	0.115598	0.513857	0.5123	1.42347	2.98209	2.63153	0.264383	-0.982929	1.34475	3.26673	1.29083	0.478664	3.35149	3.19173	3.6215	2.43405	0.89	2.20543	1.82219	1.02729	2.50638	1.31317	1.30647	0.48013	0.995893	1.93348	3.45959	1.45624	1.35316	2.05425	1.06786	3.74786	3.80666	2.69063	2.82717	1.43275	0.435462	1.6792	0.361578	1.35456	-0.0396663	-0.293779	1.55918	0.729667	2.90634	1.74389
0.142227	0.65106	0.485739	-1.27903	0.928155	1.33354	1.47447	3.37196	2.29297	0.643779	-0.158541	0.4308	3.27539	2.79709	2.60581	2.81468	2.62893	4.40937	2.38818	1.46171	3.41215	3.55909	0.830605	5.046	2.9809	1.29812	1.2711	-0.0521948	3.16126	4.03351	1.81519	4.82475	3.85226	2.3648	5.36983	3.655	2.57503	4.10419	2.89252	2.9849	1.45926	2.4085	2.38243	2.70659	2.01726	4.18211	2.30995	4.6409	3.46826
-1.36974	0.803201	0.634795	-0.0682548	-0.257712	0.569354	2.34596	3.48334	0.685678	-0.212383	-0.131279	2.04071	3.77459	2.42656	1.09646	2.64294	3.62528	5.51099	3.92351	0.645863	2.66512	3.77861	2.21895	2.85588	1.91469	0.871337	0.6346	0.500669	3.15618	3.42756	1.50331	2.4719	4.26189	1.18723	3.47061	3.53001	2.11399	3.7866	1.56267	1.33385	1.88568	0.787904	1.27046	2.05907	1.45451	3.53376	3.07081	4.32996	3.06601
0.102473	-0.69956	0.180542	0.416546	-0.954963	0.683868	2.68518	2.88872	1.6138	-0.0899419	0.363475	1.97084	4.01131	1.71726	1.2459	2.95932	2.3408	5.01131	4.54552	2.32101	2.54365	4.20759	2.22716	2.60947	3.19153	2.0475	1.89083	1.00359	4.43616	3.24687	1.95759	3.64647	3.39411	4.30685	4.99669	4.03298	2.61642	3.81913	4.02435	1.97059	3.0177	2.74762	3.47474	1.81627	2.69968	4.89974	3.77221	5.4534	4.22159
-0.465525	0.0176442	0.395107	0.0527742	0.945337	-0.0802485	2.18725	3.18736	2.5929	0.97021	-0.859525	1.90131	4.97045	2.46234	0.651631	3.33617	2.43332	3.95543	4.07391	1.77996	2.31041	4.2413	3.54835	4.22251	2.68407	1.29967	2.54073	0.821053	4.04578	2.72819	2.27474	2.82106	2.86157	1.69625	5.20343	4.12813	2.79893	2.87905	3.13812	1.97577	1.77627	2.76428	1.32859	3.23577	1.39266	5.47236	3.27509	4.66976	4.14121
-0.0436947	0.402617	0.392524	-0.751447	0.967044	2.03487	2.80249	2.60961	2.15929	1.3732	-0.565385	2.63422	3.86539	2.16351	2.24501	3.27001	2.69792	4.26259	4.04496	1.37335	2.79793	3.13507	2.02168	3.29412	2.67604	0.815879	1.03012	0.777328	3.52043	2.65759	2.04048	3.61889	2.64651	1.91861	4.36407	4.14887	3.04979	3.28858	3.23615	2.06809	1.82834	1.94422	2.36322	2.87	2.88505	4.46423	4.18691	5.35375	3.00511
0.0204074	0.215598	-0.867239	0.631233	0.788293	1.0045	2.35291	4.135	2.23683	0.808114	0.0388271	2.19868	4.85414	3.32488	2.52402	4.65282	3.24733	5.98239	4.43709	3.63974	4.02906	5.83302	3.33915	4.76628	3.76701	3.49763	2.23603	0.443877	4.11541	3.34914	3.63464	3.22696	3.97485	2.92697	5.2315	4.87963	3.41609	4.4443	5.59167	3.02046	1.70916	3.07788	3.15051	3.14718	2.12276	6.12755	3.96074	6.31321	4.47854
0.991723	-0.762912	-0.578768	0.349957	0.282468	1.42437	2.62681	3.3375	3.04081	0.540066	0.681508	1.57019	5.09899	2.06778	1.48862	2.62479	4.40682	5.71101	4.50071	1.43664	2.09154	2.69627	2.30565	3.48809	3.14711	1.6792	0.931673	0.632152	4.58418	3.47298	4.1063	3.28985	3.30948	2.859	4.51932	4.39887	2.79994	3.77524	4.78285	2.53716	2.71817	2.58713	2.28949	3.67426	2.8101	5.60463	3.68586	5.82432	2.84956
1.01621	-1.03868	0.416917	-0.39444	-0.187967	1.27108	2.55392	3.65717	2.7143	1.51466	-0.148848	2.24904	5.35606	3.23652	2.75916	4.03152	3.07774	4.15067	3.25676	3.36316	3.42981	3.25378	2.88329	3.66633	2.32459	1.86492	1.07106	1.36201	3.83756	1.86481	3.25217	3.61802	3.11204	1.26473	4.20476	3.91615	3.42103	4.13272	3.84975	1.62649	1.55591	1.89708	2.10313	1.8619	2.12417	3.10693	2.61664	4.7875	3.06836
-0.358015	0.77601	-0.533753	0.115758	-0.282129	1.41527	2.2947	3.68728	2.48822	1.57113	1.47699	3.24328	4.18805	1.79667	3.19352	4.42521	4.74459	5.08715	3.84732	2.15326	1.74254	3.85557	2.05001	4.88803	2.32896	3.58359	2.3002	1.30282	4.01068	3.44339	3.57098	4.11183	3.56498	2.71482	5.42687	4.64728	3.4306	4.57084	4.52003	2.86037	2.10299	3.05718	3.29878	1.9274	3.16436	4.97939	4.14616	4.41676	4.23298
-1.09657	-0.0390479	1.34158	-0.20597	-0.235591	1.66164	2.29548	5.6784	3.46853	0.167931	1.26834	2.71472	4.54026	3.76076	2.27246	3.22936	4.59292	6.59884	4.12026	2.6785	4.01469	5.00282	3.30504	5.52812	2.5145	3.11082	4.9393	1.27551	5.0166	3.4802	3.48137	3.90709	4.39865	2.95972	5.14235	6.16029	4.0189	4.45218	5.09492	3.17903	3.63279	3.27036	4.35405	5.22854	2.51748	5.49992	4.08444	4.34093	4.94757
-0.276773	0.0698876	-0.380963	0.587848	0.496891	1.43339	3.13608	5.12343	2.94433	2.31673	1.57137	3.52476	5.95617	4.78296	3.0884	5.44287	5.80243	7.01103	7.10881	4.71252	4.90437	5.67716	3.86832	5.02845	3.96728	3.42078	2.69845	3.73826	6.22772	6.02612	3.98029	4.72566	4.31472	4.61706	6.03627	7.4793	5.72637	5.2368	5.63975	2.89515	5.23965	4.18687	4.27567	4.5737	3.76563	5.26298	4.70598	6.05672	4.67488
0.480838	-0.185287	0.423526	-0.719077	-0.469287	1.90701	2.20497	4.08685	3.53223	1.27855	1.02676	1.85935	5.08215	3.95379	2.27576	4.65026	3.3572	5.41234	4.63765	2.71174	3.56481	5.36414	4.49832	6.42457	3.90277	3.45691	2.2915	1.33361	4.0806	4.13478	4.14216	3.95286	4.19686	2.73626	4.44546	7.1737	2.50622	4.51578	4.4023	2.73118	3.31076	3.36045	3.47048	4.10797	2.98969	5.5502	3.41969	4.71525	3.55606
1.30114	-0.121155	-1.12788	-0.0521022	1.4288	0.225341	2.5669	4.25427	4.19071	1.20647	1.16503	2.56481	5.83486	2.96801	2.08524	4.7358	4.22689	5.69428	5.4319	3.146	4.6294	4.37179	3.5231	4.87153	3.34988	2.99885	2.97045	2.53099	4.51963	4.9267	4.10575	4.76833	5.92901	4.47485	6.39116	6.54589	4.7268	4.94088	5.07925	4.01228	3.98958	5.08329	4.18824	3.34228	2.79374	6.28723	6.48726	4.73488	5.17752
0.632752	-0.148469	-0.703001	0.218718	-0.0208884	1.49664	2.53856	4.38083	3.69226	1.4216	1.91746	3.69301	5.16981	3.68484	2.63819	3.60941	4.70789	6.16135	5.22337	4.37763	3.93974	4.48584	4.02934	4.83277	3.82215	4.35269	2.19192	3.36626	6.06266	5.36665	4.91628	4.88411	5.04235	3.37795	5.12388	6.82117	3.28607	4.5506	5.25816	3.57235	4.05125	3.86473	4.37425	1.80103	2.6124	5.39051	3.41319	4.60313	4.10587
-0.0535925	0.950048	-0.976165	0.0797092	-0.197672	2.52425	4.49351	3.62275	3.47331	1.08078	2.32737	2.13457	5.63692	3.10915	2.66253	4.29426	4.02458	6.5903	4.61814	3.375	4.86533	4.16298	4.21592	4.81233	3.91739	3.68745	4.50983	2.67009	4.88025	6.21093	3.52636	4.5508	3.73705	3.24154	6.56549	6.76262	3.74062	5.92316	5.57241	3.91229	4.53394	5.0089	4.55783	4.03467	4.0062	5.36215	5.20449	6.60639	5.52279
-0.963716	0.458394	-0.191978	0.697299	0.282598	1.64027	2.80341	4.25597	4.6317	2.71751	3.03905	4.76907	6.48018	4.24392	3.75144	6.30609	6.20253	7.90639	6.80736	6.08256	5.66404	7.60034	6.87391	7.64723	6.32143	6.41083	5.18019	4.42172	7.49312	6.64105	6.75155	7.16447	5.8533	6.34346	7.84108	7.3329	5.77063	6.11058	5.45686	4.84075	5.56108	6.19079	5.64109	4.99734	5.08135	8.17504	6.2275	8.97172	6.13974
0.330639	0.12343	0.0986604	-0.552729	1.32109	2.31854	4.58646	5.43333	5.40121	3.62996	3.25474	4.37855	6.14986	5.62777	2.98485	5.46464	6.30019	7.29334	7.03137	5.30444	5.17907	6.07108	5.47685	7.73483	5.75608	6.27774	5.53102	4.0209	6.45195	5.68043	6.67515	6.68315	7.15465	5.4333	6.81177	7.33606	7.0088	6.73494	6.12771	4.85613	4.86959	5.26861	4.73449	4.62777	5.0137	7.6275	6.1039	8.29991	7.04314
1.27037	-1.04089	-0.102209	-0.12727	0.703952	3.3712	4.04762	6.48995	4.08273	3.55239	4.30491	5.88883	7.61525	5.66172	5.42362	7.04604	7.03871	9.0854	8.10156	5.94328	6.998	8.03628	6.28687	6.97363	5.39511	6.48327	4.96766	5.62295	6.12021	7.36299	5.77163	6.88557	5.9989	6.14731	5.00148	9.49342	5.67446	5.79427	7.90496	5.63963	4.53491	6.11092	4.56291	5.47433	6.33871	7.55128	6.91714	7.78126	6.36767
0.276937	0.0128189	-0.0887375	-0.201018	0.601526	2.77506	4.00366	5.53285	4.39054	3.06242	3.67538	3.55504	6.74248	4.30949	4.88759	7.10264	6.32964	8.44986	6.97386	6.12143	6.99899	8.91434	7.33455	8.3795	6.05172	5.43359	6.01875	6.45564	9.33302	9.03934	7.52666	7.65784	7.05004	7.19795	9.24282	10.6438	8.09409	8.98124	8.85511	6.39731	6.64024	6.32006	5.73933	6.86314	5.6764	8.58761	7.29787	7.75991	7.58011
0.158159	-0.175898	0.793312	-0.775574	1.14602	3.94938	3.00307	5.12402	3.83813	4.25933	3.05876	4.24639	6.6108	4.19996	4.75827	5.87093	6.60608	8.09235	6.26054	4.79314	6.23142	7.006	5.11836	7.75449	5.86839	4.1522	4.76885	4.66875	5.96506	5.62661	5.94847	5.50186	5.27123	5.37754	6.34345	7.60858	6.37726	5.19161	4.87538	4.60985	5.67485	5.78536	5.2699	3.77124	4.23397	7.80358	6.19883	6.90865	6.16427
0.0502944	0.348953	0.186482	-0.585729	0.104742	1.48599	2.49756	4.81547	6.41193	4.24536	2.67761	4.6585	6.89765	5.79623	5.10853	5.81332	7.39039	7.99025	6.23763	6.19295	5.52434	7.4321	6.87356	6.99439	4.8336	4.8184	5.54314	5.11065	6.38402	6.51119	4.69448	5.90288	5.68918	4.5333	7.28836	8.19761	5.50285	4.4873	6.47039	3.55191	4.44445	5.32905	4.76133	3.75494	3.32052	5.88484	4.82627	6.27841	5.78102
0.783264	-1.25926	0.369856	0.106142	-0.176221	1.63441	1.4907	6.61494	4.87721	4.59391	2.94211	3.41269	6.07087	5.31327	5.50431	5.56856	5.70747	7.59978	8.24007	4.7216	5.5203	7.04234	4.9109	7.01313	4.15057	4.60529	5.82112	2.36845	6.8032	6.4656	6.18432	6.39016	5.42269	4.012	6.17651	7.64531	6.142	5.49795	6.23642	4.53853	4.0086	5.27449	5.78413	4.51833	3.33053	6.34441	6.07764	7.04029	5.79748
1.07751	-0.782847	-0.246739	-0.0479252	-0.93129	1.84533	2.04717	5.56523	4.44916	5.52333	3.24864	4.98022	8.67925	7.24868	6.89727	7.05817	5.78176	6.67875	6.36595	5.17584	5.61827	7.42694	5.21912	7.74048	7.25064	5.38671	6.16636	6.3936	8.32813	6.23548	7.51248	6.1068	6.86756	6.01211	8.52145	10.1245	5.95491	6.81122	8.77469	6.11778	6.44066	7.46602	6.9893	5.74067	5.59432	6.89976	7.3391	8.72285	9.97234
0.587395	0.661507	-0.691711	-0.55719	3.84292	4.06666	7.73861	7.13962	6.54158	4.27607	5.19101	7.0268	8.51796	6.39404	7.3323	9.05924	10.5691	11.754	8.6141	8.91905	9.36405	10.964	8.56476	11.5024	10.2285	8.29429	9.06674	5.84142	11.5904	10.354	9.24759	10.0722	10.4617	7.675	9.7076	12.3548	9.2848	9.88276	8.9375	6.25578	8.87115	8.58173	9.95409	8.67158	8.24124	9.90894	9.12138	11.5835	10.9053
0.08207	-0.810279	0.83346	-0.105251	1.86667	0.886734	4.22393	6.43142	6.76943	6.56439	5.64149	4.64508	8.70026	3.83373	5.18541	8.39736	9.39726	9.02264	7.91842	8.54713	8.11091	9.15498	6.45904	7.81538	7.4057	5.3033	6.11696	5.18882	9.09285	7.48735	8.84047	8.61478	7.17766	5.96195	6.31711	8.54731	6.57514	6.69654	6.83151	4.96416	5.35396	4.54883	6.55436	5.55862	5.32247	6.99859	7.14244	9.14733	8.34174
-1.68621	-0.809959	0.430725	2.06545	1.34211	0.0266038	2.73452	4.28421	5.16129	2.2744	4.39909	5.54498	7.20652	5.13124	5.24462	6.39617	6.7695	5.25763	7.35276	5.37887	5.14317	6.92528	5.30353	9.272	6.29474	7.12635	4.69557	4.74626	4.86107	7.23973	5.68944	6.01774	6.59473	5.21533	7.37798	6.44555	4.52391	5.66465	5.8103	6.40674	3.24296	4.34924	5.48641	1.74692	5.46695	5.9003	3.5608	5.75251	5.50203
-0.835976	1.15574	0.36828	-0.688047	0.353199	0.766713	3.96697	3.83975	4.49519	3.65607	3.2881	3.33119	5.40308	4.51467	5.54868	4.3151	7.66768	7.17798	7.29184	4.54984	6.52572	5.1206	6.94362	5.98069	5.75314	1.9646	1.34434	2.50912	5.3118	3.06557	5.73823	6.2058	4.16109	2.27562	4.55058	7.2497	4.34043	1.96167	7.21531	4.08456	2.86196	4.24758	5.24947	3.2381	3.40769	4.95327	3.59756	7.71056	4.69895
2.29483	-1.06634	-0.337029	-0.891463	0.471509	2.35784	7.10199	8.629	5.61133	6.29127	3.88021	7.65071	6.20495	7.7955	6.6637	8.03317	4.93362	10.2343	6.60612	5.15771	9.05943	8.52731	4.11772	5.68299	6.292	4.59609	3.37612	3.63336	5.24635	5.0517	6.18883	7.3273	8.82778	4.93102	6.37806	5.83186	7.65833	8.14123	7.98993	4.3422	4.96519	9.72972	6.1316	7.13283	2.53341	3.53102	4.71021	7.66741	5.01818
-0.780714	0.182566	-0.674628	1.27278	3.78818	3.40475	5.36129	10.3371	3.97857	5.20441	0.88816	5.04581	7.99019	8.50293	4.08802	6.4045	6.48001	10.1442	8.94492	3.46286	3.73457	5.26097	6.15182	4.36282	8.08395	2.97457	6.88003	5.33544	4.88513	2.89945	6.39446	5.83939	5.02846	2.91765	5.67601	6.44932	6.84829	7.06501	3.08203	2.47125	7.17719	3.1434	4.03635	4.65281	8.74215	5.37082	4.21017	6.49765	5.17144
-1.87943	0.0826875	-0.704569	2.50131	-0.408031	5.81322	7.15962	4.35485	6.10387	9.28043	3.98593	10.7682	7.2949	3.85595	0.207122	3.82798	4.21978	7.32607	16.9189	6.14224	7.55174	3.04399	4.25324	1.30835	-0.652101	8.78664	2.89631	-0.998181	1.56581	11.4291	3.03616	-0.133244	10.3362	-5.27719	-2.74462	-0.488007	-0.91971	3.06224	4.71982	-4.26342	3.89167	5.30058	1.32753	5.12253	6.38141	-2.70537	6.74581	7.04158	3.05474
0.856705	-0.745059	-0.340535	0.228889	1.05423	2.77104	4.22623	6.95224	5.45948	4.18844	4.39688	6.8374	6.39725	7.04628	6.86754	7.13905	7.55769	8.37898	7.72896	5.62151	7.12698	8.25074	7.09367	7.1678	7.94252	6.79883	6.34949	6.52482	9.00373	7.99933	7.99994	8.24304	7.62626	5.20125	8.38421	9.71165	6.94633	9.57427	7.74863	7.48034	7.14698	7.79717	7.07814	6.48013	8.16897	8.69374	7.3809	9.25037	9.97991
0.924311	0.731824	-1.29496	-0.361174	1.2238	1.48904	4.66252	5.81611	5.85294	3.101	4.7931	3.87346	8.24318	6.21461	6.45659	8.70257	8.46659	8.02443	7.70136	4.99017	5.71411	7.46778	6.67234	7.12942	7.01561	6.52309	5.54087	5.91652	8.28081	8.82047	8.52033	8.52388	7.27006	7.47244	9.96643	7.61893	7.90728	7.82364	8.03834	6.94631	7.49286	6.9123	6.73276	6.50259	5.46302	8.94402	7.87973	9.14331	7.88638
-0.141657	-0.238493	1.03126	-0.651107	0.896116	1.33248	5.46052	7.12893	5.81113	6.90452	4.95132	6.67056	9.56776	6.61395	5.13598	8.94702	7.95584	8.74359	7.87518	6.40604	7.00484	9.20581	7.3736	9.43108	6.60145	6.12789	5.39803	6.61685	8.29954	8.75563	6.81871	7.36	6.99369	7.32233	8.14998	8.37887	7.19401	6.79749	7.26227	7.40563	5.32436	7.56821	6.50675	4.73828	6.07288	5.62735	6.2283	7.20908	7.40803
1.76535	-0.795795	-0.0971649	-0.872387	1.39849	2.61915	3.81102	6.73389	6.49747	4.29784	3.76968	4.34973	7.84881	5.64209	4.845	7.10843	8.86599	7.76868	5.71536	4.44824	6.69534	8.52504	5.58934	7.03247	8.42363	5.96935	6.46551	5.766	8.30513	7.20447	6.43795	6.32905	5.70772	6.4056	8.92762	7.23992	6.24463	6.95877	8.58712	5.48931	5.68031	6.85554	6.22892	6.90042	8.219	9.71064	6.53951	8.17992	7.60896
1.31991	-0.122298	-1.00208	-0.195533	-0.0646571	1.64354	3.97084	3.8792	5.21605	4.7636	3.74336	6.96433	5.7815	5.94678	6.34552	7.43005	7.33545	7.97714	7.0671	5.66691	5.86943	6.30971	6.1588	8.52553	4.5925	5.90501	5.88433	6.30661	9.62647	5.75481	6.85302	6.42393	6.77983	5.73427	8.61285	9.25911	7.91246	7.45661	7.87977	6.58974	6.71635	7.37781	6.55655	5.19467	7.26985	9.50373	5.72125	7.75104	8.00076
2.11753	-0.67482	-1.04223	-0.400479	-0.149979	0.790323	3.61021	6.20004	7.1636	7.74407	4.35097	5.37453	8.06947	7.0382	3.63913	7.50295	9.10037	7.46906	8.1777	6.75097	7.43568	9.20186	5.29649	9.79257	7.082	7.31175	6.42755	6.68385	9.46191	7.52987	7.06197	8.42801	8.74687	8.05328	7.70379	9.60354	9.88846	7.89342	6.99676	6.84287	6.44026	6.87608	4.73492	4.94459	7.61643	8.90975	6.32336	7.29131	7.70981
-0.685289	0.233434	-0.372202	0.824056	1.9438	3.91571	0.493144	8.21142	3.05681	4.49788	2.47857	4.76201	8.85037	7.99935	6.32437	10.8576	10.5531	11.5783	8.18829	6.35181	6.76281	5.87348	5.01515	6.44459	9.72714	9.40767	4.94928	6.90563	6.62413	7.57144	8.06785	7.34921	5.75353	6.30415	7.82263	6.92242	7.94647	5.83567	4.15213	5.48149	3.96681	4.64164	5.374	6.07204	6.38163	6.3747	5.1395	6.64674	7.91165
0.94665	-0.947974	-1.1603	1.16163	1.26948	2.13212	3.50842	6.2744	5.96544	3.37192	2.94147	5.09627	6.88924	6.8425	5.56465	8.07705	7.5508	7.88748	6.8896	6.8098	7.21532	6.81058	6.16871	6.63612	7.61881	4.63133	4.96521	5.21952	7.66732	6.58412	5.99019	7.09443	7.04755	6.5683	9.35952	9.14657	7.07146	7.43498	8.65897	5.6063	6.862	5.66041	4.84263	7.14577	5.55078	6.52782	6.49657	7.30488	6.31917
-0.016541	-0.11287	-0.148763	0.278174	-0.573886	1.72294	2.98749	6.79547	6.60633	4.18458	5.37313	5.59178	6.95652	6.69523	4.57195	8.29118	9.09427	9.47092	7.03625	4.79706	5.77764	8.32893	6.65236	9.16976	5.94363	5.7492	4.93672	3.79775	7.6135	6.73204	7.03985	7.21997	6.1112	5.13359	8.32139	8.25186	7.26744	6.94783	7.66424	5.4813	7.14905	7.9776	5.61409	4.05602	5.6498	8.31729	7.48838	7.98611	7.43375
0.275323	-0.755186	-0.172175	0.652038	1.56555	2.31294	4.72907	6.39778	6.87821	4.7066	3.49455	4.97143	6.61755	4.99259	4.97797	6.56744	8.25039	8.16614	6.97758	4.64998	6.27824	6.47987	4.11869	7.60979	5.77433	5.34823	4.6587	3.95078	5.84386	8.25096	7.117	6.53745	6.93792	5.61577	7.41554	8.2584	6.62141	7.02872	6.44251	5.2653	5.00168	6.067	5.6079	6.05541	5.4476	6.31841	5.95397	6.01711	7.12003
0.37096	-0.067547	0.431629	-0.735042	-0.181154	2.44049	2.99916	6.18138	6.16	4.61839	4.05493	5.64419	6.08351	4.80087	6.70592	6.48688	6.7085	6.35462	7.22108	6.72256	6.2372	5.92995	5.73903	7.30924	5.78936	6.53059	6.12135	3.98919	6.34458	6.36502	6.9426	7.44187	5.38908	5.15313	8.53234	8.05266	5.78346	6.46253	7.08526	5.28669	5.45781	5.64968	5.12046	4.88683	4.01025	7.73845	6.05452	6.50472	6.39997
0.224601	1.84443	-0.672305	-1.39673	1.62539	4.00711	3.13628	5.35255	7.53689	5.59326	4.69859	5.61485	8.18314	6.7389	5.57091	8.55803	7.16795	9.0973	8.26571	5.7563	7.79761	8.02112	7.11786	9.71103	7.39635	6.95992	6.57924	6.55616	9.14955	8.4795	8.72553	7.7353	7.02119	7.55986	9.26487	10.3824	7.72846	8.79126	9.85033	5.32525	8.25424	7.9733	6.7775	5.56704	8.01092	8.5226	8.26995	9.29854	7.60691
-0.549485	-1.11946	0.0481559	1.62079	0.794495	2.81477	3.92414	6.22035	8.05662	6.14843	6.54967	5.82861	7.29398	7.60843	6.23875	7.51669	8.35279	7.61951	7.5749	6.19696	5.36786	7.29942	6.41698	8.10951	8.04324	6.36329	7.88041	4.22933	7.69471	7.13434	7.95897	7.89904	6.58599	5.71032	7.59074	10.6289	7.54048	7.57559	6.9163	6.53562	6.70239	7.17002	8.75911	6.13238	6.58249	8.34002	7.34093	8.32913	8.71778
0.109784	0.951128	-0.549988	-0.510923	1.92123	2.90747	4.67527	7.47404	5.72628	4.54315	7.27838	5.79426	8.71429	6.89531	6.41732	10.2178	8.07045	11.1155	7.98057	6.03134	9.30559	7.83998	7.19659	10.9414	8.0941	7.56835	6.40754	6.93608	7.67165	8.10526	7.1236	6.75989	6.59136	5.50825	7.09335	6.72124	5.19695	7.36405	6.50248	5.45333	5.86106	7.26959	6.46155	5.88114	5.79607	7.56391	5.56755	7.79883	5.94069
-0.0123781	0.000757398	-0.102891	0.114511	1.2391	1.52594	4.39157	7.04107	6.68514	6.06345	5.97144	4.33962	7.94105	6.82222	6.07427	6.59176	8.91666	9.38733	8.97643	6.64539	7.36141	7.72176	7.05136	9.08239	9.03598	6.48607	5.98618	4.36702	8.33261	8.16666	7.9936	7.93978	7.97808	7.53402	8.04019	10.5015	8.51833	9.00467	7.79097	7.81083	7.58425	6.75439	8.40756	5.41343	6.97369	8.54027	10.5957	8.51945	6.41081
-0.629114	-0.115583	0.274864	0.469832	0.789973	2.02371	5.11645	6.91949	5.77915	5.27934	4.20952	5.99776	8.99688	6.37095	6.54791	7.59925	9.90203	8.67555	7.51258	7.86538	6.10812	7.93869	6.07083	9.00957	7.73035	6.76339	5.21725	5.65262	7.14914	7.65841	6.22377	7.23969	7.19114	4.10449	7.95641	7.07696	7.23815	6.54112	7.83455	8.22338	6.03543	8.67731	4.94203	5.20424	5.41231	8.31315	7.32496	9.2664	8.46117
0.926727	-0.807156	-0.551796	0.432225	1.30479	2.02926	5.35376	6.73146	6.63881	5.69361	6.04868	6.02192	6.0161	6.26909	6.33827	6.1958	6.90319	7.89891	7.49492	5.69027	7.25073	5.36191	5.48355	8.96485	7.26515	5.18346	6.52352	3.33069	7.16903	9.63603	7.12952	7.04067	6.64925	5.90871	7.55945	7.47578	8.46947	6.9648	6.4884	3.98809	5.88096	5.67036	3.97689	7.59697	5.72217	7.98476	5.81683	5.60971	5.43231
-0.48888	-0.306214	0.681512	0.113581	0.529903	2.23914	4.02766	8.18639	6.21852	6.84008	5.01257	6.9872	7.35352	6.76276	6.21445	8.26704	8.89299	10.5869	9.55682	6.65503	7.88506	7.71321	7.97844	11.4457	7.16852	9.39196	7.20311	4.64026	8.01521	7.02565	9.63644	8.52789	7.84559	7.0471	8.61933	8.86739	7.84438	7.93862	7.96649	7.23559	6.99165	8.68241	7.17983	5.82119	7.01823	9.18203	8.3992	6.61105	7.1404
0.835621	-1.68249	0.702267	0.144607	0.0470534	0.274626	2.54237	6.48869	6.59859	6.60025	5.45973	5.16339	8.27183	5.98356	5.59416	8.88773	8.44701	8.80507	9.87955	6.10284	7.76937	8.41273	6.47682	9.25968	6.77082	6.20815	7.36045	4.30956	8.423	7.28178	7.9204	6.75637	7.89357	7.82701	9.24798	10.8375	8.18442	8.14204	9.10198	6.26865	6.60922	6.63682	6.44223	5.76842	6.26446	9.56263	7.69194	9.24591	6.39695
0.365817	-2.06127	0.335634	1.35982	1.04681	3.71105	1.57773	5.14909	5.49521	5.11263	4.44286	6.48707	6.42672	7.7821	5.28746	4.20809	8.48634	7.95907	8.85216	5.97632	6.19805	6.88496	6.53455	9.14728	4.82938	5.82577	3.91381	4.0183	6.09143	5.43276	8.33468	6.50909	7.0635	6.56501	6.58557	7.81353	5.64406	8.75562	6.5007	4.56612	5.45953	6.11263	4.98363	5.13775	4.39284	6.84122	6.8373	6.34919	6.9206
0.528042	-1.25496	-0.991554	1.71847	0.726604	4.73964	3.34183	7.86167	8.07274	6.52406	3.90293	6.10063	8.0471	5.06003	5.7238	8.40942	8.24389	8.59907	9.46868	6.09842	8.08455	7.84745	4.83054	9.20814	7.01353	7.09662	5.28705	4.0829	7.41321	6.88794	7.26719	7.20161	8.25605	6.91602	9.36472	9.91381	9.79949	8.08181	8.10606	4.85982	6.40806	8.73845	6.59465	5.89154	5.73203	6.89808	7.00392	7.1791	8.38229
-0.540089	-0.91502	-0.342456	1.79757	0.624852	2.95788	4.69686	6.42981	5.76114	4.5238	3.02301	4.74436	7.53264	6.108	4.13587	7.86129	6.71668	8.75858	8.31198	5.31103	6.61678	7.29925	3.45189	7.77035	7.56044	3.81096	3.81199	2.62026	5.68446	7.99467	7.81332	7.1375	7.87629	3.98058	8.90469	8.02822	5.53606	6.1146	9.02836	7.07473	4.51989	7.54423	6.40083	4.10068	5.8963	8.35936	7.4735	7.51711	7.57249
0.482108	0.09548	-1.67702	1.09943	0.0702475	2.81008	4.69798	6.9272	6.12855	5.82849	2.98338	6.82769	7.01569	6.79025	7.65557	7.25476	10.5328	11.2525	6.28017	9.01303	6.46381	9.84184	9.18801	8.25726	7.64612	8.06399	8.08765	6.57232	8.98017	8.96759	8.60142	9.34264	8.54432	6.10927	8.4634	10.3253	8.50221	10.1933	8.23528	5.27566	5.25528	9.21413	6.54969	5.4139	7.11595	7.08755	7.04843	8.03028	7.53273
-0.43672	-1.29024	0.849354	0.877612	2.24334	0.520717	4.70717	9.70703	5.3861	4.5206	4.5315	7.38941	9.04967	6.43697	6.84654	8.13066	7.09237	8.76447	5.42194	5.36549	4.72361	6.40975	5.27846	6.85736	6.23903	4.16965	5.2622	4.19194	3.61866	6.24612	6.1722	5.74474	5.57826	4.09693	7.27279	8.07817	6.0423	6.48372	5.97044	4.16664	2.82229	6.68976	2.73294	5.69508	5.84207	7.14745	6.43412	7.22415	4.66569
0.6769	1.60644	-0.997631	-1.28571	0.476791	0.333597	4.29554	7.66323	7.25534	6.27971	5.49126	6.49297	7.52616	8.56416	5.14072	7.25183	5.81904	12.3575	9.18586	7.1304	9.705	9.58056	8.96682	9.89223	8.0626	8.95274	8.91998	4.17111	8.5919	5.79719	8.89809	7.23733	8.76805	6.66531	6.05753	10.9	6.48635	8.57757	8.93076	9.06062	5.93361	10.3084	6.84539	6.46535	7.76683	9.4885	7.81395	10.5925	7.05781
0.816638	2.63226	-1.32051	-2.12838	2.92472	-2.22739	2.92549	5.50267	6.12746	1.86685	5.7476	6.90708	5.92333	5.89271	3.73163	3.45251	4.3414	7.0877	10.2942	6.55333	5.05103	10.2332	3.24969	2.37099	5.87318	1.98985	2.19911	3.82674	3.52345	3.44323	2.38108	8.14595	7.00216	4.60134	4.10978	9.88916	8.51219	6.30921	8.22652	5.48454	6.35463	8.89853	5.28868	3.75769	2.57352	7.14829	5.43853	8.51982	5.03773
-7.04708	9.07928	0.702554	-2.73476	2.88764	11.7264	0.131967	7.42454	3.51218	10.9373	6.1991	10.9596	9.98631	0.529831	6.41109	7.8116	10.9832	14.2804	9.50204	11.5523	8.35477	13.8307	16.0774	10.2786	15.1995	14.652	14.4516	17.5235	20.5661	11.0613	12.8243	8.22425	18.4695	14.4291	12.8758	18.74	15.3699	11.324	18.7163	13.7303	11.6944	23.4886	13.3178	13.2557	11.8786	9.73981	12.1017	19.5707	9.35657
0.00103562	-0.66432	0.388036	0.275248	0.812329	4.18238	3.76152	5.16318	3.86874	6.00934	3.54516	7.37551	6.61784	4.8741	5.82074	7.83802	7.26696	7.28656	7.03856	5.875	6.57369	8.81365	7.21448	6.38488	7.1916	6.80665	7.08144	6.69713	8.42725	8.90062	7.90156	7.93707	6.72553	5.80046	8.70471	7.43626	8.00379	8.10885	6.80348	6.9033	5.61631	7.90347	5.82694	6.29611	7.49882	6.79861	7.45082	7.25343	4.74524
0.145164	0.842537	-1.66765	0.679945	2.04754	4.12977	3.57043	6.46897	6.19093	7.59605	5.45261	7.43721	8.06396	6.88368	7.92447	7.02662	6.54653	7.545	5.99306	5.71234	7.25093	8.13892	8.24445	8.08456	6.11283	6.91604	5.1984	4.09924	7.53422	7.06384	7.35835	6.52912	7.85908	6.47921	8.12751	8.47552	9.86379	6.4403	7.52775	6.74908	5.87593	6.97244	7.03389	5.31869	6.13298	6.6574	5.93693	8.19263	6.30578
0.0802075	0.0931324	-0.435939	0.262599	1.59741	1.39422	3.47377	4.76703	5.48147	3.77398	3.42305	4.13594	7.17259	5.52032	4.85762	4.88699	5.55366	5.74788	4.98198	4.29315	5.14178	6.79922	4.63745	5.81416	6.68236	5.21749	3.88507	3.15183	5.59418	6.50343	7.1215	6.40495	6.82087	6.88044	6.79045	9.35246	6.61687	7.57808	7.80508	5.97472	4.80878	6.13976	5.67882	5.5798	8.49591	8.50911	6.18999	8.9815	7.9437
0.672273	-0.172546	0.216251	-0.715977	0.75516	3.41221	4.78424	5.60384	6.41198	5.49839	2.96175	6.19415	7.0214	6.86194	7.2244	6.40721	7.48031	8.15174	7.64766	7.54076	10.2042	6.99827	5.26431	7.09139	7.95215	6.77537	6.71703	4.11423	7.93062	6.59124	7.45836	9.28323	7.50249	6.41852	8.81117	8.27475	7.9577	8.37482	8.72483	6.94116	6.23322	7.72778	6.7203	8.90836	8.53578	6.30265	8.15303	8.27913	9.28962
0.816219	-1.7212	0.597206	0.307775	-0.394176	1.68863	4.48579	4.88281	4.70729	4.67324	3.4753	6.39994	5.11476	2.83461	2.74889	5.93455	4.87202	6.50412	7.66623	5.5699	6.12254	6.2129	5.99289	7.73027	6.2929	5.65488	7.86849	4.16831	6.81541	8.29919	7.65214	8.0657	8.48032	7.79454	8.64701	9.10492	9.37353	9.60651	7.39982	7.25274	7.38492	9.85257	6.91115	7.40179	6.52018	8.42935	7.30332	8.81299	8.57684
0.69046	-1.70711	0.671032	0.34562	2.56739	4.02977	2.3597	5.80691	7.00417	4.06865	6.51181	5.13978	6.43435	5.63063	4.93123	6.56527	7.46223	7.2306	7.64862	5.92639	5.92281	8.78116	6.62638	7.57516	7.07175	5.67885	7.24414	4.7061	6.42139	9.33694	8.41931	8.91716	8.41578	6.91499	8.12362	6.45594	6.87955	8.34639	6.9063	6.60633	7.65715	7.79048	7.92739	7.17018	8.92145	6.70802	6.43989	8.54687	6.11795
-0.222886	-0.518119	1.7838	-1.04279	2.73244	4.67108	5.49426	5.76381	5.64194	4.68216	4.51545	2.74396	5.94416	5.69035	4.00386	4.45015	6.27542	7.96216	6.52938	7.50178	5.53825	5.15298	4.29179	6.96903	6.08131	7.0443	8.40018	6.39198	8.01621	7.27239	8.46881	9.15347	8.38465	8.80709	9.50118	9.35531	7.86734	9.19158	8.7807	7.86156	9.68329	8.2253	7.09744	7.88669	9.23444	7.15778	5.96686	7.78792	6.39818
1.01546	-2.47196	-0.820666	2.27716	1.82391	3.51567	2.42846	3.99856	6.15476	5.76542	2.37645	3.68665	6.57335	3.33041	4.43922	6.8773	5.953	8.09666	3.48333	4.6693	4.04074	6.39028	6.32771	7.64236	5.22177	3.97942	3.25771	4.46315	8.18888	8.53633	4.36059	6.78811	5.41216	4.62514	4.61628	7.248	3.03155	5.91857	7.97956	3.50225	3.04243	6.86001	8.87994	2.35398	4.70701	6.54912	5.9891	7.08962	5.61973
2.96424	2.38619	-0.35643	-4.994	0.144201	-1.162	3.4319	6.16232	4.62748	6.03818	6.32496	4.46266	3.95134	7.32249	7.95231	8.65446	5.95979	7.25174	6.52992	6.66016	5.99102	3.09798	10.4692	13.8386	6.38621	1.22843	7.31473	5.76122	9.27931	6.87312	11.0274	7.80663	10.7803	6.35944	11.9726	8.7413	10.1091	5.2736	9.84412	5.4006	4.09327	6.12606	9.04548	2.89669	5.71091	8.83685	5.62879	8.51159	5.63738
0.400233	-0.399191	0.44914	-0.450182	0.442259	1.4804	3.6166	4.22195	4.85598	4.77399	3.61689	5.12779	4.6538	4.41411	3.65198	5.47542	5.27193	6.33953	5.47768	5.52349	5.49738	5.27452	5.18912	4.77115	4.08233	4.60266	5.12517	2.8778	6.04654	5.84315	3.64666	5.61083	5.44704	5.06626	6.33258	4.60337	4.09053	5.20127	4.90848	4.88053	3.9227	5.35	4.43925	4.57976	5.76801	5.54694	4.62801	5.0376	5.12145
0.542777	0.412703	-0.000225263	-0.955255	-0.709375	2.68023	3.62398	4.23798	5.87546	5.97109	4.04656	4.90876	5.54273	5.32777	4.79184	6.39843	6.3086	6.77622	6.81576	5.60444	5.99142	6.88298	5.57402	7.45254	5.56368	6.42782	7.34095	5.08939	6.65667	7.13588	7.0747	6.41999	7.32705	6.50139	6.62747	6.0355	6.75491	6.68253	7.38412	5.99856	4.75979	6.63976	5.13108	4.82937	6.76033	6.44939	5.70913	5.86426	5.76106
0.53104	-0.458817	0.193487	-0.26571	-0.565222	1.28939	3.42096	3.68491	5.4799	3.74031	5.04012	5.45874	5.14456	5.48509	5.29635	5.72275	5.90232	6.19961	7.1634	6.26084	6.09542	6.38075	4.63191	6.25883	6.121	5.38446	5.31303	4.6794	6.39073	5.39631	5.8947	6.01814	6.23674	5.552	7.15729	6.56875	7.05863	6.79719	6.57985	5.73884	5.427	5.96851	5.30269	5.21797	6.79073	7.12505	7.34493	8.38681	5.32855
0.449002	-0.263918	0.139948	-0.325033	0.181736	2.43279	2.15695	4.13497	4.49288	3.51393	3.92369	5.46397	5.38282	4.70822	5.02338	5.88145	5.58494	5.63085	5.40076	4.36633	5.05452	6.26223	5.19697	6.01242	5.3422	4.63954	4.47097	4.31942	5.77035	6.2429	4.54675	5.58908	5.756	5.37275	5.07297	4.83092	4.94497	5.3947	5.52111	4.29939	3.99131	4.3907	4.91921	5.31508	4.92431	5.13357	3.81114	5.49574	5.25712
0.0968191	-0.319424	0.0962566	0.126348	-1.00331	1.00275	3.66487	4.32384	4.6327	4.73001	4.933	4.83309	4.30344	5.50349	5.28359	5.3826	7.12008	6.78864	5.96125	5.157	5.99906	5.53967	5.27762	4.87359	4.55383	6.49498	5.2489	5.03031	6.62468	6.9414	5.7042	7.13334	6.25551	5.33303	6.17386	4.96466	5.90894	6.62527	5.99098	5.62713	4.46278	6.00025	4.4615	5.60989	6.10793	6.031	6.57286	6.56958	7.39988
0.205474	-0.748244	0.785157	-0.242387	0.964194	3.23351	4.45927	5.47138	5.70051	6.71401	6.1481	5.6569	6.44249	6.51486	5.80866	7.47239	7.45932	8.31413	7.63876	5.63814	5.03732	8.18651	7.61865	5.51336	7.38498	7.10352	6.16231	5.73865	5.46409	7.02834	7.69707	7.46054	7.01644	7.1212	7.27448	7.40184	6.47611	7.31876	7.81029	6.16983	4.88832	7.08516	6.75415	6.2671	6.63649	6.49383	7.81394	6.17325	7.63319
0.785473	-0.370575	-0.250304	-0.164594	1.91666	2.95771	4.04749	5.41408	4.85747	5.47663	5.12905	6.79834	5.30078	5.99143	5.61087	5.79051	6.25867	7.32382	7.6602	6.15244	6.56667	6.52729	5.58856	7.28343	6.49217	6.30887	5.79233	6.10352	5.85901	7.11852	5.24305	6.05351	5.54278	4.97362	5.67241	8.31497	6.54795	5.93945	7.45385	5.19204	5.55683	6.32599	6.30357	6.27599	5.85793	6.43533	4.81264	7.1912	6.91563
-0.285903	0.284211	-0.340419	0.34211	1.31191	3.17916	4.79218	4.12429	4.86204	6.19137	3.79361	5.51142	6.00062	5.74529	5.91169	6.24162	8.18331	6.72346	7.03775	5.62762	6.81608	7.66901	5.8627	7.13739	5.21602	6.21266	5.56512	5.84523	6.61876	7.53881	5.73179	6.0965	5.97641	6.50862	8.00806	6.74693	6.3795	7.19771	6.94828	5.85678	6.32812	5.64418	4.3689	5.71381	4.41084	7.41874	5.99769	5.63193	6.9787
-0.238111	-0.337301	0.453021	0.122391	1.52454	2.80543	4.16397	4.64523	5.02672	4.00011	4.40056	5.08067	6.16568	3.70952	3.90209	6.60321	6.95205	7.1317	7.05618	3.99542	6.05507	5.75197	4.89006	6.61203	5.40666	5.12856	5.18146	3.65989	6.70044	4.86266	4.65876	6.71672	5.05503	7.18431	6.2662	6.2004	6.90511	5.99718	5.06102	4.73291	5.51041	4.86214	4.15471	4.53242	4.12265	6.62012	4.54097	5.40641	7.21301
0.816382	0.361615	-0.62967	-0.548328	0.275251	0.70156	2.17777	4.34346	5.18561	4.3466	2.57556	4.32657	3.56505	3.7136	4.71498	5.74867	7.34012	5.20347	6.1441	4.37032	6.2053	5.79344	6.50566	5.90979	4.46196	4.79116	3.9789	4.57852	6.91087	6.05582	5.5479	5.55756	4.98389	4.64032	5.71259	5.23213	6.21751	5.25929	5.89624	3.36656	5.22553	5.01499	4.57692	3.92415	5.14205	6.01448	6.15877	4.76532	5.43387
0.815085	-1.8746	0.189099	0.870414	0.059175	1.33542	3.34482	4.27593	3.09955	4.24316	1.61061	4.36779	5.24468	3.70546	2.66307	5.16522	5.71721	6.19713	4.22869	3.83505	5.92574	3.66797	5.58463	6.29542	5.73521	5.17705	4.17288	4.56588	6.13545	5.41275	5.27533	5.52997	5.88824	4.67185	5.20624	5.03049	5.99995	4.85279	6.76991	5.43145	4.92405	4.65033	6.42868	4.02167	2.81072	4.92401	5.57207	5.1709	6.14493
0.710256	-1.16842	0.825987	-0.367827	-0.45993	0.446189	2.77892	3.42581	4.3049	3.64502	2.56535	2.70349	5.33278	4.30061	4.39232	4.62485	4.22957	5.43325	4.35185	3.9525	3.57195	4.17823	5.19526	6.04931	4.65158	5.80406	4.62768	2.27012	3.63045	5.78595	3.99854	5.22583	4.21216	3.85609	4.48543	6.54688	4.59727	4.49624	5.00604	4.14162	2.47307	5.22019	3.60998	3.91175	3.21383	4.38383	4.88485	4.21421	4.09398
1.44515	-0.0512215	0.863985	-2.25791	1.78711	2.13177	4.01232	5.0187	5.69445	4.81813	4.92337	4.4742	5.02193	4.82256	3.41347	4.25155	4.87372	5.40457	5.61163	5.80538	5.65005	7.14354	5.46721	6.74308	6.62845	6.6779	6.20673	5.53041	7.15788	6.85299	6.47196	6.57906	7.59975	7.53707	7.60347	7.22229	7.20623	5.59145	7.14293	6.02087	4.10753	4.58739	4.69609	5.30499	5.97906	8.58713	6.46204	5.93806	6.02907
-0.00704247	-0.591661	0.582678	0.016025	0.526718	2.12861	2.83581	4.6015	4.15247	4.63844	6.30399	4.70706	4.98329	5.64527	5.20901	6.70107	5.37472	6.50529	6.92921	6.18479	6.13169	5.2215	7.28008	7.25961	6.02149	5.31128	4.97035	5.31076	6.45517	6.08625	6.41409	7.20023	6.14605	5.81418	6.49189	7.71736	7.20701	6.30675	6.72714	6.57456	5.01867	6.34381	5.08503	5.64216	5.51835	6.72645	6.21721	5.76465	7.01527
0.171967	0.163543	-0.19083	-0.14468	2.09763	2.77355	4.88227	6.57797	5.66093	5.69261	4.93299	4.4791	6.07017	5.73154	5.27052	6.72088	7.37949	7.46994	7.53606	6.20533	7.74799	6.91217	4.95096	6.3924	5.32855	6.27189	6.44247	5.20857	6.14001	7.36082	5.54649	7.28936	8.12207	6.52574	7.04389	7.54285	7.44889	6.29576	6.58788	4.75064	4.98823	6.81116	7.61241	6.99993	6.61712	8.04832	7.86255	7.24744	6.61343
0.0575899	0.598117	0.135701	-0.791408	-0.814906	1.86639	2.77434	4.41757	5.17716	4.57963	3.14036	2.66714	4.727	5.53986	3.96759	4.59587	5.77107	4.44582	4.68448	3.8299	6.3732	5.98234	4.7364	5.34094	5.6223	5.2107	5.6386	4.25493	6.15494	6.67424	6.81005	6.75247	5.48386	4.76359	6.40662	6.63837	5.95993	5.85507	6.57763	5.4453	4.51253	5.0253	4.2453	4.59141	5.20174	5.55223	5.37419	5.238	5.37437
0.443252	-0.975593	-0.204799	0.737139	-0.114608	3.33557	3.0704	4.22597	3.76905	3.70793	4.96835	3.86581	4.31814	4.29639	3.75017	6.41101	6.38522	5.81051	5.67789	4.0221	6.07468	6.54672	6.66137	5.49158	5.20714	6.91051	5.18388	5.96289	7.73475	6.77518	6.9339	7.20354	6.72674	5.68002	6.04446	5.94972	6.10504	6.45457	6.73637	5.30701	6.84224	5.94865	4.41529	4.48248	5.60996	4.56434	5.78581	5.13072	6.13495
0.711004	-0.271897	-0.739114	0.300007	1.27494	0.716306	4.05745	5.28833	7.16575	4.63991	3.49216	6.79556	6.0479	4.86354	6.2008	6.96378	6.59203	7.67992	6.86477	6.58719	6.807	8.5942	6.40938	7.84767	6.27344	5.40458	6.32376	6.65124	8.01977	7.17697	7.11851	5.84351	5.14983	7.07813	7.36828	6.93793	5.89556	8.36124	6.63368	6.94883	4.91454	6.77272	5.68616	6.47418	6.75561	7.22285	8.42093	6.79481	6.66643
-0.149872	-1.6984	1.16556	0.682718	1.31732	1.67269	3.82056	4.80439	6.32322	4.36626	4.3129	5.09412	6.42604	4.5565	5.03832	4.35987	6.39236	5.95004	4.45462	5.94372	5.46556	5.65891	4.95604	6.70407	5.08951	6.41859	6.0168	5.00096	7.09204	7.85781	6.05598	6.68773	4.34951	4.3131	6.10451	6.06833	6.02504	5.81746	6.71137	6.72385	6.04694	6.4375	5.51608	7.50326	6.63696	7.86665	7.39341	6.90436	8.87315
0.695444	-0.402017	-0.0407943	-0.252633	0.00180521	1.21253	3.16217	5.36725	4.96893	5.3607	4.15652	6.24083	5.83048	5.04932	5.84016	4.95739	7.26737	7.41296	7.08891	6.43267	7.31566	7.81312	6.39917	7.71116	7.47492	7.29548	6.31798	6.50627	6.8871	9.46634	6.99928	8.7495	7.62741	8.15364	7.51286	7.33311	6.44668	8.46396	8.31748	6.33634	4.7078	6.54571	5.00898	6.12696	6.57249	8.29201	5.42528	6.77227	7.26038
-0.0286146	0.660024	-0.616389	-0.0150201	-0.489112	0.793832	0.374585	1.85091	4.33246	3.74816	3.18567	2.72382	4.71136	3.54244	3.50658	3.99615	4.59185	4.84424	5.18676	3.24043	4.42164	5.18757	4.3675	6.41408	2.80393	3.87253	4.38813	4.42359	4.21802	4.73211	5.44215	4.88687	6.10762	5.5402	2.87943	5.95883	4.45855	5.57485	5.83056	6.03916	4.70587	6.8565	5.07073	4.19449	4.8375	5.54555	5.55007	8.42491	5.34081
0.661671	-0.211029	-0.492732	0.0420903	1.68748	-0.0868887	3.57054	6.56691	3.59586	4.94566	2.01747	5.36906	3.5308	4.13605	4.73497	5.79683	6.41441	6.26572	5.38467	6.07804	8.28062	5.00944	4.5079	7.18857	5.15092	6.58905	5.71869	5.38273	6.97582	8.70548	7.28594	6.82153	5.95954	6.18464	7.82742	5.85394	5.7868	5.25585	5.19548	6.24514	4.80523	6.47237	5.10556	7.51875	8.22492	7.27892	6.52512	7.06886	7.25339
-0.23093	0.456886	0.552444	-0.7784	1.54924	2.18028	3.20392	8.1068	1.93018	6.59012	5.06523	4.70094	4.30208	3.89419	6.38001	8.80814	8.8574	5.82129	6.86359	6.38151	7.37898	8.84393	7.51771	9.09222	9.55313	7.35911	7.10178	7.41719	7.29411	8.77486	7.2545	7.60168	7.38474	7.35518	7.78737	6.81759	8.16353	6.90097	8.61661	6.40776	5.31844	6.35003	4.99426	7.1263	4.94574	6.21696	5.62557	7.71036	5.42158
-0.758736	-0.937614	-0.617061	2.31341	3.3772	1.31257	5.05617	7.06986	3.78557	4.63679	3.84462	5.85653	6.41921	3.63955	7.12689	4.63204	6.92143	6.39103	6.97954	7.75954	7.13862	7.51842	7.03409	8.5733	7.85736	8.61025	4.87816	5.18257	6.69985	4.55258	7.24792	9.23582	8.41233	7.20615	8.23177	8.1805	8.85144	9.47849	7.73589	5.18404	5.78396	8.56913	6.50504	5.01993	6.1936	7.37591	5.98634	6.0744	7.31604
0.574886	-0.408411	-1.03146	0.864982	0.861216	4.92917	2.8242	4.68045	7.67313	6.22935	8.44617	6.69286	3.65287	6.9655	4.65747	8.96751	6.87552	7.82055	6.01184	5.79058	6.60274	9.06087	7.01006	10.2238	8.13361	6.93944	9.04996	6.31451	6.10188	5.93129	7.35901	7.73415	6.53494	7.91292	7.05173	6.9556	8.70599	6.98853	7.80204	7.40966	4.83177	8.89834	8.12973	4.17773	3.94345	7.35778	8.9735	10.5176	6.46931
4.34448	0.373315	4.58671	-9.30451	-8.68488	4.66519	-0.742143	-4.5	-4.394	-0.76942	5.82335	1.48902	-4.11066	10.0246	12.7915	-3.13713	2.21126	4.17163	2.81112	-4.7977	1.2309	3.03383	5.43924	-1.79714	-2.11283	0.229134	-0.146799	9.65159	3.386	1.97221	-0.956605	-8.21584	-0.40298	-4.69491	-4.46728	-1.20083	2.89949	-6.70809	5.70688	-7.30028	-2.67666	-0.99699	5.19425	-3.30233	-2.88627	-1.74875	1.38274	-0.213045	-1.08206
1.67873	0.358396	-0.999915	-1.03721	0.891187	4.77621	3.15283	5.39664	3.50377	3.36767	2.67897	3.7131	4.79178	3.0453	3.20699	6.31115	3.8966	3.8786	3.93181	2.04624	3.8222	5.22719	4.13924	3.79149	4.39883	4.22532	3.42121	3.35441	5.72572	6.0378	4.38731	4.69874	4.43749	4.81146	4.0058	4.87368	4.74039	5.67787	5.74581	4.01681	3.16612	3.68725	3.18426	3.29995	3.85942	4.25634	4.39397	4.08323	5.48038
-1.63971	1.37687	0.6455	-0.382652	0.0743027	0.781353	2.27292	3.74241	3.40724	4.44977	3.04015	2.87233	4.98029	3.22487	2.27723	2.7636	5.31963	3.19623	4.37734	3.35135	4.32888	5.79469	3.99245	4.50229	4.16667	2.946	3.91529	5.74356	6.37185	4.58436	4.81961	5.10309	4.9798	4.29394	4.84524	4.57445	5.72828	5.02917	3.68621	4.20368	4.03891	3.8852	3.86485	3.38052	3.16908	5.35121	3.26536	4.98659	4.11268
0.125113	0.00407268	-0.57996	0.450775	1.68344	1.79166	3.75926	5.63383	3.68879	5.26983	3.54468	5.50617	4.80605	5.22975	5.73041	6.16062	5.20747	5.47732	6.46732	4.5352	5.67866	6.02357	4.96299	6.98422	5.6717	5.25349	6.9188	6.08411	4.03969	7.33619	5.22056	6.04016	6.24181	5.72909	6.55114	7.09632	6.08202	6.75375	6.82879	5.46373	5.04679	5.75063	4.48013	5.26959	4.85518	6.96868	6.05744	5.88366	5.39524
0.988906	0.0755809	-1.43545	0.370965	0.467071	1.89901	3.0697	2.8521	3.09412	2.9112	2.09358	3.82508	3.9044	3.01513	2.36868	3.45863	3.78764	2.88815	3.62385	2.50751	3.37102	3.67532	2.84744	1.8519	2.62143	2.05894	3.38057	3.30508	2.59666	4.05963	4.97513	4.09853	4.1249	3.46373	4.85877	3.81117	3.19794	6.04114	5.65349	4.34584	3.63453	4.77681	4.68708	3.57744	4.30465	5.35522	5.25101	4.97294	4.49899
0.0368732	-0.0540144	-0.706117	0.723259	1.7016	1.5209	2.14733	4.41811	3.68916	4.97895	3.97679	3.99176	3.58181	3.15895	3.58548	3.5997	5.77671	3.74159	5.54851	2.93164	4.06347	4.76888	5.95814	5.08964	2.83523	3.39326	5.44094	4.73554	4.53692	5.7622	5.66559	4.91516	3.4099	4.38307	5.12995	5.1255	5.84702	4.38941	5.71121	4.54358	4.70361	3.75229	4.79321	4.91907	4.31606	4.65948	4.98308	4.07261	5.33958
1.08007	-0.0746778	-0.311227	-0.694167	-0.937603	-0.521635	1.86214	0.19687	3.1594	1.79855	1.97202	0.852537	2.23484	2.45455	1.297	4.71252	3.66152	3.81705	2.99556	2.42194	3.83442	3.58156	3.14966	3.86444	4.60576	4.10019	2.03671	2.58524	4.52381	3.29554	4.78799	3.95474	3.79905	3.63018	4.30553	4.80619	3.60719	3.74523	3.32044	4.05972	2.01396	3.65209	2.29267	2.95079	4.06755	3.16203	3.78212	4.03092	5.30025
0.573991	-0.431802	0.324359	-0.466547	3.54478	0.578251	0.29255	2.81782	3.14683	4.17436	1.91572	2.97966	4.43629	3.80751	2.95335	4.58354	2.39263	1.61101	3.79077	2.5939	2.76407	4.61622	3.87918	2.04299	3.79806	2.95437	3.78479	3.49816	3.69137	3.57775	3.1916	5.47625	4.06932	5.7434	4.35379	5.73667	6.10834	4.86944	4.6816	6.23955	2.47197	2.37167	2.05554	3.98745	4.43944	3.61068	4.23101	2.51944	4.40482
0.97132	-0.696123	-0.934084	0.658887	-0.081231	-0.136342	1.71132	1.57981	2.78728	1.89942	-0.166532	0.404124	2.60655	3.18448	2.81768	1.35407	2.21904	1.75562	2.96967	0.619002	3.04122	1.9068	1.60997	3.72373	2.80919	4.01258	3.73462	0.588417	3.01803	4.59057	4.85273	2.50014	4.73503	3.90245	5.77946	3.96124	4.09119	4.84975	4.71343	4.25938	2.15119	4.32755	3.74626	4.65214	2.43282	4.11543	5.09462	4.55448	4.63911
0.577121	0.241928	-1.49615	0.677099	0.182738	0.0322912	4.16534	3.45281	3.35722	5.90238	3.23521	2.93432	4.96056	3.9397	3.02614	4.89985	5.23166	4.30269	5.11105	3.51992	1.92918	4.06804	2.87502	5.17064	3.05968	4.20835	3.66391	3.3368	3.69038	2.98271	4.15916	4.32569	5.77281	4.27009	4.95307	5.12679	3.75398	4.35939	5.65021	5.26927	3.39862	3.64322	4.31461	4.67579	2.86228	5.98259	4.62121	4.18541	3.62466
-0.137894	0.685516	0.541341	-1.08896	0.200685	0.698629	1.51118	3.29561	3.16771	2.84743	1.95795	3.53278	3.75981	2.63189	3.36682	4.02775	5.88161	4.12517	4.14081	1.72392	3.14888	4.45209	4.68499	5.30795	2.95908	3.59201	3.84302	1.44081	3.32669	4.49707	3.46068	3.04144	5.40532	5.57138	3.02355	3.6263	3.09785	4.58836	4.47054	3.0837	1.8506	3.40317	3.93407	3.88426	3.55236	4.58519	4.55003	6.46087	5.56815
0.779298	1.31295	-0.96136	-1.13089	0.94401	3.06386	1.062	5.07248	4.13828	3.10652	2.262	3.6747	2.11941	5.15509	3.60414	5.97655	6.24714	3.69662	2.92816	3.87402	2.64926	3.78763	4.93778	4.5965	5.13291	4.02161	4.09853	4.19477	7.12172	3.02373	4.24994	5.64007	6.88816	6.27023	3.51639	4.19392	3.80911	5.01328	4.72266	5.23749	3.96152	4.80109	4.18243	4.45607	2.43649	5.0688	1.76395	2.81903	4.06122
1.88362	-2.1747	0.418189	-0.127112	3.46837	2.91613	4.20755	4.41125	4.87332	5.02487	3.12472	5.32541	3.12008	5.33389	3.4292	5.47633	6.79036	4.82614	4.29936	3.77119	5.51185	4.48842	6.21358	4.83515	5.05002	5.02779	5.14425	5.07115	6.25944	5.0546	4.47759	5.84713	6.76515	4.74815	3.40632	6.45498	6.19076	5.07505	5.31967	6.05013	3.63516	6.05205	5.36992	6.65505	4.76431	6.3818	6.76382	7.40223	7.3683
-1.08713	0.387946	1.13343	-0.434243	1.5607	1.19542	1.75908	1.69552	4.23498	3.33005	4.45197	2.99955	2.43059	3.17634	3.18153	6.03671	5.34217	3.77793	3.4566	3.69603	5.72473	4.26976	4.07811	4.96194	3.57704	5.11605	3.24878	1.84931	6.52773	3.92232	4.22227	2.57285	3.20471	4.98494	3.65871	3.6887	5.27141	4.12685	6.06848	4.33673	3.00067	4.63999	6.57792	2.49485	1.78816	5.75363	3.42135	4.52335	4.12485
1.3149	-0.106261	0.250294	-1.45893	1.60502	1.90874	3.2233	2.18816	3.68099	3.30962	1.51806	3.26432	2.64728	2.1553	1.87436	4.20456	4.4111	4.18391	2.94854	4.29228	3.17837	3.62556	4.11189	2.84254	3.37208	3.0885	4.91016	3.98105	4.36685	4.13247	3.09509	4.21037	4.90951	5.56351	5.52169	5.56022	6.29696	3.56279	3.41398	4.09555	1.90498	3.9362	2.06948	1.73764	3.302	5.50095	4.58537	2.70376	4.82535
-0.637438	-0.41063	0.877367	0.170701	0.580619	3.34033	4.51588	5.77609	4.32703	4.73062	3.58095	1.88677	1.3264	4.01812	3.29868	2.73023	3.2878	5.63174	2.54364	0.954328	2.57591	4.38808	2.71586	2.77825	1.40813	3.77017	1.25869	3.52358	5.88992	3.81221	5.61443	5.204	4.28062	5.63223	5.87242	5.69845	5.08667	6.95232	5.54769	5.90744	4.06539	5.99953	3.52032	4.58742	4.3859	6.47937	4.22596	6.76948	5.78145
0.595028	-2.12369	2.00204	-0.473376	1.41414	2.85105	1.86475	3.73877	6.58783	4.53285	3.04116	4.24863	5.7356	1.71162	3.26764	4.20034	5.67335	2.93859	3.93045	4.55413	5.27327	4.44114	4.40668	6.23687	4.77382	3.57613	5.95052	5.30714	5.37385	4.7004	3.75369	4.50245	4.49361	7.97726	4.15895	4.78804	5.12644	5.16372	3.71106	3.09594	4.45168	4.39149	2.478	2.19105	0.856392	1.8611	1.70917	1.94572	2.36571
0.78795	-2.41629	0.370814	1.25753	-1.97642	-0.0292368	3.15213	5.20544	5.61281	4.24577	0.0236246	1.36459	3.30627	0.992893	3.47768	3.44637	6.15227	3.05483	5.04436	4.13396	2.49591	5.18471	5.00087	4.40535	5.35542	4.81859	5.2254	4.83944	5.3566	4.50562	7.58189	6.23607	4.66032	6.7051	5.23903	6.99991	7.16622	7.18463	10.056	5.23674	5.90249	6.18176	5.02732	7.36274	3.88968	5.16094	7.25743	5.61417	7.95658
-0.451606	-0.744284	-0.469208	1.6651	0.801382	5.76245	5.35528	4.67526	4.35597	4.24197	1.63305	5.12825	2.61957	4.33751	3.10583	6.1771	6.31025	5.92866	6.90497	3.08923	4.27111	4.24659	3.72879	4.56273	6.07504	4.33962	3.42517	6.26007	6.60815	5.51337	2.38216	6.83781	6.01893	4.7343	4.82569	7.61344	9.42045	9.70433	6.46679	5.21783	5.67212	7.44555	6.32252	5.22075	4.9158	9.30977	5.42686	8.98199	9.00945
-0.718144	-1.43385	0.289502	1.86249	-1.23681	5.19705	-1.26951	2.51271	0.505862	5.36964	8.2625	2.11537	6.02008	3.59779	2.19033	7.28401	6.60114	4.50425	-0.409097	3.19989	5.78204	6.12908	3.96803	3.27178	5.83146	6.34229	5.17336	3.78794	3.57278	4.01563	7.0199	2.33828	7.81724	8.72906	3.93563	3.44982	5.6549	4.04379	8.62438	7.27623	4.81442	3.30326	5.57951	2.90513	6.54411	8.57572	4.27635	6.55357	2.86667
2.28765	-2.7846	0.780867	-0.283917	2.6048	8.61245	3.5323	3.77428	6.42508	1.0913	4.78657	6.56584	9.94935	4.78809	5.44879	11.4155	4.69499	10.3573	3.35571	-2.83033	7.50966	10.3239	6.64916	6.07158	3.00246	5.24057	8.39075	13.9745	9.27995	8.81554	2.80124	7.67292	2.08862	6.80026	3.57652	8.95767	5.20499	6.95742	7.27145	5.37077	11.2657	7.05727	10.8127	2.12788	1.6219	12.2709	11.3572	6.03249	12.069
-0.182422	0.597183	-0.376659	-0.0381011	-0.503683	0.351292	0.926413	1.72358	1.52332	2.99884	1.34122	2.56146	2.24701	2.49492	2.73526	3.31835	1.91846	2.05213	2.85816	3.02775	2.1858	2.7285	2.1962	3.87232	2.16422	1.49458	2.96419	1.6622	4.14209	3.70168	3.60376	4.76172	4.67056	3.10976	3.57395	3.67436	1.2148	2.54867	4.18588	4.03619	3.33838	3.26563	3.72648	3.60371	3.40188	4.27148	2.59606	2.99343	2.68025
0.868801	-0.534679	0.562529	-0.89665	1.23902	0.178444	2.10659	3.03197	3.04776	3.10929	2.72205	3.25052	4.07539	3.03485	3.71653	2.32236	2.26613	3.23106	3.05808	2.53177	3.20657	3.42986	3.96743	3.23803	1.53725	3.70614	2.79898	2.54878	3.17271	3.93165	2.87086	3.27474	2.90641	3.01316	4.39731	4.41627	3.70665	3.39384	4.27018	3.08237	2.39756	3.49828	2.62252	2.041	3.32366	3.1812	2.18778	2.97234	3.44433
0.257806	-0.271459	0.0443731	-0.0307197	1.70851	2.78727	2.94156	2.9386	3.33416	2.88562	2.96589	3.24501	4.00314	4.36307	4.07923	2.1848	4.09823	5.01579	4.50362	4.54241	3.78598	5.39591	4.01268	4.46055	4.91115	4.64147	4.33014	3.41226	4.71377	4.82736	4.1501	5.70418	3.59922	3.98924	3.72258	4.9984	4.4599	4.47703	4.73636	3.7595	2.84699	3.47729	4.34366	4.80559	5.71086	5.93983	3.74558	5.81565	4.53628
0.525381	-0.992531	-0.0607137	0.527864	0.390262	0.949194	2.05213	0.955453	2.53262	3.07052	1.67816	1.36456	3.00591	1.51429	2.01125	2.22273	2.18006	2.94919	2.76527	1.60538	2.67746	2.87568	2.4359	3.30469	2.24324	1.92446	3.61028	2.20082	2.27694	1.3959	2.75929	3.98285	2.29552	2.01602	2.86574	4.06856	4.04399	3.09281	2.7296	2.93344	2.22883	1.80756	1.38182	2.52472	1.81909	1.50711	1.78995	0.733919	0.961966
0.0154094	-1.02672	0.128751	0.882563	2.30429	2.26202	2.85289	3.42135	4.88783	4.36756	2.07525	4.16593	4.14493	3.0845	3.88053	3.97139	4.58361	5.08247	4.69668	2.86486	4.68946	4.60831	3.02287	4.31201	2.80922	3.58395	1.5161	3.84733	3.48894	4.25186	3.18073	4.26584	3.56511	4.88686	2.5969	5.07733	3.85264	6.02436	5.42535	3.86561	5.88974	6.48433	4.59152	4.89434	4.65375	4.42809	3.22686	5.45523	3.84435
-0.792108	0.0710215	-0.0765889	0.797675	0.168087	1.4889	3.42073	2.26796	4.41319	5.44196	4.17753	4.46841	4.80915	4.1701	3.85522	4.32714	5.41303	4.3065	4.3249	4.72505	5.33594	4.97335	4.16675	5.04112	3.13846	4.49586	4.81058	4.35037	4.63739	4.73208	5.39879	2.85939	4.69276	4.53115	3.93628	4.79072	3.39882	3.78219	4.73956	4.01215	4.3894	3.64149	5.02769	4.97028	4.26474	4.65519	4.0921	4.9761	5.52435
-0.35349	-1.43305	0.550194	1.23635	-0.180755	0.516608	2.64973	4.75727	1.49576	2.43405	1.95247	2.98815	3.21647	1.86221	2.06314	1.88137	2.93999	3.26804	3.23107	3.44706	2.46557	3.31505	3.00133	4.51117	0.817292	4.18836	1.32637	2.39946	2.71197	2.95674	3.09273	2.51669	2.88959	3.33944	1.46657	1.68078	2.31745	2.64664	4.836	4.14347	3.32569	4.51213	2.49445	2.73278	3.33961	1.88973	4.67367	3.62705	4.02114
0.358706	0.475647	-0.693679	-0.140674	0.441136	1.0344	0.141309	2.37884	3.387	2.63343	2.29748	3.67456	2.20941	3.71141	2.46514	1.81637	2.80239	3.92228	3.23071	2.08695	2.97323	1.99755	3.65542	1.84563	2.50055	1.89276	3.98224	2.85602	3.37018	3.1172	2.54714	4.22809	3.78784	2.68389	1.68638	3.01905	3.33448	2.01947	3.40035	2.9962	2.35222	5.01712	2.26588	2.73408	3.25198	3.86718	3.69431	4.70419	2.77437
0.630881	-0.424233	-0.311094	0.104446	0.935968	0.341857	0.473855	1.93864	2.92475	2.41613	1.39816	4.24605	4.07433	3.22384	3.47234	4.95583	4.64472	4.37953	2.32767	2.45702	4.01824	5.55019	3.79892	4.60691	3.77704	4.68149	3.65764	3.55341	3.49232	5.49604	5.05663	5.22838	3.96945	4.37982	1.96079	4.33631	3.68131	4.30101	4.87015	2.88328	4.52836	5.24304	2.35947	4.06186	5.23284	3.68488	5.3989	3.97332	5.21566
-1.05048	-0.0911366	1.32865	-0.187034	0.720679	2.10121	1.89393	4.17921	4.22444	4.60719	1.73381	2.87487	4.73443	3.85883	1.95367	4.24541	4.54786	5.25707	4.47423	5.16821	2.46287	5.25429	4.55316	6.13677	4.00278	5.51817	4.32558	4.45667	5.59289	5.83236	4.19435	5.90164	4.2916	5.24104	5.22512	3.04152	4.51312	3.77483	4.95009	3.63295	3.71433	4.19539	4.8851	4.0563	2.7485	4.32082	3.79389	4.62739	4.60487
-0.0204869	-0.255587	0.545802	-0.269728	0.802569	3.1076	2.08871	2.96725	2.95858	3.65448	2.71498	4.04696	2.73884	1.97113	3.27154	4.54045	4.10162	3.87547	4.77559	4.19501	5.14466	3.7231	3.34589	4.1755	3.88504	3.43075	4.20342	3.60644	3.60006	4.21427	3.03033	4.30494	2.67738	4.29025	2.55393	3.16433	1.64793	3.30168	4.50388	3.22743	4.80153	5.08156	4.92206	2.62434	4.4893	4.33878	5.08783	5.8337	3.07499
-0.111826	-0.354305	-1.1812	1.64734	0.364391	1.1095	2.38393	3.78317	1.58184	3.63098	2.63622	3.39802	3.2356	1.04931	3.96507	3.46964	4.39865	2.42959	2.44124	1.80495	2.82961	5.02461	4.53005	3.58869	2.84577	2.45397	2.79237	4.02309	3.31018	4.88373	2.3273	4.78772	4.73574	4.35792	4.18668	5.08909	4.13909	4.78245	4.79855	5.69356	5.12818	3.85428	3.47487	4.47372	4.37231	3.89852	2.54615	5.28484	4.17925
0.325609	-0.275062	1.69404	-1.74459	-1.48891	-0.764406	0.325512	1.88525	0.8863	1.66281	2.74129	2.23956	2.1918	0.257603	1.91953	-0.165402	1.49828	2.40245	1.79128	0.697986	1.65148	1.60451	2.03105	1.89501	0.457596	2.33838	3.01242	0.636972	1.31761	1.41972	0.389439	1.4735	0.844597	3.31866	2.47249	1.59844	2.71179	1.26905	2.2946	0.812924	1.45449	2.78784	1.97239	1.02556	2.12115	3.5107	3.24223	0.699475	1.91865
0.885488	-1.08841	-0.104268	0.30719	1.32138	2.13513	-0.257513	2.13577	2.99852	2.67784	0.843036	4.09679	3.74558	2.72294	1.45175	3.26036	4.45523	2.64093	2.88255	3.00644	4.36876	3.37897	2.16948	4.02059	4.45676	2.73321	5.06458	2.64858	3.13863	4.62071	4.92873	4.66155	4.89328	5.11377	4.68522	3.58415	4.85566	3.34601	5.43442	2.27047	2.53734	4.51219	2.79874	3.70059	1.40039	5.15662	2.49251	3.42366	3.93659
0.906021	-0.886749	-0.845912	0.826639	-1.03479	-0.437988	0.794521	2.81915	0.645935	2.45188	1.40796	1.07381	2.94402	1.88494	1.8175	1.28372	1.42364	3.23885	3.23443	1.50049	1.63621	2.37712	2.85837	2.93789	1.32143	2.73433	2.27785	3.35721	1.48549	0.0692356	2.07421	2.60327	0.703427	1.08348	3.41171	1.50159	2.03163	2.949	3.25779	2.76554	3.38503	3.3233	0.773988	2.84359	2.71722	3.71304	1.30736	1.38922	1.98467
0.0890205	-0.0613915	0.857442	-0.885071	-2.6578	1.14566	2.15449	2.08344	1.03333	2.27377	1.93485	2.03074	2.25673	1.11208	1.75111	3.9351	2.20289	1.27875	0.927318	0.553172	1.79836	2.68882	2.7367	3.17542	2.72855	3.82817	1.09617	2.18019	3.29414	2.43563	0.332437	3.82763	2.90018	1.90453	1.19994	2.92789	3.14953	2.02708	4.05301	4.07276	1.84681	3.98077	2.85885	3.31078	2.6756	1.90195	3.05874	3.23786	5.5615
0.274518	-1.54284	1.36489	-0.0965641	1.75512	0.495335	2.23905	2.18257	4.2369	3.00785	-0.111659	4.35737	3.37196	4.23336	2.17279	3.88691	2.05817	6.84987	5.02694	4.47137	5.21538	4.75572	4.94036	5.2987	4.20221	4.48765	3.56237	6.0931	6.93353	6.47123	6.59258	6.62971	7.34051	5.05007	6.0936	7.07688	6.47897	4.0173	4.47068	6.22467	5.63678	4.97013	5.05536	4.6403	4.62469	5.22419	3.3419	4.07682	6.36147
-0.198797	1.15407	0.179826	-1.1351	-0.524541	1.3699	2.62331	4.82507	4.87145	4.90146	4.37944	2.22597	3.75949	1.30479	5.08561	3.61885	4.64523	4.24534	5.44157	4.78425	3.84454	4.75064	5.72174	4.49979	5.42735	3.57806	6.36913	5.90289	6.25592	5.87911	5.14435	5.26982	6.75195	8.50017	5.48462	6.78254	5.62259	7.60468	4.5161	5.23018	4.28726	7.71633	4.54336	5.05831	4.10669	4.76026	3.83309	4.63899	4.29297
-0.00390049	0.234495	-0.162919	-0.0676753	2.12238	3.70312	3.09286	3.79233	2.39049	2.19091	1.6029	4.43916	3.74106	5.5648	4.07866	2.68674	5.88071	9.34135	3.38694	6.2184	3.82214	4.70359	2.56433	2.92947	2.17757	3.61194	3.58699	1.13947	4.66224	1.93082	2.30581	3.34349	3.39354	5.2639	6.84917	2.53894	4.30299	5.5181	3.47517	1.93007	4.3043	1.96397	1.20198	3.40624	1.43727	2.98995	3.20598	2.86835	-0.78808
-0.0959923	-3.88238	0.834069	3.1443	3.49618	0.287902	3.05974	3.41321	2.87567	7.67727	2.7705	1.85178	5.99741	4.78855	4.74006	4.32952	2.93569	4.88272	5.5826	1.96319	4.97788	1.08325	4.46471	1.76497	2.42355	6.2322	4.03154	3.93223	2.32702	5.17616	3.05766	7.33129	4.14751	5.43452	4.63319	4.26432	2.06474	6.75066	3.43198	3.54762	3.91038	3.42801	3.61011	1.96523	1.65303	3.25773	5.57522	6.26719	3.35442
2.38186	0.460254	-2.18842	-0.653701	0.230493	1.03616	1.89663	2.27943	-1.14288	2.73228	3.13691	1.92744	3.88151	4.60425	2.34081	2.87046	-0.257072	5.5672	-3.26646	1.87722	1.70141	-0.170371	5.45969	4.22439	2.00391	5.16791	6.95988	3.78786	2.30416	4.70685	1.16122	6.15137	4.25859	3.85842	5.32469	3.14853	5.28227	6.90356	1.9868	8.01494	1.93337	7.44889	2.82251	5.29588	2.06316	4.04514	-0.291679	5.20831	5.05825
-0.313888	-1.61439	1.54963	0.378647	0.632876	0.308981	0.928709	2.60311	2.00062	2.15603	2.85735	3.13468	3.07557	2.55615	0.772749	1.7448	1.75802	2.19513	3.52789	1.4105	0.373818	1.52827	2.35342	1.65159	4.99237	2.87021	2.43054	1.95694	2.14711	4.98656	4.31534	3.42453	4.53584	3.21575	3.48024	3.77605	3.08071	3.38642	4.16263	4.19163	2.93168	3.64041	4.01003	3.49078	2.63489	4.03892	3.76634	1.83234	3.28302
1.35389	-1.66833	0.698276	-0.383837	-0.583563	-1.14245	2.11107	1.05974	0.915997	1.00009	-0.105814	0.142216	1.91034	0.881838	1.52041	1.58236	2.16078	1.80862	1.25237	1.90883	0.587026	2.20232	2.9205	1.24652	1.23991	2.34381	1.91432	1.17203	2.47238	1.37636	0.608288	2.83675	2.98368	0.638782	2.22799	0.521926	1.08833	1.41789	2.11326	1.77729	1.42165	1.35372	2.31082	2.30675	2.16887	2.01539	3.02625	1.84245	1.63664
-0.725212	-0.234077	1.06231	-0.103017	-0.410651	-1.1075	0.964427	2.13185	1.50265	0.656129	1.10276	1.05305	3.40075	3.08548	0.889109	0.917771	1.81409	1.33889	0.978652	1.17698	1.73912	2.21379	1.13643	2.35012	0.458743	0.795237	0.851954	1.2512	2.94206	2.41804	1.33739	2.75661	1.6479	1.6589	1.87126	1.84266	1.80129	2.68453	1.76508	1.0483	1.9142	3.10871	0.457476	0.430555	1.6309	0.468695	2.53846	2.48104	1.52368
-0.148473	-1.11908	0.452111	0.815447	0.933855	0.840114	1.24253	2.06231	0.869657	2.01211	1.63033	-0.563903	1.10348	0.846359	-0.532724	1.58759	1.40198	1.08959	2.57889	0.00272912	0.187699	1.61694	1.71355	1.74965	-0.0341908	1.88526	0.473463	0.0845465	1.39824	2.04617	1.08559	1.82878	2.74119	1.4761	2.78916	2.40238	1.53416	2.32044	2.36623	1.29651	1.37812	1.14317	1.12026	0.146525	1.01172	0.998882	1.85478	0.978506	0.301401
0.157007	0.266989	-0.522932	0.0989358	1.02348	1.1554	0.839028	1.6111	2.43799	3.58204	2.77056	0.841047	2.22644	0.372555	2.17269	1.05025	2.50799	3.58453	1.79922	1.12129	3.20147	1.90397	2.26305	4.12034	2.11868	2.79044	1.57511	2.01118	1.70281	2.57413	2.77113	3.68327	1.43065	3.17699	2.3876	2.7934	2.72243	2.90313	3.72179	1.65374	2.52544	4.01774	0.99169	1.80679	4.01488	2.48643	2.57526	3.35224	3.06193
0.687966	-0.502873	-0.53472	0.349627	0.83619	1.17176	2.51437	2.57482	2.0877	2.29193	0.321842	3.30808	4.21309	3.02744	1.48046	2.65472	2.71694	3.63725	3.39499	2.80519	3.36626	3.27106	1.2897	5.35904	4.23426	3.30795	2.70471	3.76404	2.90847	2.97566	3.56057	4.10807	3.41439	3.19167	4.99998	4.49695	5.53409	2.39233	2.65751	3.45341	0.287805	3.32542	1.86832	3.21715	3.26316	1.92653	2.31174	2.32522	2.9914
0.0635749	-1.96163	1.41245	0.485613	-1.1273	0.486001	0.831507	2.67312	3.29175	3.1286	1.73353	3.23793	2.57935	3.33408	1.94528	1.48063	3.49666	3.91765	1.77021	3.9123	3.79156	3.7498	2.01767	2.52924	3.36783	2.14598	1.94888	1.72436	2.91901	4.29192	3.68463	4.93089	1.2276	2.54089	3.92603	2.63054	0.577898	2.20599	1.96943	2.11248	1.10975	2.59676	3.40654	1.60761	3.34552	2.01405	3.59957	2.50267	3.01761
-0.0785011	-0.684302	0.765029	-0.00222589	0.0376265	0.637614	2.03841	2.06953	2.32412	0.96249	0.85853	1.88367	2.70682	3.60865	2.77772	1.12681	3.73688	2.62895	3.27809	1.21263	1.89529	3.91011	2.67867	3.1846	2.40353	2.40247	3.43154	2.17187	2.50513	3.22191	4.00554	2.20671	0.620948	0.497873	1.71394	3.11267	2.67622	2.80025	1.70381	2.0724	2.8366	3.53976	2.15587	-0.0555865	0.618375	0.982992	0.0591867	0.223481	2.32121
-0.30219	-0.37268	-0.119077	0.793947	-0.494087	-0.41579	2.46982	3.19835	2.60069	2.622	4.4909	3.19987	3.75982	1.71699	1.95219	2.30167	2.08611	2.98743	3.1443	0.647759	2.71589	2.90518	1.90858	5.13678	4.20017	2.02068	3.13374	3.05283	1.53649	1.98189	3.60011	3.25799	2.55686	3.19838	1.65734	2.22007	1.43627	0.487707	2.02608	0.770516	1.00358	2.29849	2.79106	3.03272	1.37155	0.75727	2.52915	-0.944469	1.95565
0.810601	-2.28175	-0.488394	1.95954	1.63148	1.50234	0.798137	4.59595	3.16521	3.88458	1.42024	3.37088	2.85045	0.621837	2.62216	4.45659	7.54443	4.80354	3.36924	3.06812	1.44278	3.35244	5.94991	3.823	5.55793	5.23607	3.25348	4.94773	4.76524	4.1226	5.14278	4.84979	4.39518	5.15561	6.83555	4.83624	4.35765	4.54608	4.95345	3.8616	5.93612	3.48214	5.32278	4.48433	5.02993	4.55504	4.65749	7.25808	5.93484
0.942127	-1.56257	0.402328	0.218116	2.31344	-1.42285	1.46645	3.14924	3.03211	2.17338	-1.44948	3.86065	4.71431	1.42573	1.12123	3.16762	2.81045	4.00354	3.37556	1.75687	3.22536	3.92075	2.60747	4.81936	3.90381	1.78775	0.825168	1.89531	2.73909	3.92394	3.80271	3.07764	3.22543	4.17252	2.00238	3.84588	2.81408	2.33581	2.68858	3.24273	0.75911	3.8155	2.90601	0.538284	1.65507	2.47599	1.23876	3.67805	3.19728
1.07356	-1.49543	0.153756	0.268111	0.933165	-0.508051	3.07026	4.38933	0.199791	2.8572	2.69796	0.0905309	-0.424151	1.08697	3.33286	2.97841	4.30615	2.40037	2.25874	-0.136567	2.40256	2.79519	2.25046	2.1073	0.296639	1.73924	1.33983	-0.139261	4.71019	2.22404	1.57946	1.12991	0.255651	0.468767	0.307919	0.42245	1.44643	1.12679	3.36088	1.71088	0.563635	1.32105	2.45684	-0.68732	1.19713	2.31989	1.70143	1.23237	2.33227
-1.16624	0.809202	1.12819	-0.771144	-2.0996	-0.686147	2.40403	4.93676	1.17806	1.78125	1.21852	0.544488	3.57009	3.05559	3.59445	3.23478	3.63814	3.77319	4.90893	1.85259	2.22327	-1.84381	-0.951243	4.39699	3.333	2.29787	2.07481	-0.673028	2.34663	2.66549	3.24208	3.79811	1.12456	4.95195	-0.365183	0.269307	1.28604	3.00912	3.40391	0.267197	2.67839	3.10389	1.73855	2.22059	2.56007	2.32931	0.981007	0.0983806	5.06139
-0.781688	1.12107	0.452177	-0.791562	0.835184	-0.453832	0.722484	-0.0494378	3.20552	3.28282	-0.0321809	-2.33614	1.29982	1.18978	2.9393	0.121428	-0.351159	5.933	1.70864	-0.542952	-0.843934	0.307445	-0.481789	0.617908	2.59095	0.360531	1.66888	-0.0021109	1.86076	4.58603	1.03156	0.430712	1.50213	4.26216	4.15522	2.36777	4.53956	0.509414	0.979353	2.7571	1.57123	0.580373	1.75818	0.208136	0.700312	2.41687	4.50169	1.28002	4.67586
0.96818	-0.245195	-0.905356	0.182372	3.81176	-2.11267	-0.894777	-1.44052	0.26944	-0.0963779	-1.64599	1.34796	3.38274	4.22436	3.14405	-0.476708	4.0777	5.4108	-0.140948	0.180706	-1.59589	3.77622	0.490362	1.25202	1.54386	2.98616	-1.2812	2.33087	4.64365	3.48539	0.0668119	6.17944	4.78982	0.287029	2.01852	2.81376	2.16462	1.33669	-2.14006	-0.546872	-0.400753	4.1657	0.759459	-3.60387	1.1544	-1.26523	0.485052	-0.45762	1.12384
-1.95878	-1.42632	-1.90605	5.29115	-0.563486	0.47418	-0.622941	1.36319	4.99287	1.96648	-1.15197	6.24971	1.48999	4.13873	-2.97731	-0.0548111	0.260403	4.91468	0.29468	-0.8475	5.32068	4.89373	2.84746	0.96964	1.9375	5.66253	3.03979	0.972989	6.49654	-0.257344	0.630083	2.58639	0.814373	-0.320466	-3.46639	5.5232	2.04105	1.41398	3.51373	5.63022	0.875535	1.68515	0.536648	1.5692	-0.223567	5.2624	-1.49347	1.68035	7.1547
-3.17005	1.616	0.350544	1.20351	-1.76182	1.98176	1.17346	-0.716697	6.51589	-1.93253	-3.7842	3.65879	6.21719	1.0387	0.770545	5.31429	1.68211	5.13868	6.29823	3.71668	5.15203	4.06741	0.496893	7.0926	7.89278	7.49015	3.78835	3.36323	7.27881	2.99064	0.666658	3.22605	2.85514	2.04651	-2.74571	7.05284	3.67634	-0.666853	3.07603	-3.06874	2.23441	-1.76838	-0.114009	7.45452	1.29514	3.34437	1.90427	5.31843	-0.127347
3.4568	-6.27706	6.40062	-3.58036	5.33483	8.32391	18.4581	2.13594	4.07587	6.59977	1.78282	17.8082	20.1311	18.502	2.12538	5.24133	5.79283	10.9427	-0.380733	6.92695	5.6245	14.8347	1.30869	19.2942	6.26187	15.3957	12.0285	8.14045	3.31711	14.9288	17.1082	11.8485	20.6325	18.8872	16.5629	17.4311	21.379	33.4926	21.2287	16.8062	19.6152	9.30252	9.18444	3.65015	-4.41051	13.6264	12.7719	18.2316	4.428
